# Supplementary material for: Genetic architecture of protein expression and its regulation in the mouse brain
Source: BMC Genomics. 2021 Dec 4;22:875. doi: 10.1186/s12864-021-08168-y (PMC8642946; doi:10.1186/s12864-021-08168-y)
Supplement: Supplementary file 1 — Additional file 1: Supplementary Table S1: Proteins identified and quantified by LC/LC-MS/MS. Supplementary Table S2: Differentially expressed (DE) proteins in whole brain between B6 and D2 strains. Supplementary Table S3: Significantly enriched Gene Ontology (GO) terms of DE proteins between C57BL/6 J and DBA/2 J. Supplementary Table S4: Genetic variance and heritability estimates for all 9979 proteins identified. Supplementary Table S5: Variant peptides detected by the proteogenomics analysis. Supplementary Table S6: Peptides showing allele-specific expression. [file 12864_2021_8168_MOESM1_ESM.xlsx]

## Sheet: Table S1
	Table S1. Proteins identified and quantified by LC/LC-MS/MS
	A total of 9,979 unique proteins were identified and quantified in this study. Whole brain tissue of four mice (C57BL/6J, DBA/2J, B6D2F1, and D2B6F1) were collected and analyzed by TMT-LC/LC-MS/MS. Each mouse strain has two replicates. TMT report ion intensities are corrected, normalized and summarized for each protein. Gene names: extracted from Swissprot database; NA: not available; protein acc…
	Gene name	Protein accession	Protein Description	PSM#	Total Peptide#	Unique Peptide#	B6_1	B6_2	D2_1	D2_2	B6D2F1_1	B6D2F1_2	D2B6F1_1	D2B6F1_2
	Tubb2a	sp|Q7TMM9|TBB2A_MOUSE	Tubulin beta-2A chain OS=Mus musculus GN=Tubb2a PE=1 SV=1	3934	57	2	7.1044e+07	6.85433e+07	6.52709e+07	6.45148e+07	6.61378e+07	7.20682e+07	7.10039e+07	7.14177e+07
	Tubb2b	sp|Q9CWF2|TBB2B_MOUSE	Tubulin beta-2B chain OS=Mus musculus GN=Tubb2b PE=1 SV=1	3897	56	1	7.14307e+07	6.87844e+07	6.49018e+07	6.43339e+07	6.586e+07	7.18963e+07	7.08688e+07	7.1413e+07
	Tubb4b	sp|P68372|TBB4B_MOUSE	Tubulin beta-4B chain OS=Mus musculus GN=Tubb4b PE=1 SV=1	3622	49	2	7.15429e+07	6.94981e+07	6.46895e+07	6.31889e+07	6.57381e+07	7.2022e+07	7.06806e+07	7.05112e+07
	Tubb5	sp|P99024|TBB5_MOUSE	Tubulin beta-5 chain OS=Mus musculus GN=Tubb5 PE=1 SV=1	3600	49	6	7.32026e+07	6.94504e+07	6.32784e+07	6.25496e+07	6.5719e+07	7.20188e+07	7.01306e+07	7.07725e+07
	Tubb4a	sp|Q9D6F9|TBB4A_MOUSE	Tubulin beta-4A chain OS=Mus musculus GN=Tubb4a PE=1 SV=3	3412	49	12	6.71925e+07	6.32466e+07	5.50135e+07	5.49073e+07	5.74188e+07	6.28488e+07	6.17344e+07	6.20247e+07
	Tubb3	sp|Q9ERD7|TBB3_MOUSE	Tubulin beta-3 chain OS=Mus musculus GN=Tubb3 PE=1 SV=1	3120	47	15	5.59387e+07	5.2979e+07	4.90129e+07	4.76311e+07	5.05031e+07	5.53934e+07	5.39898e+07	5.44066e+07
	Atp1a3	sp|Q6PIC6|AT1A3_MOUSE	Sodium/potassium-transporting ATPase subunit alpha-3 OS=Mus musculus GN=Atp1a3 PE=1 SV=1	2851	78	2	5.80657e+07	6.33835e+07	7.81202e+07	6.66891e+07	6.8959e+07	6.69648e+07	6.93913e+07	6.77009e+07
	Atp5a1	sp|Q03265|ATPA_MOUSE	ATP synthase subunit alpha, mitochondrial OS=Mus musculus GN=Atp5a1 PE=1 SV=1	2625	50	0	5.38948e+07	4.83421e+07	4.70084e+07	4.46856e+07	4.70372e+07	4.47709e+07	4.65197e+07	4.44982e+07
	Dpysl2	sp|O08553|DPYL2_MOUSE	Dihydropyrimidinase-related protein 2 OS=Mus musculus GN=Dpysl2 PE=1 SV=2	2508	49	41	4.83564e+07	4.78795e+07	4.19248e+07	4.26808e+07	4.30396e+07	4.31775e+07	4.41602e+07	4.4447e+07
	Sptan1	tr|E9Q447|E9Q447_MOUSE	Spectrin alpha chain, non-erythrocytic 1 OS=Mus musculus GN=Sptan1 PE=1 SV=1	2466	235	0	3.52451e+07	3.56864e+07	3.48114e+07	3.84346e+07	3.58936e+07	3.55679e+07	3.55864e+07	3.65333e+07
	Sptan1	sp|P16546|SPTN1_MOUSE	Spectrin alpha chain, non-erythrocytic 1 OS=Mus musculus GN=Sptan1 PE=1 SV=4	2462	232	0	3.6617e+07	3.70449e+07	3.59461e+07	3.9763e+07	3.70751e+07	3.67804e+07	3.68119e+07	3.78139e+07
	Sptan1	sp|P16546-2|SPTN1_MOUSE	Isoform 2 of Spectrin alpha chain, non-erythrocytic 1 OS=Mus musculus GN=Sptan1	2459	231	0	3.53278e+07	3.57391e+07	3.47369e+07	3.83975e+07	3.58289e+07	3.55244e+07	3.55606e+07	3.65086e+07
	Tuba1a	sp|P68369|TBA1A_MOUSE	Tubulin alpha-1A chain OS=Mus musculus GN=Tuba1a PE=1 SV=1	2312	48	0	1.00312e+08	1.17791e+08	1.40442e+08	1.27701e+08	1.21823e+08	1.314e+08	1.32339e+08	1.31241e+08
	Tuba1b	sp|P05213|TBA1B_MOUSE	Tubulin alpha-1B chain OS=Mus musculus GN=Tuba1b PE=1 SV=2	2255	48	0	9.96905e+07	1.17309e+08	1.4202e+08	1.28424e+08	1.22165e+08	1.31043e+08	1.32368e+08	1.3146e+08
	Atp5b	sp|P56480|ATPB_MOUSE	ATP synthase subunit beta, mitochondrial OS=Mus musculus GN=Atp5b PE=1 SV=2	2185	46	46	1.10443e+08	1.05535e+08	9.83464e+07	9.90213e+07	9.79227e+07	9.54e+07	1.00121e+08	1.0002e+08
	Actb	sp|P60710|ACTB_MOUSE	Actin, cytoplasmic 1 OS=Mus musculus GN=Actb PE=1 SV=1	2118	48	0	2.94073e+07	2.98395e+07	3.37465e+07	3.53818e+07	3.55899e+07	3.46573e+07	3.38119e+07	3.29142e+07
	NA	co|CON_P60712|Con	SWISS-PROT:P60712|Contaminant Bos taurus: Actin, cytoplasmic 1	2109	45	0	2.94824e+07	2.98728e+07	3.37096e+07	3.5306e+07	3.55541e+07	3.46013e+07	3.37653e+07	3.28906e+07
	Tuba4a	sp|P68368|TBA4A_MOUSE	Tubulin alpha-4A chain OS=Mus musculus GN=Tuba4a PE=1 SV=1	2098	45	1	6.40301e+07	7.59512e+07	9.1503e+07	8.39305e+07	7.86769e+07	8.44151e+07	8.53025e+07	8.51567e+07
	Ckb	sp|Q04447|KCRB_MOUSE	Creatine kinase B-type OS=Mus musculus GN=Ckb PE=1 SV=1	2065	34	33	7.16511e+07	6.98875e+07	5.04486e+07	5.17867e+07	5.54702e+07	5.43733e+07	5.74008e+07	5.55583e+07
	NA	co|CON_ENSBTAP00000016242|Con	Bos taurus: similar to alpha-tubulin I isoform 1	2023	40	0	1.10765e+08	1.23547e+08	1.35101e+08	1.22486e+08	1.15266e+08	1.23456e+08	1.27633e+08	1.2767e+08
	Tuba3a	sp|P05214|TBA3_MOUSE	Tubulin alpha-3 chain OS=Mus musculus GN=Tuba3a PE=1 SV=1	1953	36	1	6.06856e+07	7.32267e+07	9.26229e+07	8.28178e+07	7.84576e+07	8.52461e+07	8.59974e+07	8.50555e+07
	Tuba1c	sp|P68373|TBA1C_MOUSE	Tubulin alpha-1C chain OS=Mus musculus GN=Tuba1c PE=1 SV=1	1917	46	1	1.01423e+08	1.18719e+08	1.36441e+08	1.25582e+08	1.20939e+08	1.30829e+08	1.30973e+08	1.29896e+08
	Atp1a2	sp|Q6PIE5|AT1A2_MOUSE	Sodium/potassium-transporting ATPase subunit alpha-2 OS=Mus musculus GN=Atp1a2 PE=1 SV=1	1785	83	2	5.88205e+07	6.31904e+07	7.48701e+07	6.477e+07	6.97183e+07	6.77382e+07	6.8635e+07	6.73776e+07
	Atp1a1	sp|Q8VDN2|AT1A1_MOUSE	Sodium/potassium-transporting ATPase subunit alpha-1 OS=Mus musculus GN=Atp1a1 PE=1 SV=1	1754	72	49	5.72282e+07	6.21204e+07	7.32231e+07	7.13366e+07	6.98671e+07	6.81019e+07	6.92301e+07	6.87726e+07
	Sptbn1	sp|Q62261|SPTB2_MOUSE	Spectrin beta chain, non-erythrocytic 1 OS=Mus musculus GN=Sptbn1 PE=1 SV=2	1648	215	18	3.75632e+07	3.97005e+07	4.63506e+07	4.62152e+07	4.67982e+07	4.54165e+07	4.50937e+07	4.46585e+07
	Gapdh	sp|P16858|G3P_MOUSE	Glyceraldehyde-3-phosphate dehydrogenase OS=Mus musculus GN=Gapdh PE=1 SV=2	1460	41	0	4.31354e+07	5.28673e+07	7.89793e+07	7.35286e+07	7.08205e+07	7.34304e+07	6.95919e+07	6.85737e+07
	Gm3839	tr|S4R1W1|S4R1W1_MOUSE	Glyceraldehyde-3-phosphate dehydrogenase OS=Mus musculus GN=Gm3839 PE=3 SV=1	1454	41	1	4.31548e+07	5.28928e+07	7.89501e+07	7.35858e+07	7.08016e+07	7.34288e+07	6.95907e+07	6.85514e+07
	Tuba8	sp|Q9JJZ2|TBA8_MOUSE	Tubulin alpha-8 chain OS=Mus musculus GN=Tuba8 PE=1 SV=1	1356	31	7	5.72143e+07	6.78916e+07	7.88825e+07	7.18237e+07	6.72524e+07	7.37997e+07	7.46219e+07	7.46763e+07
	Actb	tr|E9Q5F4|E9Q5F4_MOUSE	Actin, cytoplasmic 1 (Fragment) OS=Mus musculus GN=Actb PE=3 SV=1	1332	28	1	2.97626e+07	2.91507e+07	3.29593e+07	3.50727e+07	3.72356e+07	3.55877e+07	3.38267e+07	3.24798e+07
	Acta1	sp|P68134|ACTS_MOUSE	Actin, alpha skeletal muscle OS=Mus musculus GN=Acta1 PE=1 SV=1	1329	33	2	2.53441e+07	2.71057e+07	3.82743e+07	3.85819e+07	3.97177e+07	3.73147e+07	3.56462e+07	3.35555e+07
	Aldoa	sp|P05064|ALDOA_MOUSE	Fructose-bisphosphate aldolase A OS=Mus musculus GN=Aldoa PE=1 SV=2	1269	35	0	3.09654e+07	2.94039e+07	2.63902e+07	2.78847e+07	2.66944e+07	2.57488e+07	2.72568e+07	2.70893e+07
	Cltc	sp|Q68FD5|CLH1_MOUSE	Clathrin heavy chain 1 OS=Mus musculus GN=Cltc PE=1 SV=3	1252	118	0	4.8221e+07	5.26683e+07	6.38268e+07	6.36877e+07	6.06884e+07	5.89379e+07	6.15777e+07	6.00145e+07
	Dnm1	sp|P39053-4|DYN1_MOUSE	Isoform 4 of Dynamin-1 OS=Mus musculus GN=Dnm1	1196	84	1	5.26194e+07	5.09753e+07	5.00642e+07	5.5629e+07	5.30454e+07	5.03888e+07	5.11384e+07	5.18293e+07
	Dnm1	sp|P39053-3|DYN1_MOUSE	Isoform 3 of Dynamin-1 OS=Mus musculus GN=Dnm1	1195	83	5	5.21725e+07	5.07568e+07	5.04472e+07	5.58439e+07	5.32921e+07	5.05918e+07	5.13174e+07	5.19636e+07
	Actg2	sp|P63268|ACTH_MOUSE	Actin, gamma-enteric smooth muscle OS=Mus musculus GN=Actg2 PE=1 SV=1	1192	32	0	2.39998e+07	2.66886e+07	4.05419e+07	3.89031e+07	4.02949e+07	3.6939e+07	3.64667e+07	3.43445e+07
	Dnm1	sp|P39053|DYN1_MOUSE	Dynamin-1 OS=Mus musculus GN=Dnm1 PE=1 SV=2	1178	82	0	5.24051e+07	5.08756e+07	5.0301e+07	5.56697e+07	5.32037e+07	5.04622e+07	5.12434e+07	5.18237e+07
	Dnm1	sp|P39053-6|DYN1_MOUSE	Isoform 6 of Dynamin-1 OS=Mus musculus GN=Dnm1	1141	81	1	5.26346e+07	5.09547e+07	5.00671e+07	5.55439e+07	5.31425e+07	5.04451e+07	5.11094e+07	5.18429e+07
	Dnm1	sp|P39053-2|DYN1_MOUSE	Isoform 2 of Dynamin-1 OS=Mus musculus GN=Dnm1	1138	80	0	5.25674e+07	5.09404e+07	5.01366e+07	5.56036e+07	5.3151e+07	5.04388e+07	5.1131e+07	5.1838e+07
	Hsp90aa1	sp|P07901|HS90A_MOUSE	Heat shock protein HSP 90-alpha OS=Mus musculus GN=Hsp90aa1 PE=1 SV=4	1133	51	31	1.39924e+07	1.48383e+07	1.72326e+07	1.65111e+07	1.68447e+07	1.6134e+07	1.68367e+07	1.64175e+07
	Hsp90ab1	sp|P11499|HS90B_MOUSE	Heat shock protein HSP 90-beta OS=Mus musculus GN=Hsp90ab1 PE=1 SV=3	1085	51	18	1.4629e+07	1.39007e+07	1.30267e+07	1.34988e+07	1.37772e+07	1.32374e+07	1.38732e+07	1.36321e+07
	Pkm	sp|P52480-2|KPYM_MOUSE	Isoform M1 of Pyruvate kinase PKM OS=Mus musculus GN=Pkm	1078	53	4	8.39637e+07	9.23247e+07	9.82565e+07	9.13369e+07	9.48929e+07	1.01453e+08	1.00756e+08	1.00351e+08
	Tubb6	sp|Q922F4|TBB6_MOUSE	Tubulin beta-6 chain OS=Mus musculus GN=Tubb6 PE=1 SV=1	1064	31	5	5.14836e+07	5.45988e+07	5.5151e+07	5.52522e+07	5.62557e+07	6.2006e+07	5.78737e+07	5.78286e+07
	Vdac1	sp|Q60932|VDAC1_MOUSE	Voltage-dependent anion-selective channel protein 1 OS=Mus musculus GN=Vdac1 PE=1 SV=3	1051	21	0	1.56458e+07	1.78357e+07	2.51039e+07	2.28861e+07	2.41581e+07	2.30191e+07	2.22286e+07	2.20621e+07
	Pkm	sp|P52480|KPYM_MOUSE	Pyruvate kinase PKM OS=Mus musculus GN=Pkm PE=1 SV=4	1039	51	2	4.93677e+07	5.47664e+07	5.96178e+07	5.49797e+07	5.70175e+07	6.09082e+07	6.04588e+07	6.02402e+07
	Hspa8	sp|P63017|HSP7C_MOUSE	Heat shock cognate 71 kDa protein OS=Mus musculus GN=Hspa8 PE=1 SV=1	1030	52	2	5.33917e+07	5.87591e+07	7.50206e+07	7.12781e+07	7.09553e+07	6.75923e+07	6.89798e+07	6.5803e+07
	haemaglobin	tr|Q91VB8|Q91VB8_MOUSE	Alpha globin 1 OS=Mus musculus GN=haemaglobin alpha 1 PE=1 SV=1	1028	11	1	7.20396e+07	9.18653e+07	1.43407e+08	9.79319e+07	1.13382e+08	1.30455e+08	1.13711e+08	1.03459e+08
	Eno2	sp|P17183|ENOG_MOUSE	Gamma-enolase OS=Mus musculus GN=Eno2 PE=1 SV=2	994	34	6	6.35557e+07	6.55183e+07	7.87787e+07	6.97043e+07	6.58683e+07	6.58009e+07	6.97327e+07	6.85045e+07
	Dync1h1	sp|Q9JHU4|DYHC1_MOUSE	Cytoplasmic dynein 1 heavy chain 1 OS=Mus musculus GN=Dync1h1 PE=1 SV=2	990	278	259	1.3297e+07	1.46776e+07	1.61839e+07	1.58569e+07	1.6441e+07	1.66603e+07	1.62008e+07	1.58196e+07
	Syn1	sp|O88935|SYN1_MOUSE	Synapsin-1 OS=Mus musculus GN=Syn1 PE=1 SV=2	947	46	0	2.44321e+07	2.56901e+07	2.66316e+07	3.06885e+07	2.85974e+07	2.6723e+07	2.70601e+07	2.69564e+07
	Ywhae	sp|P62259|1433E_MOUSE	14-3-3 protein epsilon OS=Mus musculus GN=Ywhae PE=1 SV=1	927	33	7	8.07588e+07	8.93558e+07	1.24728e+08	1.12025e+08	1.03132e+08	1.05178e+08	1.12429e+08	1.08009e+08
	Mbp	tr|F6RT34|F6RT34_MOUSE	Myelin basic protein (Fragment) OS=Mus musculus GN=Mbp PE=1 SV=1	911	31	0	4.72774e+07	4.60271e+07	2.8839e+07	2.67671e+07	3.98035e+07	3.99829e+07	3.78018e+07	3.73383e+07
	Mbp	sp|P04370-10|MBP_MOUSE	Isoform 10 of Myelin basic protein OS=Mus musculus GN=Mbp	895	28	0	4.73383e+07	4.62155e+07	2.8703e+07	2.67434e+07	3.98373e+07	3.98724e+07	3.7679e+07	3.72715e+07
	Mbp	tr|F7A0B0|F7A0B0_MOUSE	Myelin basic protein (Fragment) OS=Mus musculus GN=Mbp PE=1 SV=1	892	28	0	4.76685e+07	4.64588e+07	2.83404e+07	2.65457e+07	3.96864e+07	3.98974e+07	3.77316e+07	3.7248e+07
	Hk1	sp|P17710|HXK1_MOUSE	Hexokinase-1 OS=Mus musculus GN=Hk1 PE=1 SV=3	860	82	0	2.0348e+07	2.08827e+07	1.928e+07	1.97671e+07	2.01975e+07	2.0853e+07	1.9724e+07	2.06446e+07
	Sptbn2	tr|Q68FG2|Q68FG2_MOUSE	Protein Sptbn2 OS=Mus musculus GN=Sptbn2 PE=1 SV=1	859	172	156	2.07775e+07	2.03442e+07	1.95581e+07	2.4772e+07	2.13896e+07	2.08106e+07	2.07807e+07	2.17393e+07
	Mbp	sp|P04370-11|MBP_MOUSE	Isoform 11 of Myelin basic protein OS=Mus musculus GN=Mbp	859	27	0	5.08545e+07	4.744e+07	2.726e+07	2.57543e+07	3.88808e+07	3.9188e+07	3.68548e+07	3.66551e+07
	Actbl2	sp|Q8BFZ3|ACTBL_MOUSE	Beta-actin-like protein 2 OS=Mus musculus GN=Actbl2 PE=1 SV=1	854	23	5	2.24754e+07	2.47737e+07	3.70289e+07	3.50754e+07	3.69028e+07	3.3266e+07	3.42433e+07	3.08623e+07
	Mbp	sp|P04370|MBP_MOUSE	Myelin basic protein OS=Mus musculus GN=Mbp PE=1 SV=2	828	23	0	5.00582e+07	4.77525e+07	2.72584e+07	2.59073e+07	3.9067e+07	3.91265e+07	3.68154e+07	3.66469e+07
	Plec	sp|Q9QXS1-11|PLEC_MOUSE	Isoform PLEC-1E,2A of Plectin OS=Mus musculus GN=Plec	787	273	0	1.17187e+07	1.17277e+07	1.07924e+07	1.22806e+07	1.18058e+07	1.16686e+07	1.13342e+07	1.18409e+07
	NA	co|CON_P10096|Con	SWISS-PROT:P10096|Contaminant Bos taurus: Glyceraldehyde-3-phosphate dehydrogenase	787	26	1	2.81857e+07	3.22468e+07	3.78133e+07	4.02239e+07	3.98189e+07	4.35133e+07	3.85011e+07	3.95683e+07
	Plec	sp|Q9QXS1-10|PLEC_MOUSE	Isoform PLEC-1D of Plectin OS=Mus musculus GN=Plec	785	271	0	1.17255e+07	1.17325e+07	1.07848e+07	1.22803e+07	1.18033e+07	1.16679e+07	1.13294e+07	1.18438e+07
	Hbbt1	tr|A8DUK4|A8DUK4_MOUSE	Beta-globin OS=Mus musculus GN=Hbbt1 PE=3 SV=1	739	16	2	6.28644e+07	8.76464e+07	9.47976e+07	6.77841e+07	9.73592e+07	1.12095e+08	9.63135e+07	9.25952e+07
	Eno1	sp|P17182|ENOA_MOUSE	Alpha-enolase OS=Mus musculus GN=Eno1 PE=1 SV=3	736	35	0	3.12441e+07	3.56326e+07	4.98951e+07	4.48075e+07	4.45849e+07	4.48982e+07	4.51618e+07	4.35204e+07
	Snap25	sp|P60879|SNP25_MOUSE	Synaptosomal-associated protein 25 OS=Mus musculus GN=Snap25 PE=1 SV=1	706	37	4	1.08262e+07	9.41311e+06	6.38856e+06	6.76433e+06	6.97942e+06	6.34245e+06	7.38611e+06	7.37624e+06
	Map2	sp|P20357|MTAP2_MOUSE	Microtubule-associated protein 2 OS=Mus musculus GN=Map2 PE=1 SV=2	694	132	37	1.19692e+07	1.33596e+07	1.9882e+07	2.05863e+07	1.95203e+07	1.78744e+07	1.79494e+07	1.73002e+07
	Hbb-b1	sp|P02088|HBB1_MOUSE	Hemoglobin subunit beta-1 OS=Mus musculus GN=Hbb-b1 PE=1 SV=2	684	16	3	5.21975e+07	7.53889e+07	1.27218e+08	8.6318e+07	9.71432e+07	1.12199e+08	9.58594e+07	9.10268e+07
	Nsf	sp|P46460|NSF_MOUSE	Vesicle-fusing ATPase OS=Mus musculus GN=Nsf PE=1 SV=2	672	68	50	2.29959e+07	2.57637e+07	3.3708e+07	3.37885e+07	3.31648e+07	3.19574e+07	3.20132e+07	3.14153e+07
	Ina	sp|P46660|AINX_MOUSE	Alpha-internexin OS=Mus musculus GN=Ina PE=1 SV=3	651	40	33	2.79056e+07	2.85827e+07	2.41949e+07	2.03389e+07	2.33764e+07	2.46373e+07	2.45212e+07	2.43356e+07
	Stxbp1	sp|O08599-2|STXB1_MOUSE	Isoform 2 of Syntaxin-binding protein 1 OS=Mus musculus GN=Stxbp1	645	57	3	3.882e+07	4.21055e+07	4.87632e+07	4.57335e+07	4.49856e+07	4.55824e+07	4.57161e+07	4.53322e+07
	Glud1	sp|P26443|DHE3_MOUSE	Glutamate dehydrogenase 1, mitochondrial OS=Mus musculus GN=Glud1 PE=1 SV=1	644	36	31	9.2837e+06	9.47966e+06	1.07305e+07	9.54382e+06	1.00353e+07	1.00303e+07	1.0031e+07	9.68068e+06
	Stxbp1	sp|O08599|STXB1_MOUSE	Syntaxin-binding protein 1 OS=Mus musculus GN=Stxbp1 PE=1 SV=2	642	56	0	3.80617e+07	4.16737e+07	4.92649e+07	4.63151e+07	4.54581e+07	4.59876e+07	4.60651e+07	4.57149e+07
	Ckmt1	sp|P30275|KCRU_MOUSE	Creatine kinase U-type, mitochondrial OS=Mus musculus GN=Ckmt1 PE=1 SV=1	637	29	8	9.79234e+06	9.95802e+06	1.06437e+07	1.06039e+07	9.94424e+06	9.99838e+06	1.03046e+07	1.06852e+07
	Mdh2	sp|P08249|MDHM_MOUSE	Malate dehydrogenase, mitochondrial OS=Mus musculus GN=Mdh2 PE=1 SV=3	635	26	26	5.46149e+07	5.9397e+07	7.48629e+07	7.06728e+07	7.06195e+07	7.21117e+07	6.91663e+07	6.81585e+07
	Got2	sp|P05202|AATM_MOUSE	Aspartate aminotransferase, mitochondrial OS=Mus musculus GN=Got2 PE=1 SV=1	632	35	35	2.69625e+07	2.94085e+07	3.54377e+07	3.4352e+07	3.53964e+07	3.49758e+07	3.35695e+07	3.18584e+07
	Map1a	sp|Q9QYR6-2|MAP1A_MOUSE	Isoform 2 of Microtubule-associated protein 1A OS=Mus musculus GN=Map1a	628	124	0	2.5076e+07	2.68369e+07	2.76298e+07	3.08006e+07	3.07623e+07	3.04078e+07	2.92176e+07	2.90258e+07
	Map1a	sp|Q9QYR6|MAP1A_MOUSE	Microtubule-associated protein 1A OS=Mus musculus GN=Map1a PE=1 SV=2	627	123	0	2.50778e+07	2.68375e+07	2.76312e+07	3.08061e+07	3.07602e+07	3.04017e+07	2.92157e+07	2.90269e+07
	Ppia	sp|P17742|PPIA_MOUSE	Peptidyl-prolyl cis-trans isomerase A OS=Mus musculus GN=Ppia PE=1 SV=2	623	19	9	4.20644e+07	4.03586e+07	4.76155e+07	4.23396e+07	4.53913e+07	4.34767e+07	4.52499e+07	4.1289e+07
	Ywhaz	sp|P63101|1433Z_MOUSE	14-3-3 protein zeta/delta OS=Mus musculus GN=Ywhaz PE=1 SV=1	619	30	11	7.89012e+07	9.15243e+07	1.20615e+08	1.2424e+08	1.06738e+08	1.02282e+08	1.11184e+08	1.0869e+08
	Ank2	tr|S4R249|S4R249_MOUSE	Ankyrin-2 OS=Mus musculus GN=Ank2 PE=1 SV=1	615	162	0	1.64867e+07	1.72239e+07	1.90927e+07	1.94317e+07	1.96437e+07	1.97662e+07	1.89697e+07	1.88339e+07
	Ank2	tr|S4R1F9|S4R1F9_MOUSE	Ankyrin-2 OS=Mus musculus GN=Ank2 PE=1 SV=1	612	160	0	1.65326e+07	1.72514e+07	1.90788e+07	1.93912e+07	1.96186e+07	1.9731e+07	1.89425e+07	1.88053e+07
	Syt1	sp|P46096|SYT1_MOUSE	Synaptotagmin-1 OS=Mus musculus GN=Syt1 PE=1 SV=1	609	33	16	1.84011e+07	1.87552e+07	1.69582e+07	2.00644e+07	1.90897e+07	1.85173e+07	1.82545e+07	1.92677e+07
	Ank2	sp|Q8C8R3|ANK2_MOUSE	Ankyrin-2 OS=Mus musculus GN=Ank2 PE=1 SV=2	598	162	0	1.62041e+07	1.70986e+07	1.93104e+07	1.95663e+07	1.97629e+07	1.99614e+07	1.90313e+07	1.89294e+07
	Snap25	sp|P60879-2|SNP25_MOUSE	Isoform 2 of Synaptosomal-associated protein 25 OS=Mus musculus GN=Snap25	590	36	5	1.04476e+07	8.74605e+06	5.46864e+06	5.98116e+06	6.27099e+06	5.74763e+06	6.66536e+06	6.80169e+06
	Ank2	tr|S4R245|S4R245_MOUSE	Ankyrin-2 OS=Mus musculus GN=Ank2 PE=1 SV=1	584	158	0	1.44632e+07	1.51189e+07	1.66679e+07	1.69516e+07	1.71182e+07	1.73129e+07	1.65305e+07	1.64317e+07
	Nefm	sp|P08553|NFM_MOUSE	Neurofilament medium polypeptide OS=Mus musculus GN=Nefm PE=1 SV=4	576	55	19	1.10845e+07	1.22082e+07	1.16175e+07	9.22904e+06	1.11251e+07	1.20872e+07	1.15667e+07	1.16353e+07
	Ncam1	sp|P13595|NCAM1_MOUSE	Neural cell adhesion molecule 1 OS=Mus musculus GN=Ncam1 PE=1 SV=3	547	44	8	1.17457e+07	1.17687e+07	1.26972e+07	1.17823e+07	1.25621e+07	1.32343e+07	1.30548e+07	1.25016e+07
	Aco2	sp|Q99KI0|ACON_MOUSE	Aconitate hydratase, mitochondrial OS=Mus musculus GN=Aco2 PE=1 SV=1	544	54	54	4.84808e+07	5.33112e+07	7.10064e+07	6.54897e+07	6.59861e+07	6.39862e+07	6.34954e+07	5.99663e+07
	Ncam1	sp|P13595-2|NCAM1_MOUSE	Isoform 2 of Neural cell adhesion molecule 1 OS=Mus musculus GN=Ncam1	538	37	0	1.19699e+07	1.18704e+07	1.26287e+07	1.17148e+07	1.24723e+07	1.30193e+07	1.29265e+07	1.2441e+07
	Atp6v1a	sp|P50516|VATA_MOUSE	V-type proton ATPase catalytic subunit A OS=Mus musculus GN=Atp6v1a PE=1 SV=2	537	62	19	3.25009e+07	3.24403e+07	3.12171e+07	3.38322e+07	3.21641e+07	3.35828e+07	3.26504e+07	3.32974e+07
	Syn2	sp|Q64332|SYN2_MOUSE	Synapsin-2 OS=Mus musculus GN=Syn2 PE=1 SV=2	527	35	3	2.30147e+07	2.35664e+07	2.16642e+07	2.50916e+07	2.42805e+07	2.51447e+07	2.43477e+07	2.49728e+07
	Syn2	sp|Q64332-2|SYN2_MOUSE	Isoform IIb of Synapsin-2 OS=Mus musculus GN=Syn2	516	31	1	2.29519e+07	2.34936e+07	2.16093e+07	2.50427e+07	2.43965e+07	2.52004e+07	2.4387e+07	2.49255e+07
	Pgk1	sp|P09411|PGK1_MOUSE	Phosphoglycerate kinase 1 OS=Mus musculus GN=Pgk1 PE=1 SV=4	511	38	15	4.10138e+07	5.28498e+07	1.05341e+08	9.15783e+07	9.83786e+07	8.93277e+07	8.41308e+07	7.89026e+07
	Dpysl3	tr|E9PWE8|E9PWE8_MOUSE	Dihydropyrimidinase-related protein 3 OS=Mus musculus GN=Dpysl3 PE=1 SV=1	510	45	1	1.18367e+07	1.32792e+07	1.67313e+07	1.61171e+07	1.64761e+07	1.75444e+07	1.67884e+07	1.60441e+07
	Dpysl3	sp|Q62188|DPYL3_MOUSE	Dihydropyrimidinase-related protein 3 OS=Mus musculus GN=Dpysl3 PE=1 SV=1	510	45	0	1.18202e+07	1.32631e+07	1.67526e+07	1.61354e+07	1.64988e+07	1.75666e+07	1.6801e+07	1.60551e+07
	Atp2b2	sp|Q9R0K7|AT2B2_MOUSE	Plasma membrane calcium-transporting ATPase 2 OS=Mus musculus GN=Atp2b2 PE=1 SV=2	509	72	0	1.20597e+07	1.26759e+07	1.20174e+07	1.43164e+07	1.42025e+07	1.3931e+07	1.32045e+07	1.35481e+07
	Hbb-bs	tr|E9Q223|E9Q223_MOUSE	Protein Hbb-bs (Fragment) OS=Mus musculus GN=Hbb-bs PE=3 SV=1	507	10	1	5.2843e+07	7.73152e+07	1.30319e+08	8.51395e+07	9.73731e+07	1.11179e+08	9.69999e+07	9.08012e+07
	Bsn	sp|O88737|BSN_MOUSE	Protein bassoon OS=Mus musculus GN=Bsn PE=1 SV=4	502	172	4	2.31438e+06	2.29942e+06	2.20183e+06	2.76158e+06	2.56491e+06	2.45509e+06	2.36051e+06	2.47251e+06
	Pfkm	sp|P47857|PFKAM_MOUSE	ATP-dependent 6-phosphofructokinase, muscle type OS=Mus musculus GN=Pfkm PE=1 SV=3	492	48	0	5.23278e+06	5.35213e+06	4.99036e+06	5.05546e+06	5.34247e+06	5.31145e+06	5.32802e+06	5.33393e+06
	Hspd1	sp|P63038|CH60_MOUSE	60 kDa heat shock protein, mitochondrial OS=Mus musculus GN=Hspd1 PE=1 SV=1	488	57	11	6.34166e+06	7.53563e+06	1.40082e+07	1.07893e+07	1.05641e+07	1.0189e+07	1.05312e+07	1.00363e+07
	Camk2b	tr|Q5SVJ0|Q5SVJ0_MOUSE	Calcium/calmodulin-dependent protein kinase II, beta, isoform CRA_b OS=Mus musculus GN=Camk2b PE=1 SV=1	479	36	2	3.48306e+07	3.6399e+07	2.84178e+07	3.41287e+07	3.73772e+07	3.82191e+07	3.42723e+07	3.70848e+07
	Camk2b	sp|P28652|KCC2B_MOUSE	Calcium/calmodulin-dependent protein kinase type II subunit beta OS=Mus musculus GN=Camk2b PE=1 SV=2	473	32	0	3.47033e+07	3.63344e+07	2.8324e+07	3.43509e+07	3.7464e+07	3.82475e+07	3.43624e+07	3.72044e+07
	Nefl	sp|P08551|NFL_MOUSE	Neurofilament light polypeptide OS=Mus musculus GN=Nefl PE=1 SV=5	469	55	50	2.82929e+07	3.02645e+07	2.95418e+07	2.21653e+07	2.63297e+07	2.84541e+07	2.85678e+07	2.80456e+07
	Glul	sp|P15105|GLNA_MOUSE	Glutamine synthetase OS=Mus musculus GN=Glul PE=1 SV=6	460	27	15	1.11005e+07	1.0889e+07	7.07161e+06	7.58544e+06	9.53623e+06	1.02869e+07	9.90428e+06	9.68356e+06
	Cntn1	sp|P12960|CNTN1_MOUSE	Contactin-1 OS=Mus musculus GN=Cntn1 PE=1 SV=1	458	59	59	1.62969e+07	1.67385e+07	1.76173e+07	1.73681e+07	1.73993e+07	1.75944e+07	1.75776e+07	1.76015e+07
	Ank2	tr|S4R2H6|S4R2H6_MOUSE	Ankyrin-2 OS=Mus musculus GN=Ank2 PE=1 SV=1	454	99	1	1.70484e+07	1.74335e+07	1.89109e+07	1.93062e+07	1.93593e+07	1.91837e+07	1.87929e+07	1.87082e+07
	Camk2a	sp|P11798|KCC2A_MOUSE	Calcium/calmodulin-dependent protein kinase type II subunit alpha OS=Mus musculus GN=Camk2a PE=1 SV=2	452	32	0	6.72832e+07	6.90494e+07	5.62704e+07	7.28249e+07	7.70827e+07	8.17207e+07	7.08926e+07	7.78636e+07
	Plp1	sp|P60202|MYPR_MOUSE	Myelin proteolipid protein OS=Mus musculus GN=Plp1 PE=1 SV=2	448	9	3	4.38385e+07	5.31678e+07	6.19283e+07	4.10803e+07	6.3486e+07	6.11859e+07	6.20469e+07	5.62816e+07
	Slc25a4	sp|P48962|ADT1_MOUSE	ADP/ATP translocase 1 OS=Mus musculus GN=Slc25a4 PE=1 SV=4	444	32	16	5.19804e+07	6.34583e+07	8.90019e+07	7.53594e+07	8.14397e+07	8.02144e+07	7.66465e+07	7.74526e+07
	Ap2b1	sp|Q9DBG3|AP2B1_MOUSE	AP-2 complex subunit beta OS=Mus musculus GN=Ap2b1 PE=1 SV=1	442	60	0	1.10799e+07	1.32997e+07	2.12893e+07	2.01979e+07	2.00178e+07	1.85802e+07	1.8329e+07	1.83501e+07
	Tpi1	sp|P17751|TPIS_MOUSE	Triosephosphate isomerase OS=Mus musculus GN=Tpi1 PE=1 SV=4	431	17	4	1.90805e+07	2.30292e+07	3.85552e+07	3.32935e+07	3.40193e+07	3.16446e+07	3.16511e+07	3.11708e+07
	Cnp	sp|P16330|CN37_MOUSE	2',3'-cyclic-nucleotide 3'-phosphodiesterase OS=Mus musculus GN=Cnp PE=1 SV=3	430	38	1	1.94912e+07	2.60772e+07	3.2874e+07	2.48973e+07	3.59891e+07	4.07831e+07	3.49568e+07	3.46347e+07
	Actn1	tr|A1BN54|A1BN54_MOUSE	Alpha actinin 1a OS=Mus musculus GN=Actn1 PE=2 SV=1	428	75	7	7.97052e+07	7.65768e+07	7.18728e+07	9.03918e+07	8.40951e+07	8.02241e+07	7.91318e+07	8.64207e+07
	Uqcrc2	sp|Q9DB77|QCR2_MOUSE	Cytochrome b-c1 complex subunit 2, mitochondrial OS=Mus musculus GN=Uqcrc2 PE=1 SV=1	423	26	26	6.12346e+06	6.20184e+06	5.83557e+06	5.90493e+06	6.08101e+06	6.06903e+06	6.16782e+06	5.90193e+06
	Uba1	sp|Q02053|UBA1_MOUSE	Ubiquitin-like modifier-activating enzyme 1 OS=Mus musculus GN=Uba1 PE=1 SV=1	422	60	46	1.10044e+07	1.16825e+07	1.18967e+07	1.20258e+07	1.20571e+07	1.20725e+07	1.2216e+07	1.19798e+07
	Crmp1	sp|P97427|DPYL1_MOUSE	Dihydropyrimidinase-related protein 1 OS=Mus musculus GN=Crmp1 PE=1 SV=1	421	42	3	1.8354e+07	2.07121e+07	2.5469e+07	2.58228e+07	2.50817e+07	2.63964e+07	2.47796e+07	2.45996e+07
	Alb	sp|P07724|ALBU_MOUSE	Serum albumin OS=Mus musculus GN=Alb PE=1 SV=3	420	46	42	7.1164e+06	8.33415e+06	9.91438e+06	7.28465e+06	1.03217e+07	1.03625e+07	1.02625e+07	1.00501e+07
	Actn1	sp|Q7TPR4|ACTN1_MOUSE	Alpha-actinin-1 OS=Mus musculus GN=Actn1 PE=1 SV=1	413	70	2	7.92832e+07	7.62338e+07	7.19805e+07	9.09632e+07	8.4691e+07	8.08358e+07	7.94991e+07	8.64318e+07
	Map1b	sp|P14873|MAP1B_MOUSE	Microtubule-associated protein 1B OS=Mus musculus GN=Map1b PE=1 SV=2	413	112	110	2.89934e+07	3.41011e+07	4.00523e+07	3.8548e+07	4.44844e+07	4.58088e+07	4.27435e+07	4.00544e+07
	Atp2b1	sp|G5E829|AT2B1_MOUSE	Plasma membrane calcium-transporting ATPase 1 OS=Mus musculus GN=Atp2b1 PE=1 SV=1	410	61	36	1.3608e+07	1.4004e+07	1.43845e+07	1.7165e+07	1.66121e+07	1.6254e+07	1.52575e+07	1.56682e+07
	Gnao1	sp|P18872|GNAO_MOUSE	Guanine nucleotide-binding protein G(o) subunit alpha OS=Mus musculus GN=Gnao1 PE=1 SV=3	407	31	0	3.95231e+07	4.4127e+07	6.22106e+07	6.30609e+07	6.08738e+07	5.94448e+07	5.91775e+07	5.8494e+07
	Crmp1	tr|Q6P1J1|Q6P1J1_MOUSE	Crmp1 protein OS=Mus musculus GN=Crmp1 PE=1 SV=1	405	44	5	1.79832e+07	2.04232e+07	2.63054e+07	2.60531e+07	2.52801e+07	2.64598e+07	2.5019e+07	2.47081e+07
	Vcp	sp|Q01853|TERA_MOUSE	Transitional endoplasmic reticulum ATPase OS=Mus musculus GN=Vcp PE=1 SV=4	400	71	71	1.43387e+07	1.5091e+07	1.65165e+07	1.59508e+07	1.56082e+07	1.57338e+07	1.58073e+07	1.55766e+07
	Snap91	sp|Q61548|AP180_MOUSE	Clathrin coat assembly protein AP180 OS=Mus musculus GN=Snap91 PE=1 SV=1	398	34	0	7.53116e+06	7.46648e+06	7.07738e+06	7.72112e+06	7.96533e+06	7.7779e+06	7.8751e+06	7.782e+06
	Atp5c1	sp|Q91VR2|ATPG_MOUSE	ATP synthase subunit gamma, mitochondrial OS=Mus musculus GN=Atp5c1 PE=1 SV=1	396	16	0	3.59527e+06	3.90012e+06	4.92185e+06	4.72619e+06	4.9547e+06	4.65843e+06	4.44109e+06	4.47507e+06
	Ldhb	sp|P16125|LDHB_MOUSE	L-lactate dehydrogenase B chain OS=Mus musculus GN=Ldhb PE=1 SV=2	392	28	11	3.14043e+07	3.64129e+07	5.52057e+07	4.71673e+07	5.18036e+07	5.09764e+07	5.03177e+07	4.73332e+07
	Oxct1	sp|Q9D0K2|SCOT1_MOUSE	Succinyl-CoA:3-ketoacid coenzyme A transferase 1, mitochondrial OS=Mus musculus GN=Oxct1 PE=1 SV=1	391	32	5	9.88316e+06	1.03619e+07	9.17517e+06	9.68004e+06	9.3754e+06	9.43029e+06	9.49706e+06	9.53141e+06
	NA	co|CON_ENSBTAP00000025008|Con	Bos taurus: hypothetical protein	391	12	2	2.87277e+07	2.85549e+07	2.38941e+07	2.6743e+07	2.64095e+07	3.30844e+07	2.78178e+07	2.95764e+07
	Gnao1	sp|P18872-2|GNAO_MOUSE	Isoform Alpha-2 of Guanine nucleotide-binding protein G(o) subunit alpha OS=Mus musculus GN=Gnao1	389	27	0	3.95231e+07	4.40239e+07	6.18722e+07	6.30222e+07	6.13932e+07	5.98228e+07	5.91214e+07	5.86642e+07
	Slc1a2	sp|P43006|EAA2_MOUSE	Excitatory amino acid transporter 2 OS=Mus musculus GN=Slc1a2 PE=1 SV=1	385	26	0	2.68244e+07	3.42628e+07	6.35328e+07	6.46333e+07	5.3718e+07	5.05969e+07	5.16589e+07	5.00281e+07
	Tubb1	sp|A2AQ07|TBB1_MOUSE	Tubulin beta-1 chain OS=Mus musculus GN=Tubb1 PE=1 SV=1	384	11	1	2.84712e+07	2.84087e+07	2.39615e+07	2.67711e+07	2.64947e+07	3.33473e+07	2.78646e+07	2.9649e+07
	Ppp3ca	sp|P63328-2|PP2BA_MOUSE	Isoform 2 of Serine/threonine-protein phosphatase 2B catalytic subunit alpha isoform OS=Mus musculus GN=Ppp3ca	380	26	1	1.00361e+07	9.69752e+06	8.99236e+06	1.11179e+07	1.06123e+07	1.02776e+07	9.90535e+06	1.05548e+07
	Gdi1	sp|P50396|GDIA_MOUSE	Rab GDP dissociation inhibitor alpha OS=Mus musculus GN=Gdi1 PE=1 SV=3	380	50	15	2.12815e+07	2.33685e+07	2.35398e+07	2.20621e+07	2.40226e+07	2.71323e+07	2.44404e+07	2.48346e+07
	Mdh1	sp|P14152|MDHC_MOUSE	Malate dehydrogenase, cytoplasmic OS=Mus musculus GN=Mdh1 PE=1 SV=3	380	20	14	3.08654e+07	3.32615e+07	3.70543e+07	3.4837e+07	3.48544e+07	3.60995e+07	3.53147e+07	3.53494e+07
	Ppp3ca	sp|P63328|PP2BA_MOUSE	Serine/threonine-protein phosphatase 2B catalytic subunit alpha isoform OS=Mus musculus GN=Ppp3ca PE=1 SV=1	379	26	1	1.00263e+07	9.71843e+06	9.04196e+06	1.11564e+07	1.06066e+07	1.02155e+07	9.88594e+06	1.0557e+07
	Atp2b2	tr|S4R1C4|S4R1C4_MOUSE	Calcium-transporting ATPase OS=Mus musculus GN=Atp2b2 PE=3 SV=1	375	70	4	1.09313e+07	1.19611e+07	1.32778e+07	1.47831e+07	1.47183e+07	1.4533e+07	1.34461e+07	1.38052e+07
	Camk2d	sp|Q6PHZ2-5|KCC2D_MOUSE	Isoform 4 of Calcium/calmodulin-dependent protein kinase type II subunit delta OS=Mus musculus GN=Camk2d	373	30	0	8.81528e+06	9.04057e+06	6.257e+06	7.58417e+06	8.72586e+06	9.33469e+06	7.99894e+06	8.98603e+06
	Pygb	sp|Q8CI94|PYGB_MOUSE	Glycogen phosphorylase, brain form OS=Mus musculus GN=Pygb PE=1 SV=3	369	63	48	2.71359e+07	2.98473e+07	3.37396e+07	3.24035e+07	3.34707e+07	3.37807e+07	3.27336e+07	3.25349e+07
	Slc1a2	sp|P43006-3|EAA2_MOUSE	Isoform Glt-1B of Excitatory amino acid transporter 2 OS=Mus musculus GN=Slc1a2	366	24	0	2.71009e+07	3.46083e+07	6.3358e+07	6.42711e+07	5.31005e+07	4.99325e+07	5.12092e+07	4.972e+07
	Idh3a	sp|Q9D6R2|IDH3A_MOUSE	Isocitrate dehydrogenase [NAD] subunit alpha, mitochondrial OS=Mus musculus GN=Idh3a PE=1 SV=1	365	30	5	6.52124e+06	7.45857e+06	1.03174e+07	9.22629e+06	9.47367e+06	9.55515e+06	9.47376e+06	8.95971e+06
	Macf1	sp|Q9QXZ0|MACF1_MOUSE	Microtubule-actin cross-linking factor 1 OS=Mus musculus GN=Macf1 PE=1 SV=2	364	220	0	6.3558e+06	6.98966e+06	7.69201e+06	7.85826e+06	7.73338e+06	7.79477e+06	7.601e+06	7.56741e+06
	Slc25a5	sp|P51881|ADT2_MOUSE	ADP/ATP translocase 2 OS=Mus musculus GN=Slc25a5 PE=1 SV=3	364	28	12	5.01133e+07	6.13754e+07	9.10926e+07	7.67307e+07	8.24738e+07	8.2954e+07	7.89381e+07	7.6842e+07
	Atp6v0a1	sp|Q9Z1G4-2|VPP1_MOUSE	Isoform A1-I of V-type proton ATPase 116 kDa subunit a isoform 1 OS=Mus musculus GN=Atp6v0a1	363	41	0	5.92204e+06	6.14829e+06	6.97189e+06	7.63199e+06	7.02917e+06	6.56266e+06	6.84403e+06	6.85885e+06
	Myh10	sp|Q61879|MYH10_MOUSE	Myosin-10 OS=Mus musculus GN=Myh10 PE=1 SV=2	363	136	0	1.0946e+07	1.2369e+07	1.44512e+07	1.50347e+07	1.47213e+07	1.42375e+07	1.36743e+07	1.38151e+07
	Nefh	sp|P19246|NFH_MOUSE	Neurofilament heavy polypeptide OS=Mus musculus GN=Nefh PE=1 SV=3	363	41	38	1.2222e+07	1.31972e+07	1.22285e+07	8.76408e+06	1.07597e+07	1.17711e+07	1.19942e+07	1.14461e+07
	Arf3	sp|P61205|ARF3_MOUSE	ADP-ribosylation factor 3 OS=Mus musculus GN=Arf3 PE=2 SV=2	362	16	0	1.1356e+07	1.18934e+07	1.09985e+07	1.23375e+07	1.05994e+07	1.14626e+07	1.13849e+07	1.20755e+07
	Myh10	tr|Q5SV64|Q5SV64_MOUSE	Myosin-10 OS=Mus musculus GN=Myh10 PE=1 SV=1	361	136	1	1.09302e+07	1.23831e+07	1.448e+07	1.50304e+07	1.47178e+07	1.42675e+07	1.36076e+07	1.37953e+07
	Ywhag	sp|P61982|1433G_MOUSE	14-3-3 protein gamma OS=Mus musculus GN=Ywhag PE=1 SV=2	361	26	9	8.01932e+07	9.09984e+07	1.18611e+08	1.22347e+08	1.05746e+08	1.03677e+08	1.12232e+08	1.06468e+08
	Atp6v0a1	sp|Q9Z1G4|VPP1_MOUSE	V-type proton ATPase 116 kDa subunit a isoform 1 OS=Mus musculus GN=Atp6v0a1 PE=1 SV=3	358	39	1	5.89181e+06	6.1399e+06	6.9858e+06	7.62265e+06	7.06212e+06	6.58013e+06	6.83515e+06	6.87873e+06
	Uqcrc1	sp|Q9CZ13|QCR1_MOUSE	Cytochrome b-c1 complex subunit 1, mitochondrial OS=Mus musculus GN=Uqcrc1 PE=1 SV=2	354	24	23	1.32071e+07	1.36527e+07	1.5213e+07	1.46469e+07	1.41992e+07	1.41597e+07	1.43918e+07	1.39587e+07
	Slc12a5	sp|Q91V14|S12A5_MOUSE	Solute carrier family 12 member 5 OS=Mus musculus GN=Slc12a5 PE=1 SV=2	353	52	3	6.6315e+06	6.76034e+06	6.47437e+06	6.93005e+06	6.64347e+06	6.52855e+06	6.39784e+06	6.40571e+06
	Ywhah	sp|P68510|1433F_MOUSE	14-3-3 protein eta OS=Mus musculus GN=Ywhah PE=1 SV=2	352	26	17	8.02168e+07	9.06278e+07	1.17917e+08	1.25075e+08	1.07116e+08	1.03738e+08	1.12639e+08	1.0758e+08
	Ap2a1	sp|P17426|AP2A1_MOUSE	AP-2 complex subunit alpha-1 OS=Mus musculus GN=Ap2a1 PE=1 SV=1	352	61	0	2.4762e+07	2.72747e+07	3.07784e+07	3.1907e+07	3.1065e+07	3.08716e+07	3.00719e+07	3.0011e+07
	Macf1	tr|F7ACR9|F7ACR9_MOUSE	Microtubule-actin cross-linking factor 1 (Fragment) OS=Mus musculus GN=Macf1 PE=1 SV=1	349	212	0	6.20665e+06	6.86339e+06	7.86863e+06	7.97612e+06	7.79959e+06	7.87627e+06	7.68389e+06	7.59267e+06
	Hbb-b2	sp|P02089|HBB2_MOUSE	Hemoglobin subunit beta-2 OS=Mus musculus GN=Hbb-b2 PE=1 SV=2	346	14	7	2.02306e+07	2.13258e+07	1.49523e+08	1.04909e+08	8.46693e+07	9.57457e+07	7.91968e+07	7.53373e+07
	Gpi	sp|P06745|G6PI_MOUSE	Glucose-6-phosphate isomerase OS=Mus musculus GN=Gpi PE=1 SV=4	345	39	8	1.14499e+07	1.48185e+07	2.36799e+07	2.20658e+07	2.2042e+07	2.21015e+07	2.05943e+07	2.05811e+07
	Gpd2	sp|Q64521|GPDM_MOUSE	Glycerol-3-phosphate dehydrogenase, mitochondrial OS=Mus musculus GN=Gpd2 PE=1 SV=2	343	58	1	9.54333e+06	9.78972e+06	1.04654e+07	1.1342e+07	1.06275e+07	1.03433e+07	1.05162e+07	1.0428e+07
	Dmxl2	sp|Q8BPN8|DMXL2_MOUSE	DmX-like protein 2 OS=Mus musculus GN=Dmxl2 PE=1 SV=3	341	116	0	7.97777e+06	8.84703e+06	8.95307e+06	9.89748e+06	1.04609e+07	1.02911e+07	9.86583e+06	9.98738e+06
	Ppp2r1a	sp|Q76MZ3|2AAA_MOUSE	Serine/threonine-protein phosphatase 2A 65 kDa regulatory subunit A alpha isoform OS=Mus musculus GN=Ppp2r1a PE=1 SV=3	340	37	21	1.25001e+07	1.18986e+07	1.07103e+07	1.12583e+07	1.23468e+07	1.15772e+07	1.17068e+07	1.17397e+07
	Calm1	sp|P62204|CALM_MOUSE	Calmodulin OS=Mus musculus GN=Calm1 PE=1 SV=2	339	21	0	5.27934e+07	6.27263e+07	8.41633e+07	8.86147e+07	9.53944e+07	1.0939e+08	9.37962e+07	9.27465e+07
	Syngap1	sp|F6SEU4|SYGP1_MOUSE	Ras/Rap GTPase-activating protein SynGAP OS=Mus musculus GN=Syngap1 PE=1 SV=2	337	78	4	1.11896e+07	1.07926e+07	8.99388e+06	1.18706e+07	1.08324e+07	1.05805e+07	1.0319e+07	1.08479e+07
	Syngap1	tr|J3QQ18|J3QQ18_MOUSE	Ras/Rap GTPase-activating protein SynGAP OS=Mus musculus GN=Syngap1 PE=1 SV=1	335	74	1	1.11392e+07	1.07544e+07	9.03296e+06	1.18606e+07	1.08653e+07	1.06022e+07	1.03074e+07	1.08226e+07
	Atp5f1	sp|Q9CQQ7|AT5F1_MOUSE	ATP synthase F(0) complex subunit B1, mitochondrial OS=Mus musculus GN=Atp5f1 PE=1 SV=1	334	25	25	5.3519e+06	5.69809e+06	4.80894e+06	5.21193e+06	5.19103e+06	5.3385e+06	5.1136e+06	5.30892e+06
	Atp6v1b2	sp|P62814|VATB2_MOUSE	V-type proton ATPase subunit B, brain isoform OS=Mus musculus GN=Atp6v1b2 PE=1 SV=1	333	40	28	1.45336e+07	1.41037e+07	1.31722e+07	1.37864e+07	1.38101e+07	1.321e+07	1.39178e+07	1.37288e+07
	Camk2d	sp|Q6PHZ2|KCC2D_MOUSE	Calcium/calmodulin-dependent protein kinase type II subunit delta OS=Mus musculus GN=Camk2d PE=1 SV=1	332	25	0	7.20714e+06	7.4239e+06	4.76169e+06	5.82926e+06	6.76208e+06	7.32315e+06	6.25338e+06	7.06273e+06
	Slc25a22	sp|Q9D6M3|GHC1_MOUSE	Mitochondrial glutamate carrier 1 OS=Mus musculus GN=Slc25a22 PE=1 SV=1	331	16	1	1.93306e+07	1.84085e+07	1.38353e+07	1.80573e+07	1.63686e+07	1.62379e+07	1.67675e+07	1.74659e+07
	Sdha	sp|Q8K2B3|SDHA_MOUSE	Succinate dehydrogenase [ubiquinone] flavoprotein subunit, mitochondrial OS=Mus musculus GN=Sdha PE=1 SV=1	330	32	32	4.01051e+06	3.86703e+06	3.61674e+06	3.72125e+06	3.96651e+06	3.94626e+06	3.88188e+06	3.85256e+06
	Immt	sp|Q8CAQ8-2|MIC60_MOUSE	Isoform 2 of MICOS complex subunit Mic60 OS=Mus musculus GN=Immt	330	73	0	5.55696e+06	6.13536e+06	6.77248e+06	6.88438e+06	7.16983e+06	7.31513e+06	6.87346e+06	6.76415e+06
	Actn4	sp|P57780|ACTN4_MOUSE	Alpha-actinin-4 OS=Mus musculus GN=Actn4 PE=1 SV=1	328	67	22	7.70648e+07	7.57817e+07	7.45747e+07	9.06978e+07	8.48467e+07	8.25547e+07	8.22279e+07	8.47966e+07
	Immt	sp|Q8CAQ8|MIC60_MOUSE	MICOS complex subunit Mic60 OS=Mus musculus GN=Immt PE=1 SV=1	326	71	0	5.56541e+06	6.14618e+06	6.75958e+06	6.881e+06	7.15128e+06	7.30365e+06	6.8666e+06	6.75597e+06
	Hspa5	sp|P20029|GRP78_MOUSE	78 kDa glucose-regulated protein OS=Mus musculus GN=Hspa5 PE=1 SV=3	326	43	40	2.4698e+07	2.51618e+07	3.11987e+07	2.97023e+07	3.12038e+07	2.87113e+07	2.94647e+07	2.82806e+07
	Fasn	sp|P19096|FAS_MOUSE	Fatty acid synthase OS=Mus musculus GN=Fasn PE=1 SV=2	326	97	97	1.33682e+07	1.39889e+07	1.30926e+07	1.24483e+07	1.36557e+07	1.42357e+07	1.35538e+07	1.34958e+07
	Aldoc	sp|P05063|ALDOC_MOUSE	Fructose-bisphosphate aldolase C OS=Mus musculus GN=Aldoc PE=1 SV=4	325	36	29	3.11283e+07	3.02913e+07	2.78128e+07	2.64368e+07	3.0629e+07	2.78627e+07	2.9052e+07	2.93381e+07
	Idh3a	sp|Q9D6R2-2|IDH3A_MOUSE	Isoform 2 of Isocitrate dehydrogenase [NAD] subunit alpha, mitochondrial OS=Mus musculus GN=Idh3a	323	27	2	6.99858e+06	7.81272e+06	9.88392e+06	8.99487e+06	9.23252e+06	9.11584e+06	9.30376e+06	8.74896e+06
	Ap2a2	sp|P17427|AP2A2_MOUSE	AP-2 complex subunit alpha-2 OS=Mus musculus GN=Ap2a2 PE=1 SV=2	320	59	46	1.73519e+07	2.02483e+07	2.55555e+07	2.52381e+07	2.48168e+07	2.41727e+07	2.39944e+07	2.40257e+07
	Gm11214	tr|V9GX06|V9GX06_MOUSE	Uncharacterized protein (Fragment) OS=Mus musculus GN=Gm11214 PE=3 SV=1	319	13	2	2.2867e+07	3.13813e+07	8.42461e+07	5.68611e+07	5.46142e+07	4.82164e+07	5.28303e+07	4.45434e+07
	Ywhab	sp|Q9CQV8|1433B_MOUSE	14-3-3 protein beta/alpha OS=Mus musculus GN=Ywhab PE=1 SV=3	317	25	0	7.32967e+07	8.68158e+07	1.30244e+08	1.26794e+08	1.09462e+08	1.05506e+08	1.15567e+08	1.1056e+08
	Myo5a	tr|D3Z4J3|D3Z4J3_MOUSE	Unconventional myosin-Va OS=Mus musculus GN=Myo5a PE=1 SV=1	313	110	0	6.76826e+06	8.17454e+06	8.36139e+06	8.0082e+06	1.01582e+07	9.85552e+06	9.21112e+06	9.03555e+06
	Cyfip2	sp|Q5SQX6|CYFP2_MOUSE	Cytoplasmic FMR1-interacting protein 2 OS=Mus musculus GN=Cyfip2 PE=1 SV=2	311	61	6	5.51172e+07	5.59983e+07	4.40846e+07	4.91436e+07	4.60932e+07	4.27082e+07	4.54664e+07	4.73507e+07
	Abat	sp|P61922|GABT_MOUSE	4-aminobutyrate aminotransferase, mitochondrial OS=Mus musculus GN=Abat PE=1 SV=1	310	39	8	2.83469e+07	2.72084e+07	2.54494e+07	1.92027e+07	2.46019e+07	2.41333e+07	2.57539e+07	2.39133e+07
	Myo5a	sp|Q99104|MYO5A_MOUSE	Unconventional myosin-Va OS=Mus musculus GN=Myo5a PE=1 SV=2	309	108	0	6.78423e+06	8.18213e+06	8.32668e+06	7.99544e+06	1.01426e+07	9.85765e+06	9.20802e+06	9.03397e+06
	Dnm3	sp|Q8BZ98|DYN3_MOUSE	Dynamin-3 OS=Mus musculus GN=Dnm3 PE=1 SV=1	304	64	0	2.07679e+07	2.18416e+07	2.35749e+07	2.34765e+07	2.31684e+07	2.24465e+07	2.25871e+07	2.26126e+07
	Map6	sp|Q7TSJ2|MAP6_MOUSE	Microtubule-associated protein 6 OS=Mus musculus GN=Map6 PE=1 SV=2	304	59	27	1.02776e+07	1.16625e+07	1.33645e+07	1.30793e+07	1.42794e+07	1.45187e+07	1.3495e+07	1.30555e+07
	Cct2	sp|P80314|TCPB_MOUSE	T-complex protein 1 subunit beta OS=Mus musculus GN=Cct2 PE=1 SV=4	304	43	43	6.4127e+06	6.91421e+06	7.47758e+06	6.70453e+06	6.71501e+06	6.87182e+06	7.04331e+06	7.13273e+06
	Slc1a2	tr|F6ZRK3|F6ZRK3_MOUSE	Amino acid transporter (Fragment) OS=Mus musculus GN=Slc1a2 PE=1 SV=1	303	9	1	6.26133e+06	8.07611e+06	1.6716e+07	1.62083e+07	1.35835e+07	1.22734e+07	1.26769e+07	1.21642e+07
	Pdha1	sp|P35486|ODPA_MOUSE	Pyruvate dehydrogenase E1 component subunit alpha, somatic form, mitochondrial OS=Mus musculus GN=Pdha1 PE=1 SV=1	300	41	41	2.07733e+07	2.0891e+07	2.02058e+07	2.03981e+07	2.14006e+07	2.14914e+07	2.10836e+07	2.07375e+07
	Ldha	sp|P06151|LDHA_MOUSE	L-lactate dehydrogenase A chain OS=Mus musculus GN=Ldha PE=1 SV=3	300	26	0	2.7523e+07	3.41229e+07	5.20431e+07	5.18281e+07	5.15397e+07	4.83201e+07	4.77772e+07	4.81353e+07
	Immt	tr|E9Q800|E9Q800_MOUSE	MICOS complex subunit Mic60 OS=Mus musculus GN=Immt PE=1 SV=1	295	69	0	5.36462e+06	6.05701e+06	6.86277e+06	6.92459e+06	7.36171e+06	7.5073e+06	6.97128e+06	6.81556e+06
	Ap1b1	sp|O35643|AP1B1_MOUSE	AP-1 complex subunit beta-1 OS=Mus musculus GN=Ap1b1 PE=2 SV=2	291	53	2	6.75405e+06	7.88638e+06	1.21682e+07	1.08431e+07	1.10304e+07	1.02966e+07	1.01107e+07	1.00772e+07
	Dnm2	tr|G3X9G4|G3X9G4_MOUSE	Dynamin-2 OS=Mus musculus GN=Dnm2 PE=1 SV=1	290	42	0	4.8713e+07	4.96567e+07	5.14603e+07	5.51126e+07	5.5153e+07	5.37713e+07	5.20385e+07	5.19424e+07
	Mapt	tr|A2A5Y6|A2A5Y6_MOUSE	Microtubule-associated protein OS=Mus musculus GN=Mapt PE=1 SV=1	290	35	1	2.10251e+06	2.63751e+06	4.57296e+06	4.08144e+06	4.52181e+06	4.27318e+06	3.80778e+06	3.5692e+06
	Cs	sp|Q9CZU6|CISY_MOUSE	Citrate synthase, mitochondrial OS=Mus musculus GN=Cs PE=1 SV=1	290	34	18	1.87694e+07	1.70811e+07	1.6205e+07	1.62831e+07	1.78246e+07	1.73719e+07	1.79204e+07	1.71152e+07
	Tnr	sp|Q8BYI9|TENR_MOUSE	Tenascin-R OS=Mus musculus GN=Tnr PE=1 SV=2	290	46	2	1.21748e+07	1.19116e+07	1.06665e+07	1.0547e+07	1.15761e+07	1.16063e+07	1.17419e+07	1.15493e+07
	Fh	sp|P97807|FUMH_MOUSE	Fumarate hydratase, mitochondrial OS=Mus musculus GN=Fh PE=1 SV=3	289	33	0	4.95186e+06	5.22923e+06	6.55437e+06	5.92198e+06	5.79327e+06	5.68472e+06	6.01619e+06	5.707e+06
	Dnm2	sp|P39054|DYN2_MOUSE	Dynamin-2 OS=Mus musculus GN=Dnm2 PE=1 SV=2	289	41	0	4.88566e+07	4.97118e+07	5.13036e+07	5.50604e+07	5.50948e+07	5.37237e+07	5.19832e+07	5.19052e+07
	Got1	sp|P05201|AATC_MOUSE	Aspartate aminotransferase, cytoplasmic OS=Mus musculus GN=Got1 PE=1 SV=3	288	30	20	2.57518e+07	2.65638e+07	2.7337e+07	2.676e+07	2.84162e+07	2.89715e+07	2.85376e+07	2.80787e+07
	Mapt	sp|P10637|TAU_MOUSE	Microtubule-associated protein tau OS=Mus musculus GN=Mapt PE=1 SV=3	287	34	0	2.09093e+06	2.62143e+06	4.575e+06	4.10585e+06	4.55555e+06	4.28059e+06	3.80631e+06	3.57178e+06
	Srcin1	tr|B1AQX9|B1AQX9_MOUSE	SRC kinase-signaling inhibitor 1 OS=Mus musculus GN=Srcin1 PE=1 SV=1	286	89	0	4.31603e+06	4.39889e+06	4.14993e+06	5.20527e+06	5.12784e+06	5.11121e+06	4.70306e+06	5.00455e+06
	Dnm2	tr|Q3T9X3|Q3T9X3_MOUSE	Dynamin-2 OS=Mus musculus GN=Dnm2 PE=1 SV=1	285	40	0	4.89656e+07	4.98174e+07	5.117e+07	5.50268e+07	5.49932e+07	5.36446e+07	5.19688e+07	5.18173e+07
	Ogdh	sp|Q60597|ODO1_MOUSE	2-oxoglutarate dehydrogenase, mitochondrial OS=Mus musculus GN=Ogdh PE=1 SV=3	285	69	1	8.01277e+06	7.87786e+06	7.36257e+06	7.67992e+06	7.82601e+06	8.13848e+06	7.63491e+06	7.70738e+06
	Mapt	sp|P10637-2|TAU_MOUSE	Isoform Tau-A of Microtubule-associated protein tau OS=Mus musculus GN=Mapt	282	30	1	2.05912e+06	2.60355e+06	4.61901e+06	4.16559e+06	4.58825e+06	4.31425e+06	3.83541e+06	3.55849e+06
	Glud1	tr|F7CFA5|F7CFA5_MOUSE	Glutamate dehydrogenase 1, mitochondrial (Fragment) OS=Mus musculus GN=Glud1 PE=1 SV=1	280	6	1	1.48606e+06	1.48697e+06	1.51757e+06	1.44797e+06	1.55458e+06	1.53302e+06	1.53089e+06	1.43385e+06
	Srcin1	tr|B1AQX7|B1AQX7_MOUSE	SRC kinase-signaling inhibitor 1 OS=Mus musculus GN=Srcin1 PE=1 SV=1	280	89	0	4.43269e+06	4.45016e+06	4.07796e+06	5.11447e+06	5.05192e+06	5.02885e+06	4.67652e+06	4.96532e+06
	Rps27a	sp|P62983|RS27A_MOUSE	Ubiquitin-40S ribosomal protein S27a OS=Mus musculus GN=Rps27a PE=1 SV=2	280	7	2	9.0014e+06	9.53905e+06	8.26431e+06	8.27989e+06	1.20066e+07	1.35593e+07	1.15766e+07	1.24132e+07
	Gm1840	tr|F6SAC3|F6SAC3_MOUSE	Glucose-6-phosphate isomerase OS=Mus musculus GN=Gm1840 PE=3 SV=1	279	30	1	1.23679e+07	1.51714e+07	2.23613e+07	2.13845e+07	2.16804e+07	2.15182e+07	2.00542e+07	2.01498e+07
	Ogdh	sp|Q60597-3|ODO1_MOUSE	Isoform 3 of 2-oxoglutarate dehydrogenase, mitochondrial OS=Mus musculus GN=Ogdh	279	70	0	8.12253e+06	7.97221e+06	7.21175e+06	7.62736e+06	7.71321e+06	8.10775e+06	7.57508e+06	7.69841e+06
	Tuba4a	tr|A0A087WSL5|A0A087WSL5_MOUSE	Tubulin alpha-4A chain (Fragment) OS=Mus musculus GN=Tuba4a PE=1 SV=1	276	6	1	4.14324e+07	4.93762e+07	4.90439e+07	5.09922e+07	4.89685e+07	4.78461e+07	4.88573e+07	5.00586e+07
	Pclo	sp|Q9QYX7|PCLO_MOUSE	Protein piccolo OS=Mus musculus GN=Pclo PE=1 SV=4	276	143	1	3.23013e+06	3.51663e+06	3.9982e+06	4.38374e+06	4.24831e+06	4.09199e+06	4.01046e+06	4.0557e+06
	Hspa4	tr|Q3U2G2|Q3U2G2_MOUSE	Heat shock 70 kDa protein 4 OS=Mus musculus GN=Hspa4 PE=1 SV=1	275	59	3	1.28535e+07	1.35418e+07	1.69159e+07	1.51002e+07	1.6556e+07	1.53823e+07	1.58922e+07	1.50482e+07
	Ywhaq	sp|P68254|1433T_MOUSE	14-3-3 protein theta OS=Mus musculus GN=Ywhaq PE=1 SV=1	274	27	0	8.20232e+07	9.35955e+07	1.18966e+08	1.17885e+08	1.04594e+08	1.01152e+08	1.10874e+08	1.0662e+08
	Uba52	sp|P62984|RL40_MOUSE	Ubiquitin-60S ribosomal protein L40 OS=Mus musculus GN=Uba52 PE=1 SV=2	273	5	0	8.98688e+06	9.52917e+06	8.26765e+06	8.26e+06	1.20238e+07	1.36004e+07	1.16026e+07	1.24163e+07
	Atp2b3	tr|A2ALL9|A2ALL9_MOUSE	Calcium-transporting ATPase OS=Mus musculus GN=Atp2b3 PE=1 SV=1	271	64	3	7.73376e+06	8.52354e+06	1.03053e+07	1.09426e+07	1.12434e+07	1.09737e+07	1.0036e+07	1.02548e+07
	Atp2a2	sp|O55143|AT2A2_MOUSE	Sarcoplasmic/endoplasmic reticulum calcium ATPase 2 OS=Mus musculus GN=Atp2a2 PE=1 SV=2	271	53	1	4.68976e+06	5.47206e+06	8.94975e+06	8.60378e+06	8.11115e+06	7.67955e+06	7.45477e+06	7.28444e+06
	Stx1b	sp|P61264|STX1B_MOUSE	Syntaxin-1B OS=Mus musculus GN=Stx1b PE=1 SV=1	270	34	30	1.03161e+07	1.16099e+07	1.52565e+07	1.30729e+07	1.42575e+07	1.30385e+07	1.29837e+07	1.2296e+07
	Hspa2	sp|P17156|HSP72_MOUSE	Heat shock-related 70 kDa protein 2 OS=Mus musculus GN=Hspa2 PE=1 SV=2	268	32	16	5.24481e+07	5.2701e+07	5.15577e+07	5.28488e+07	5.42725e+07	5.19564e+07	5.30148e+07	5.12633e+07
	Srcin1	sp|Q9QWI6|SRCN1_MOUSE	SRC kinase signaling inhibitor 1 OS=Mus musculus GN=Srcin1 PE=1 SV=2	267	81	0	4.35023e+06	4.38306e+06	4.13849e+06	5.19976e+06	5.15265e+06	5.12151e+06	4.72412e+06	5.00385e+06
	Dlg4	sp|Q62108|DLG4_MOUSE	Disks large homolog 4 OS=Mus musculus GN=Dlg4 PE=1 SV=1	267	38	0	1.0194e+07	1.07337e+07	1.19237e+07	1.37873e+07	1.21512e+07	1.18259e+07	1.1696e+07	1.19281e+07
	Ndufs1	sp|Q91VD9|NDUS1_MOUSE	NADH-ubiquinone oxidoreductase 75 kDa subunit, mitochondrial OS=Mus musculus GN=Ndufs1 PE=1 SV=2	266	51	34	4.73111e+07	4.94012e+07	6.05373e+07	5.59429e+07	5.75251e+07	5.71127e+07	5.62532e+07	5.53734e+07
	Hspa4	sp|Q61316|HSP74_MOUSE	Heat shock 70 kDa protein 4 OS=Mus musculus GN=Hspa4 PE=1 SV=1	265	56	0	8.69705e+06	9.11509e+06	1.12258e+07	1.00185e+07	1.10492e+07	1.02808e+07	1.06339e+07	1.0072e+07
	Atp2b3	tr|Q0VF55|Q0VF55_MOUSE	Calcium-transporting ATPase OS=Mus musculus GN=Atp2b3 PE=2 SV=1	264	63	2	7.85225e+06	8.58973e+06	1.01551e+07	1.08703e+07	1.12005e+07	1.09406e+07	9.95806e+06	1.02276e+07
	Atp12a	sp|Q9Z1W8|AT12A_MOUSE	Potassium-transporting ATPase alpha chain 2 OS=Mus musculus GN=Atp12a PE=1 SV=3	264	8	1	3.87902e+07	5.1637e+07	8.88913e+07	7.7202e+07	8.88182e+07	8.41158e+07	7.9278e+07	7.60482e+07
	Arf5	sp|P84084|ARF5_MOUSE	ADP-ribosylation factor 5 OS=Mus musculus GN=Arf5 PE=1 SV=2	263	16	10	1.2131e+07	1.2545e+07	1.15512e+07	1.28742e+07	1.09986e+07	1.15505e+07	1.19529e+07	1.2338e+07
	Pacsin1	sp|Q61644|PACN1_MOUSE	Protein kinase C and casein kinase substrate in neurons protein 1 OS=Mus musculus GN=Pacsin1 PE=1 SV=1	262	36	33	7.95325e+06	8.93699e+06	1.24117e+07	1.33468e+07	1.18166e+07	1.13926e+07	1.05205e+07	1.10542e+07
	Tln2	tr|E9PUM4|E9PUM4_MOUSE	Talin-2 OS=Mus musculus GN=Tln2 PE=1 SV=1	260	119	9	6.51277e+06	7.22021e+06	7.83838e+06	7.97666e+06	8.03506e+06	8.0057e+06	7.72274e+06	7.59684e+06
	Hnrnpa2b1	sp|O88569|ROA2_MOUSE	Heterogeneous nuclear ribonucleoproteins A2/B1 OS=Mus musculus GN=Hnrnpa2b1 PE=1 SV=2	260	29	1	8.99544e+06	9.11702e+06	9.51666e+06	9.25696e+06	8.41675e+06	8.5596e+06	9.54977e+06	9.09323e+06
	Atp2b4	tr|E9Q828|E9Q828_MOUSE	Calcium-transporting ATPase OS=Mus musculus GN=Atp2b4 PE=1 SV=1	259	71	1	1.04489e+07	1.112e+07	1.29881e+07	1.46477e+07	1.4195e+07	1.4142e+07	1.30558e+07	1.31815e+07
	Hsp90b1	sp|P08113|ENPL_MOUSE	Endoplasmin OS=Mus musculus GN=Hsp90b1 PE=1 SV=2	258	41	16	6.84151e+06	6.9143e+06	7.60443e+06	7.49371e+06	7.91415e+06	7.74384e+06	7.79715e+06	7.64672e+06
	Dctn1	sp|O08788|DCTN1_MOUSE	Dynactin subunit 1 OS=Mus musculus GN=Dctn1 PE=1 SV=3	257	65	0	5.95493e+06	5.95156e+06	5.4169e+06	5.57819e+06	5.89448e+06	5.65863e+06	5.99324e+06	6.00897e+06
	Nptn	sp|P97300|NPTN_MOUSE	Neuroplastin OS=Mus musculus GN=Nptn PE=1 SV=3	256	17	7	2.39818e+06	2.24209e+06	1.75491e+06	1.94653e+06	1.73098e+06	1.79016e+06	1.87677e+06	1.99812e+06
	Ap2m1	sp|P84091|AP2M1_MOUSE	AP-2 complex subunit mu OS=Mus musculus GN=Ap2m1 PE=1 SV=1	256	32	0	7.08715e+06	7.53328e+06	1.00716e+07	9.85085e+06	9.57382e+06	9.06676e+06	9.24599e+06	9.00579e+06
	Lrp1	sp|Q91ZX7|LRP1_MOUSE	Prolow-density lipoprotein receptor-related protein 1 OS=Mus musculus GN=Lrp1 PE=1 SV=1	254	108	88	4.12469e+06	4.02509e+06	3.8421e+06	4.02198e+06	3.95828e+06	4.01754e+06	3.97371e+06	3.9236e+06
	Vamp2	sp|P63044|VAMP2_MOUSE	Vesicle-associated membrane protein 2 OS=Mus musculus GN=Vamp2 PE=1 SV=2	254	7	0	8.40085e+06	8.18673e+06	8.1749e+06	8.88403e+06	7.18611e+06	7.07844e+06	8.19931e+06	8.22237e+06
	Eef1a2	sp|P62631|EF1A2_MOUSE	Elongation factor 1-alpha 2 OS=Mus musculus GN=Eef1a2 PE=1 SV=1	254	27	17	2.26783e+07	2.85867e+07	5.13188e+07	4.39385e+07	4.95427e+07	4.59224e+07	4.55265e+07	4.22259e+07
	Mapt	sp|P10637-3|TAU_MOUSE	Isoform Tau-B of Microtubule-associated protein tau OS=Mus musculus GN=Mapt	254	26	0	2.23525e+06	2.70315e+06	4.28446e+06	4.02114e+06	4.31464e+06	4.1967e+06	3.73582e+06	3.51815e+06
	Aldoart2	tr|A6ZI47|A6ZI47_MOUSE	Fructose-bisphosphate aldolase OS=Mus musculus GN=Aldoart2 PE=2 SV=1	253	15	2	2.34076e+07	2.61397e+07	2.75163e+07	2.9745e+07	3.13673e+07	3.07354e+07	2.93746e+07	2.93222e+07
	Ppp3cb	sp|P48453|PP2BB_MOUSE	Serine/threonine-protein phosphatase 2B catalytic subunit beta isoform OS=Mus musculus GN=Ppp3cb PE=1 SV=2	253	24	0	6.61291e+06	6.4487e+06	5.06327e+06	6.21523e+06	5.92255e+06	5.85742e+06	5.71941e+06	6.12072e+06
	Epb41l3	sp|Q9WV92|E41L3_MOUSE	Band 4.1-like protein 3 OS=Mus musculus GN=Epb41l3 PE=1 SV=1	252	69	0	5.98481e+06	6.91997e+06	8.49739e+06	7.79961e+06	8.97524e+06	8.96821e+06	8.38155e+06	7.79453e+06
	Ogdhl	tr|E9Q7L0|E9Q7L0_MOUSE	Protein Ogdhl OS=Mus musculus GN=Ogdhl PE=4 SV=1	251	52	41	1.31642e+07	1.24247e+07	8.73652e+06	9.75616e+06	9.61146e+06	9.94456e+06	1.01279e+07	1.03287e+07
	Atp6v1e1	sp|P50518|VATE1_MOUSE	V-type proton ATPase subunit E 1 OS=Mus musculus GN=Atp6v1e1 PE=1 SV=2	248	27	20	1.00868e+07	1.0588e+07	1.26805e+07	1.31168e+07	1.21597e+07	1.22711e+07	1.22108e+07	1.19161e+07
	Arf4	sp|P61750|ARF4_MOUSE	ADP-ribosylation factor 4 OS=Mus musculus GN=Arf4 PE=1 SV=2	247	11	0	6.7612e+06	6.27883e+06	4.38079e+06	5.18502e+06	4.26331e+06	4.5601e+06	4.90757e+06	5.13685e+06
	Sept5	sp|Q9Z2Q6|SEPT5_MOUSE	Septin-5 OS=Mus musculus GN=Sept5 PE=1 SV=2	246	28	26	3.24646e+06	4.19925e+06	6.28256e+06	6.55833e+06	6.89235e+06	6.93302e+06	6.17866e+06	6.02049e+06
	Dpysl4	sp|O35098|DPYL4_MOUSE	Dihydropyrimidinase-related protein 4 OS=Mus musculus GN=Dpysl4 PE=1 SV=1	245	35	0	3.33191e+06	3.50461e+06	3.47956e+06	3.80986e+06	3.8241e+06	3.99534e+06	3.74135e+06	3.7378e+06
	Tln2	sp|Q71LX4|TLN2_MOUSE	Talin-2 OS=Mus musculus GN=Tln2 PE=1 SV=3	244	108	0	6.62763e+06	7.28335e+06	7.73304e+06	7.93423e+06	7.9642e+06	7.94617e+06	7.70225e+06	7.57008e+06
	Pfkl	sp|P12382|PFKAL_MOUSE	ATP-dependent 6-phosphofructokinase, liver type OS=Mus musculus GN=Pfkl PE=1 SV=4	244	41	33	3.06827e+06	3.21968e+06	3.33003e+06	3.43106e+06	3.25189e+06	3.34964e+06	3.26861e+06	3.39173e+06
	Cyfip2	tr|F6QD74|F6QD74_MOUSE	Cytoplasmic FMR1-interacting protein 2 (Fragment) OS=Mus musculus GN=Cyfip2 PE=4 SV=1	243	46	1	5.67161e+07	5.73858e+07	4.45228e+07	4.81938e+07	4.57678e+07	4.07641e+07	4.45245e+07	4.66905e+07
	Pygm	sp|Q9WUB3|PYGM_MOUSE	Glycogen phosphorylase, muscle form OS=Mus musculus GN=Pygm PE=1 SV=3	242	63	0	5.64142e+06	6.03987e+06	5.81379e+06	4.58194e+06	5.76837e+06	5.64087e+06	5.8282e+06	5.54429e+06
	Cox5b	sp|P19536|COX5B_MOUSE	Cytochrome c oxidase subunit 5B, mitochondrial OS=Mus musculus GN=Cox5b PE=1 SV=1	242	12	0	1.92951e+06	2.30965e+06	3.50704e+06	3.1466e+06	3.36114e+06	3.16357e+06	3.07356e+06	2.94774e+06
	Hk2	sp|O08528|HXK2_MOUSE	Hexokinase-2 OS=Mus musculus GN=Hk2 PE=2 SV=1	241	11	0	7.83424e+06	7.07819e+06	4.5555e+06	5.28021e+06	5.49932e+06	5.87993e+06	5.24598e+06	5.8674e+06
	Eef2	sp|P58252|EF2_MOUSE	Elongation factor 2 OS=Mus musculus GN=Eef2 PE=1 SV=2	239	58	57	9.48046e+06	1.03363e+07	1.27089e+07	1.31592e+07	1.27935e+07	1.27835e+07	1.22775e+07	1.22198e+07
	Syt2	sp|P46097|SYT2_MOUSE	Synaptotagmin-2 OS=Mus musculus GN=Syt2 PE=1 SV=1	238	18	6	2.28482e+06	2.37397e+06	2.18833e+06	2.62468e+06	2.85902e+06	2.57638e+06	2.40205e+06	2.61536e+06
	Thy1	sp|P01831|THY1_MOUSE	Thy-1 membrane glycoprotein OS=Mus musculus GN=Thy1 PE=1 SV=1	237	7	7	2.10204e+07	1.55016e+07	9.9124e+06	1.09428e+07	1.27855e+07	1.04988e+07	1.14882e+07	1.13696e+07
	Synj1	tr|F7BQW7|F7BQW7_MOUSE	Synaptojanin-1 (Fragment) OS=Mus musculus GN=Synj1 PE=1 SV=1	236	58	0	9.53908e+06	1.09271e+07	1.44715e+07	1.49583e+07	1.43067e+07	1.44141e+07	1.36286e+07	1.3656e+07
	Snca	sp|O55042|SYUA_MOUSE	Alpha-synuclein OS=Mus musculus GN=Snca PE=1 SV=2	235	11	2	1.14016e+07	1.50241e+07	3.67596e+07	3.14091e+07	3.22981e+07	2.61834e+07	2.85223e+07	2.45944e+07
	Sptb	tr|Q3UGX2|Q3UGX2_MOUSE	Spectrin beta 1 OS=Mus musculus GN=Sptb PE=1 SV=1	234	111	8	3.55039e+06	3.67335e+06	3.70205e+06	3.8315e+06	3.56849e+06	3.64001e+06	3.50279e+06	3.61484e+06
	Igsf8	tr|G3UYZ1|G3UYZ1_MOUSE	Immunoglobulin superfamily member 8 OS=Mus musculus GN=Igsf8 PE=4 SV=1	234	22	2	3.93415e+06	3.44707e+06	1.82648e+06	1.80363e+06	2.33922e+06	2.46416e+06	2.47725e+06	2.50761e+06
	Synj1	sp|Q8CHC4|SYNJ1_MOUSE	Synaptojanin-1 OS=Mus musculus GN=Synj1 PE=1 SV=3	234	57	0	9.48704e+06	1.08964e+07	1.45591e+07	1.50107e+07	1.4347e+07	1.44436e+07	1.36413e+07	1.36663e+07
	Epb41l3	sp|Q9WV92-8|E41L3_MOUSE	Isoform 8 of Band 4.1-like protein 3 OS=Mus musculus GN=Epb41l3	233	63	1	6.06653e+06	6.99017e+06	8.47167e+06	7.70621e+06	8.93205e+06	8.91187e+06	8.31956e+06	7.73667e+06
	Pgam1	sp|Q9DBJ1|PGAM1_MOUSE	Phosphoglycerate mutase 1 OS=Mus musculus GN=Pgam1 PE=1 SV=3	233	23	19	1.549e+07	1.77005e+07	2.11103e+07	2.27239e+07	2.31179e+07	2.25963e+07	2.10068e+07	2.04223e+07
	Syne1	sp|Q6ZWR6|SYNE1_MOUSE	Nesprin-1 OS=Mus musculus GN=Syne1 PE=1 SV=2	233	174	0	2.81416e+06	2.95437e+06	2.9787e+06	2.84601e+06	3.11285e+06	3.10869e+06	3.13499e+06	3.04782e+06
	Atp2b4	tr|Q6Q477|Q6Q477_MOUSE	Calcium-transporting ATPase OS=Mus musculus GN=Atp2b4 PE=1 SV=1	232	66	0	1.05158e+07	1.11743e+07	1.28708e+07	1.45441e+07	1.44132e+07	1.40971e+07	1.29236e+07	1.32303e+07
	Actr3	sp|Q99JY9|ARP3_MOUSE	Actin-related protein 3 OS=Mus musculus GN=Actr3 PE=1 SV=3	232	27	11	3.71848e+06	3.50521e+06	3.13275e+06	3.44682e+06	3.15591e+06	3.04281e+06	3.1219e+06	3.21705e+06
	Shank1	sp|D3YZU1|SHAN1_MOUSE	SH3 and multiple ankyrin repeat domains protein 1 OS=Mus musculus GN=Shank1 PE=1 SV=1	232	64	0	2.18233e+06	1.90437e+06	1.25756e+06	1.64267e+06	1.66611e+06	1.5713e+06	1.53187e+06	1.62897e+06
	Nptn	sp|P97300-3|NPTN_MOUSE	Isoform 3 of Neuroplastin OS=Mus musculus GN=Nptn	229	13	3	2.22824e+06	2.11976e+06	1.69321e+06	1.83275e+06	1.59573e+06	1.65524e+06	1.73829e+06	1.86728e+06
	Ncan	sp|P55066|NCAN_MOUSE	Neurocan core protein OS=Mus musculus GN=Ncan PE=2 SV=1	228	35	33	6.49188e+06	5.99737e+06	4.37131e+06	5.28993e+06	4.9771e+06	5.25935e+06	5.16548e+06	5.34698e+06
	Eno3	sp|P21550|ENOB_MOUSE	Beta-enolase OS=Mus musculus GN=Eno3 PE=1 SV=3	228	6	0	1.2634e+07	1.29988e+07	1.01748e+07	1.09618e+07	1.07846e+07	1.10273e+07	1.10994e+07	1.10024e+07
	Tpm3	tr|D3Z6I8|D3Z6I8_MOUSE	Tropomyosin alpha-3 chain OS=Mus musculus GN=Tpm3 PE=3 SV=1	226	31	4	6.8947e+06	6.77887e+06	7.57704e+06	7.54907e+06	6.70866e+06	6.62319e+06	7.17495e+06	7.08239e+06
	Pcx	tr|E9QPD7|E9QPD7_MOUSE	Pyruvate carboxylase OS=Mus musculus GN=Pcx PE=1 SV=1	225	61	0	2.07351e+07	1.9602e+07	1.55712e+07	1.42689e+07	1.57881e+07	1.56869e+07	1.64414e+07	1.61258e+07
	Acly	tr|Q3V117|Q3V117_MOUSE	ATP-citrate synthase OS=Mus musculus GN=Acly PE=1 SV=1	224	73	0	1.57513e+07	1.66745e+07	1.81211e+07	1.65807e+07	1.80561e+07	1.75697e+07	1.73117e+07	1.74693e+07
	Epb4	tr|A2AUK5|A2AUK5_MOUSE	Band 4.1-like protein 1 OS=Mus musculus GN=Epb4.1l1 PE=1 SV=1	224	59	0	1.79739e+06	1.94635e+06	2.4979e+06	2.43554e+06	2.63448e+06	2.49803e+06	2.41266e+06	2.363e+06
	Cadps	sp|Q80TJ1-2|CAPS1_MOUSE	Isoform 2 of Calcium-dependent secretion activator 1 OS=Mus musculus GN=Cadps	224	67	1	7.38377e+06	8.37806e+06	1.15708e+07	1.10034e+07	1.16241e+07	1.14148e+07	1.09435e+07	1.04854e+07
	Tpm3	sp|P21107-2|TPM3_MOUSE	Isoform 2 of Tropomyosin alpha-3 chain OS=Mus musculus GN=Tpm3	224	32	0	7.03803e+06	6.8237e+06	7.55426e+06	7.55623e+06	6.64662e+06	6.42086e+06	7.13822e+06	6.98829e+06
	Pcp4	sp|P63054|PCP4_MOUSE	Purkinje cell protein 4 OS=Mus musculus GN=Pcp4 PE=2 SV=2	223	6	0	5.24264e+06	5.29395e+06	6.32915e+06	6.45478e+06	6.40113e+06	5.98844e+06	6.25304e+06	6.30104e+06
	Sptb	sp|P15508|SPTB1_MOUSE	Spectrin beta chain, erythrocytic OS=Mus musculus GN=Sptb PE=1 SV=4	223	103	0	3.60626e+06	3.71107e+06	3.66321e+06	3.7998e+06	3.51879e+06	3.60438e+06	3.47809e+06	3.60007e+06
	Acly	sp|Q91V92|ACLY_MOUSE	ATP-citrate synthase OS=Mus musculus GN=Acly PE=1 SV=1	222	71	0	1.58018e+07	1.67059e+07	1.8146e+07	1.65556e+07	1.80288e+07	1.75048e+07	1.72696e+07	1.74361e+07
	Uchl1	sp|Q9R0P9|UCHL1_MOUSE	Ubiquitin carboxyl-terminal hydrolase isozyme L1 OS=Mus musculus GN=Uchl1 PE=1 SV=1	221	22	22	3.693e+06	4.36007e+06	8.77533e+06	7.32342e+06	8.02673e+06	7.64008e+06	7.05014e+06	6.94455e+06
	Dnm1l	sp|Q8K1M6|DNM1L_MOUSE	Dynamin-1-like protein OS=Mus musculus GN=Dnm1l PE=1 SV=2	221	62	1	6.57603e+06	6.89071e+06	8.42579e+06	8.42897e+06	8.15542e+06	8.0482e+06	8.00123e+06	8.02159e+06
	Cadps	sp|Q80TJ1-4|CAPS1_MOUSE	Isoform 4 of Calcium-dependent secretion activator 1 OS=Mus musculus GN=Cadps	221	68	1	7.18813e+06	8.26862e+06	1.17924e+07	1.11361e+07	1.17168e+07	1.15683e+07	1.10587e+07	1.05772e+07
	Cadps	sp|Q80TJ1|CAPS1_MOUSE	Calcium-dependent secretion activator 1 OS=Mus musculus GN=Cadps PE=1 SV=3	220	67	0	7.21989e+06	8.2722e+06	1.17485e+07	1.11195e+07	1.17103e+07	1.15584e+07	1.10311e+07	1.05713e+07
	Gnb1	sp|P62874|GBB1_MOUSE	Guanine nucleotide-binding protein G(I)/G(S)/G(T) subunit beta-1 OS=Mus musculus GN=Gnb1 PE=1 SV=3	220	16	2	8.53613e+06	8.98491e+06	8.60031e+06	9.56437e+06	1.07146e+07	1.22874e+07	1.06184e+07	1.09928e+07
	Idh3b	tr|Q91VA7|Q91VA7_MOUSE	Isocitrate dehydrogenase 3 (NAD+) beta OS=Mus musculus GN=Idh3b PE=2 SV=1	219	34	24	7.72287e+06	8.2334e+06	9.68063e+06	9.39876e+06	9.79711e+06	8.97548e+06	9.26194e+06	8.72049e+06
	Uqcrfs1	sp|Q9CR68|UCRI_MOUSE	Cytochrome b-c1 complex subunit Rieske, mitochondrial OS=Mus musculus GN=Uqcrfs1 PE=1 SV=1	219	15	15	1.24587e+07	1.25816e+07	1.06343e+07	1.14921e+07	1.05767e+07	1.05596e+07	1.0849e+07	1.02429e+07
	Ndufs2	sp|Q91WD5|NDUS2_MOUSE	NADH dehydrogenase [ubiquinone] iron-sulfur protein 2, mitochondrial OS=Mus musculus GN=Ndufs2 PE=1 SV=1	219	23	0	3.40133e+06	3.54779e+06	3.42186e+06	3.21604e+06	3.52969e+06	3.47001e+06	3.42736e+06	3.37538e+06
	Sept8	tr|B1AQZ0|B1AQZ0_MOUSE	Septin-8 OS=Mus musculus GN=Sept8 PE=1 SV=1	217	27	2	8.79133e+06	9.43853e+06	1.21928e+07	1.22237e+07	1.21231e+07	1.20588e+07	1.13736e+07	1.16394e+07
	Pfkp	sp|Q9WUA3|PFKAP_MOUSE	ATP-dependent 6-phosphofructokinase, platelet type OS=Mus musculus GN=Pfkp PE=1 SV=1	217	43	0	1.39899e+07	1.49415e+07	1.48159e+07	1.56561e+07	1.51607e+07	1.52137e+07	1.51567e+07	1.54209e+07
	Gnai2	sp|P08752|GNAI2_MOUSE	Guanine nucleotide-binding protein G(i) subunit alpha-2 OS=Mus musculus GN=Gnai2 PE=1 SV=5	217	19	13	1.45345e+06	1.80569e+06	3.14244e+06	2.69908e+06	2.96956e+06	2.80733e+06	2.78993e+06	2.7059e+06
	Slc25a12	sp|Q8BH59|CMC1_MOUSE	Calcium-binding mitochondrial carrier protein Aralar1 OS=Mus musculus GN=Slc25a12 PE=1 SV=1	216	39	30	1.54701e+07	1.74793e+07	1.81198e+07	1.76388e+07	1.83919e+07	1.90698e+07	1.82687e+07	1.82348e+07
	Pdhb	sp|Q9D051|ODPB_MOUSE	Pyruvate dehydrogenase E1 component subunit beta, mitochondrial OS=Mus musculus GN=Pdhb PE=1 SV=1	215	23	23	2.34863e+07	2.59574e+07	3.39893e+07	3.10851e+07	3.0078e+07	2.95764e+07	3.09162e+07	2.9312e+07
	Eef1a1	sp|P10126|EF1A1_MOUSE	Elongation factor 1-alpha 1 OS=Mus musculus GN=Eef1a1 PE=1 SV=3	215	28	9	2.27695e+07	2.91691e+07	4.85009e+07	4.2379e+07	4.89965e+07	4.81312e+07	4.59215e+07	4.32272e+07
	Ryr2	sp|E9Q401|RYR2_MOUSE	Ryanodine receptor 2 OS=Mus musculus GN=Ryr2 PE=1 SV=1	215	124	0	2.05278e+06	2.07754e+06	1.9371e+06	2.31856e+06	2.20239e+06	2.14742e+06	2.08338e+06	2.11734e+06
	Gls	sp|D3Z7P3|GLSK_MOUSE	Glutaminase kidney isoform, mitochondrial OS=Mus musculus GN=Gls PE=1 SV=1	214	37	0	5.11034e+06	5.46904e+06	6.37303e+06	6.8322e+06	6.46002e+06	6.16029e+06	6.30266e+06	6.37819e+06
	Ube2v2	sp|Q9D2M8|UB2V2_MOUSE	Ubiquitin-conjugating enzyme E2 variant 2 OS=Mus musculus GN=Ube2v2 PE=2 SV=4	213	14	0	2.69867e+06	2.41079e+06	1.56032e+06	1.68239e+06	1.6928e+06	1.7263e+06	1.81916e+06	1.88899e+06
	Camk2g	sp|Q923T9|KCC2G_MOUSE	Calcium/calmodulin-dependent protein kinase type II subunit gamma OS=Mus musculus GN=Camk2g PE=1 SV=1	213	26	2	2.29946e+07	2.56527e+07	2.41985e+07	2.83683e+07	2.87607e+07	2.89484e+07	2.66556e+07	2.74375e+07
	Dst	sp|Q91ZU6|DYST_MOUSE	Dystonin OS=Mus musculus GN=Dst PE=1 SV=2	213	147	0	1.54568e+06	1.68328e+06	1.69526e+06	1.68112e+06	1.77431e+06	1.71363e+06	1.71465e+06	1.66615e+06
	Nckap1	sp|P28660|NCKP1_MOUSE	Nck-associated protein 1 OS=Mus musculus GN=Nckap1 PE=1 SV=2	213	65	0	8.46471e+06	9.21073e+06	9.16568e+06	1.07085e+07	1.02248e+07	1.05967e+07	1.00251e+07	1.05524e+07
	Fscn1	sp|Q61553|FSCN1_MOUSE	Fascin OS=Mus musculus GN=Fscn1 PE=1 SV=4	211	27	17	4.73142e+06	4.80641e+06	3.26484e+06	4.37553e+06	4.2324e+06	4.56779e+06	4.46542e+06	4.58779e+06
	Slc25a3	sp|Q8VEM8|MPCP_MOUSE	Phosphate carrier protein, mitochondrial OS=Mus musculus GN=Slc25a3 PE=1 SV=1	210	26	0	1.74668e+07	1.78081e+07	1.80573e+07	1.84856e+07	1.9954e+07	2.14675e+07	1.87757e+07	1.95277e+07
	Opa1	sp|P58281-2|OPA1_MOUSE	Isoform 2 of Dynamin-like 120 kDa protein, mitochondrial OS=Mus musculus GN=Opa1	210	68	0	4.17546e+06	4.65621e+06	6.0554e+06	5.97614e+06	5.87779e+06	5.67951e+06	5.553e+06	5.40513e+06
	Myh9	sp|Q8VDD5|MYH9_MOUSE	Myosin-9 OS=Mus musculus GN=Myh9 PE=1 SV=4	209	99	70	4.86324e+06	5.58953e+06	6.45885e+06	6.41664e+06	6.59588e+06	6.53901e+06	6.26094e+06	6.19745e+06
	Sept8	sp|Q8CHH9|SEPT8_MOUSE	Septin-8 OS=Mus musculus GN=Sept8 PE=1 SV=4	209	25	0	9.01424e+06	9.5507e+06	1.19481e+07	1.19884e+07	1.20251e+07	1.19128e+07	1.12829e+07	1.16403e+07
	Opa1	sp|P58281|OPA1_MOUSE	Dynamin-like 120 kDa protein, mitochondrial OS=Mus musculus GN=Opa1 PE=1 SV=1	209	67	0	4.15958e+06	4.63727e+06	6.09067e+06	5.98737e+06	5.91786e+06	5.67956e+06	5.54918e+06	5.39853e+06
	Cox4i1	sp|P19783|COX41_MOUSE	Cytochrome c oxidase subunit 4 isoform 1, mitochondrial OS=Mus musculus GN=Cox4i1 PE=1 SV=2	209	15	6	6.51023e+06	7.08526e+06	8.32389e+06	8.10413e+06	8.29644e+06	7.91347e+06	7.98493e+06	7.76837e+06
	Gfap	sp|P03995|GFAP_MOUSE	Glial fibrillary acidic protein OS=Mus musculus GN=Gfap PE=1 SV=4	209	47	2	2.26227e+07	2.14185e+07	2.20455e+07	1.67056e+07	2.01638e+07	2.4029e+07	2.04354e+07	2.5186e+07
	Epb41l3	sp|Q9WV92-7|E41L3_MOUSE	Isoform 7 of Band 4.1-like protein 3 OS=Mus musculus GN=Epb41l3	208	58	1	4.0758e+06	4.82359e+06	5.75932e+06	5.30968e+06	6.25882e+06	6.27982e+06	5.77221e+06	5.318e+06
	Cyfip1	sp|Q7TMB8|CYFP1_MOUSE	Cytoplasmic FMR1-interacting protein 1 OS=Mus musculus GN=Cyfip1 PE=1 SV=1	208	45	1	5.74775e+07	5.71963e+07	4.33953e+07	4.82003e+07	4.5388e+07	4.22589e+07	4.53283e+07	4.683e+07
	Fkbp1a	sp|P26883|FKB1A_MOUSE	Peptidyl-prolyl cis-trans isomerase FKBP1A OS=Mus musculus GN=Fkbp1a PE=1 SV=2	208	8	4	2.4486e+06	2.12843e+06	1.42744e+06	1.57082e+06	1.63127e+06	1.49535e+06	1.6078e+06	1.60078e+06
	Gfap	sp|P03995-2|GFAP_MOUSE	Isoform 2 of Glial fibrillary acidic protein OS=Mus musculus GN=Gfap	207	46	1	2.29645e+07	2.15644e+07	2.17714e+07	1.66286e+07	2.00176e+07	2.37325e+07	2.04039e+07	2.49835e+07
	Dnm1l	tr|E9PUD2|E9PUD2_MOUSE	Dynamin-1-like protein OS=Mus musculus GN=Dnm1l PE=1 SV=1	205	62	2	6.39642e+06	6.77011e+06	8.73695e+06	8.38362e+06	8.27832e+06	8.09739e+06	8.1052e+06	8.00127e+06
	Gda	sp|Q9R111|GUAD_MOUSE	Guanine deaminase OS=Mus musculus GN=Gda PE=1 SV=1	205	31	6	9.57144e+06	1.01625e+07	1.13182e+07	1.15278e+07	1.08068e+07	1.06295e+07	1.1257e+07	1.10675e+07
	Tubal3	sp|Q3UX10|TBAL3_MOUSE	Tubulin alpha chain-like 3 OS=Mus musculus GN=Tubal3 PE=2 SV=2	204	11	3	5.46463e+06	8.98258e+06	2.05501e+07	1.67071e+07	1.84914e+07	1.95214e+07	1.65594e+07	1.65462e+07
	Ank3	tr|G5E8K3|G5E8K3_MOUSE	Ankyrin 3, epithelial, isoform CRA_b OS=Mus musculus GN=Ank3 PE=4 SV=1	203	71	0	8.44347e+06	8.91358e+06	9.6022e+06	9.68154e+06	9.92349e+06	1.01738e+07	9.52966e+06	9.51635e+06
	Rap1gds1	tr|E9Q912|E9Q912_MOUSE	Protein Rap1gds1 OS=Mus musculus GN=Rap1gds1 PE=4 SV=1	203	33	2	1.06406e+07	1.12891e+07	1.25407e+07	1.21395e+07	1.32495e+07	1.28681e+07	1.30675e+07	1.26662e+07
	Ube2v1	sp|Q9CZY3|UB2V1_MOUSE	Ubiquitin-conjugating enzyme E2 variant 1 OS=Mus musculus GN=Ube2v1 PE=1 SV=1	203	13	0	2.54412e+06	2.26559e+06	1.42777e+06	1.52382e+06	1.55465e+06	1.57161e+06	1.67815e+06	1.74196e+06
	Ank3	sp|G5E8K5|ANK3_MOUSE	Ankyrin-3 OS=Mus musculus GN=Ank3 PE=1 SV=1	203	71	0	8.44347e+06	8.91358e+06	9.6022e+06	9.68154e+06	9.92349e+06	1.01738e+07	9.52966e+06	9.51635e+06
	Ppfia3	tr|B8QI35|B8QI35_MOUSE	Liprin-alpha 3 OS=Mus musculus GN=Ppfia3 PE=1 SV=1	202	62	0	3.29492e+06	2.87065e+06	1.99594e+06	2.45299e+06	2.27407e+06	2.27161e+06	2.21879e+06	2.44805e+06
	Matr3	sp|Q8K310|MATR3_MOUSE	Matrin-3 OS=Mus musculus GN=Matr3 PE=1 SV=1	202	42	0	1.95392e+07	1.86827e+07	1.5331e+07	1.76592e+07	1.75615e+07	1.75771e+07	1.79159e+07	1.73526e+07
	Dnm1l	sp|Q8K1M6-3|DNM1L_MOUSE	Isoform 3 of Dynamin-1-like protein OS=Mus musculus GN=Dnm1l	202	61	0	6.42183e+06	6.81282e+06	8.68885e+06	8.36021e+06	8.24446e+06	8.08887e+06	8.06357e+06	8.00942e+06
	Gnai1	sp|B2RSH2|GNAI1_MOUSE	Guanine nucleotide-binding protein G(i) subunit alpha-1 OS=Mus musculus GN=Gnai1 PE=2 SV=1	202	13	7	1.49128e+06	1.91757e+06	3.54976e+06	3.16091e+06	3.31587e+06	3.12133e+06	3.08517e+06	2.97388e+06
	Dpysl5	sp|Q9EQF6|DPYL5_MOUSE	Dihydropyrimidinase-related protein 5 OS=Mus musculus GN=Dpysl5 PE=1 SV=1	201	39	35	1.31182e+07	1.36907e+07	1.45197e+07	1.37901e+07	1.51161e+07	1.65567e+07	1.58118e+07	1.45509e+07
	Cand1	sp|Q6ZQ38|CAND1_MOUSE	Cullin-associated NEDD8-dissociated protein 1 OS=Mus musculus GN=Cand1 PE=2 SV=2	201	52	41	1.30291e+07	1.60472e+07	2.69333e+07	2.35503e+07	2.5413e+07	2.47174e+07	2.37216e+07	2.25997e+07
	Psma6	sp|Q9QUM9|PSA6_MOUSE	Proteasome subunit alpha type-6 OS=Mus musculus GN=Psma6 PE=1 SV=1	200	16	1	3.7128e+06	3.65117e+06	3.36418e+06	3.22457e+06	3.19239e+06	3.21136e+06	3.41349e+06	3.27096e+06
	Dlg2	sp|Q91XM9|DLG2_MOUSE	Disks large homolog 2 OS=Mus musculus GN=Dlg2 PE=1 SV=2	200	50	0	2.06375e+06	2.23016e+06	2.37472e+06	2.85538e+06	2.60406e+06	2.5375e+06	2.38806e+06	2.50982e+06
	Npepps	sp|Q11011|PSA_MOUSE	Puromycin-sensitive aminopeptidase OS=Mus musculus GN=Npepps PE=1 SV=2	200	50	0	1.29317e+07	1.43452e+07	1.94658e+07	1.78162e+07	1.87147e+07	1.83726e+07	1.81548e+07	1.7312e+07
	Tkt	sp|P40142|TKT_MOUSE	Transketolase OS=Mus musculus GN=Tkt PE=1 SV=1	199	30	30	6.10832e+06	7.35087e+06	1.09218e+07	9.73423e+06	9.83156e+06	1.02008e+07	9.81708e+06	9.56346e+06
	Dst	tr|A0A087WSP0|A0A087WSP0_MOUSE	Dystonin OS=Mus musculus GN=Dst PE=1 SV=1	198	138	0	1.54219e+06	1.66922e+06	1.69641e+06	1.68805e+06	1.78021e+06	1.72946e+06	1.7212e+06	1.67169e+06
	Atp4a	sp|Q64436|ATP4A_MOUSE	Potassium-transporting ATPase alpha chain 1 OS=Mus musculus GN=Atp4a PE=1 SV=3	198	7	0	1.07546e+07	1.57038e+07	3.41129e+07	2.91773e+07	3.33719e+07	3.05765e+07	2.84908e+07	2.69116e+07
	Idh3g	sp|P70404|IDHG1_MOUSE	Isocitrate dehydrogenase [NAD] subunit gamma 1, mitochondrial OS=Mus musculus GN=Idh3g PE=1 SV=1	198	25	25	3.41525e+06	3.67488e+06	3.52852e+06	3.78005e+06	3.72088e+06	3.84144e+06	3.68883e+06	3.60625e+06
	Sh3gl2	sp|Q62420|SH3G2_MOUSE	Endophilin-A1 OS=Mus musculus GN=Sh3gl2 PE=1 SV=2	197	30	0	7.69985e+06	9.48553e+06	1.31776e+07	1.3542e+07	1.38841e+07	1.32128e+07	1.28194e+07	1.32781e+07
	Gnb2	sp|P62880|GBB2_MOUSE	Guanine nucleotide-binding protein G(I)/G(S)/G(T) subunit beta-2 OS=Mus musculus GN=Gnb2 PE=1 SV=3	197	18	0	1.00642e+07	1.04803e+07	1.01586e+07	1.12845e+07	1.27471e+07	1.47147e+07	1.25066e+07	1.30663e+07
	Vdac3	sp|Q60931|VDAC3_MOUSE	Voltage-dependent anion-selective channel protein 3 OS=Mus musculus GN=Vdac3 PE=1 SV=1	196	13	0	2.67239e+06	3.63188e+06	6.96922e+06	6.22372e+06	6.36986e+06	6.52136e+06	5.98532e+06	5.71844e+06
	Dlg2	tr|E9Q2L2|E9Q2L2_MOUSE	Disks large homolog 2 OS=Mus musculus GN=Dlg2 PE=1 SV=1	195	50	1	2.10412e+06	2.25275e+06	2.33783e+06	2.82593e+06	2.58293e+06	2.52925e+06	2.37568e+06	2.50051e+06
	Cfl1	sp|P18760|COF1_MOUSE	Cofilin-1 OS=Mus musculus GN=Cfl1 PE=1 SV=3	195	14	1	6.99558e+06	9.5122e+06	2.10875e+07	1.90912e+07	1.7321e+07	1.75841e+07	1.56704e+07	1.5491e+07
	Nfasc	sp|Q810U3|NFASC_MOUSE	Neurofascin OS=Mus musculus GN=Nfasc PE=1 SV=1	194	47	3	1.38228e+07	1.22295e+07	8.57408e+06	9.00002e+06	9.62508e+06	9.64287e+06	9.90661e+06	9.96454e+06
	Hist1h4a	sp|P62806|H4_MOUSE	Histone H4 OS=Mus musculus GN=Hist1h4a PE=1 SV=2	194	16	16	1.04647e+07	1.44505e+07	1.72302e+07	1.57169e+07	1.69052e+07	1.6906e+07	1.83589e+07	1.55739e+07
	Hist1h2bc	sp|Q6ZWY9|H2B1C_MOUSE	Histone H2B type 1-C/E/G OS=Mus musculus GN=Hist1h2bc PE=1 SV=3	193	12	0	3.66005e+07	4.33657e+07	5.21166e+07	4.43989e+07	4.25305e+07	4.28563e+07	4.81979e+07	4.12635e+07
	Hist1h2bb	sp|Q64475|H2B1B_MOUSE	Histone H2B type 1-B OS=Mus musculus GN=Hist1h2bb PE=1 SV=3	193	12	0	3.65346e+07	4.34718e+07	5.19453e+07	4.43482e+07	4.26085e+07	4.30034e+07	4.81398e+07	4.13057e+07
	Sfn	sp|O70456|1433S_MOUSE	14-3-3 protein sigma OS=Mus musculus GN=Sfn PE=1 SV=2	191	7	1	8.12067e+07	9.08322e+07	1.28922e+08	1.22695e+08	1.01207e+08	9.62233e+07	1.12892e+08	1.04383e+08
	Slc1a3	sp|P56564|EAA1_MOUSE	Excitatory amino acid transporter 1 OS=Mus musculus GN=Slc1a3 PE=1 SV=2	190	19	12	6.68687e+06	7.6714e+06	9.09528e+06	8.1701e+06	7.80843e+06	7.994e+06	8.59146e+06	8.73606e+06
	Atp1b1	sp|P14094|AT1B1_MOUSE	Sodium/potassium-transporting ATPase subunit beta-1 OS=Mus musculus GN=Atp1b1 PE=1 SV=1	189	20	20	1.66308e+07	2.35229e+07	7.22667e+07	5.43005e+07	6.41231e+07	5.69378e+07	4.93976e+07	4.59964e+07
	Map2	tr|G3UZJ2|G3UZJ2_MOUSE	Microtubule-associated protein (Fragment) OS=Mus musculus GN=Map2 PE=1 SV=3	188	20	1	2.66222e+06	2.43279e+06	2.05151e+06	2.41694e+06	2.48792e+06	2.24094e+06	2.39134e+06	2.22355e+06
	Add2	sp|Q9QYB8|ADDB_MOUSE	Beta-adducin OS=Mus musculus GN=Add2 PE=1 SV=4	187	49	4	3.27349e+06	3.49753e+06	3.82419e+06	4.31751e+06	4.04298e+06	4.07035e+06	3.77186e+06	3.87151e+06
	Csl	tr|Q80X68|Q80X68_MOUSE	Citrate synthase OS=Mus musculus GN=Csl PE=1 SV=1	185	18	2	8.75975e+06	6.97814e+06	5.23744e+06	5.2957e+06	6.18384e+06	5.45498e+06	6.11207e+06	5.65822e+06
	Nfasc	tr|A0A087WPX3|A0A087WPX3_MOUSE	Neurofascin OS=Mus musculus GN=Nfasc PE=4 SV=1	185	49	0	1.36701e+07	1.20364e+07	8.82171e+06	9.00053e+06	9.62039e+06	9.63871e+06	1.0021e+07	9.95019e+06
	Ca2	sp|P00920|CAH2_MOUSE	Carbonic anhydrase 2 OS=Mus musculus GN=Ca2 PE=1 SV=4	185	14	14	5.44918e+06	7.41634e+06	1.59312e+07	1.30741e+07	1.15527e+07	1.33322e+07	1.2091e+07	1.21019e+07
	Sptbn4	tr|E9PX29|E9PX29_MOUSE	Protein Sptbn4 OS=Mus musculus GN=Sptbn4 PE=1 SV=1	184	91	1	5.5632e+06	5.3096e+06	4.271e+06	4.93111e+06	4.89075e+06	5.14165e+06	4.85226e+06	5.12205e+06
	Hspa4l	sp|P48722|HS74L_MOUSE	Heat shock 70 kDa protein 4L OS=Mus musculus GN=Hspa4l PE=1 SV=2	184	52	0	9.34919e+06	1.01668e+07	1.11577e+07	9.91961e+06	1.08573e+07	1.04591e+07	1.03468e+07	9.85667e+06
	Hnrnpm	sp|Q9D0E1|HNRPM_MOUSE	Heterogeneous nuclear ribonucleoprotein M OS=Mus musculus GN=Hnrnpm PE=1 SV=3	183	65	0	7.8519e+06	7.45885e+06	6.04807e+06	6.90428e+06	7.21872e+06	7.88026e+06	7.35595e+06	7.26277e+06
	Ncald	sp|Q91X97|NCALD_MOUSE	Neurocalcin-delta OS=Mus musculus GN=Ncald PE=1 SV=4	183	17	1	2.3305e+07	2.46775e+07	1.79771e+07	2.00605e+07	2.01311e+07	1.84784e+07	1.93288e+07	2.02714e+07
	Hspa12a	sp|Q8K0U4|HS12A_MOUSE	Heat shock 70 kDa protein 12A OS=Mus musculus GN=Hspa12a PE=1 SV=1	182	47	43	9.52643e+06	1.07754e+07	1.3216e+07	1.28256e+07	1.37412e+07	1.36068e+07	1.32502e+07	1.33881e+07
	Usp9x	sp|P70398|USP9X_MOUSE	Probable ubiquitin carboxyl-terminal hydrolase FAF-X OS=Mus musculus GN=Usp9x PE=1 SV=2	181	74	0	2.38783e+06	2.5529e+06	2.69936e+06	2.73545e+06	2.7617e+06	2.77557e+06	2.71337e+06	2.78726e+06
	Gdi2	sp|Q61598|GDIB_MOUSE	Rab GDP dissociation inhibitor beta OS=Mus musculus GN=Gdi2 PE=1 SV=1	180	36	2	2.90625e+07	3.493e+07	4.64046e+07	3.94564e+07	4.25207e+07	4.44673e+07	4.25952e+07	4.10054e+07
	Stip1	sp|Q60864|STIP1_MOUSE	Stress-induced-phosphoprotein 1 OS=Mus musculus GN=Stip1 PE=1 SV=1	179	47	47	1.33482e+07	1.5604e+07	1.87522e+07	1.78604e+07	1.84539e+07	1.90778e+07	1.8146e+07	1.82201e+07
	Icam5	sp|Q60625|ICAM5_MOUSE	Intercellular adhesion molecule 5 OS=Mus musculus GN=Icam5 PE=1 SV=2	179	33	33	474574	408128	278859	369293	360193	333450	344259	356689
	Tln1	sp|P26039|TLN1_MOUSE	Talin-1 OS=Mus musculus GN=Tln1 PE=1 SV=2	179	90	60	4.95304e+06	5.44694e+06	5.89269e+06	5.69153e+06	5.74856e+06	6.02632e+06	5.77383e+06	5.74045e+06
	Nbea	sp|Q9EPN1|NBEA_MOUSE	Neurobeachin OS=Mus musculus GN=Nbea PE=2 SV=1	177	83	0	2.15381e+06	2.32993e+06	2.29495e+06	2.67317e+06	2.63985e+06	2.65053e+06	2.48967e+06	2.58888e+06
	Tufm	sp|Q8BFR5|EFTU_MOUSE	Elongation factor Tu, mitochondrial OS=Mus musculus GN=Tufm PE=1 SV=1	177	32	0	2.51814e+07	3.0681e+07	4.2901e+07	4.03876e+07	4.01355e+07	3.88633e+07	3.71245e+07	3.77884e+07
	Ppp2ca	sp|P63330|PP2AA_MOUSE	Serine/threonine-protein phosphatase 2A catalytic subunit alpha isoform OS=Mus musculus GN=Ppp2ca PE=1 SV=1	177	21	2	3.55901e+06	3.38068e+06	2.83913e+06	2.86009e+06	3.19863e+06	3.41327e+06	3.23885e+06	3.25793e+06
	Hspa9	sp|P38647|GRP75_MOUSE	Stress-70 protein, mitochondrial OS=Mus musculus GN=Hspa9 PE=1 SV=3	177	45	44	7.89073e+06	8.80297e+06	1.27918e+07	1.17753e+07	1.1962e+07	1.12841e+07	1.13674e+07	1.07758e+07
	Pdia3	sp|P27773|PDIA3_MOUSE	Protein disulfide-isomerase A3 OS=Mus musculus GN=Pdia3 PE=1 SV=2	177	37	31	7.79213e+06	8.42017e+06	1.2928e+07	1.22154e+07	1.20541e+07	1.12025e+07	1.13124e+07	1.10223e+07
	Gstm1	sp|P10649|GSTM1_MOUSE	Glutathione S-transferase Mu 1 OS=Mus musculus GN=Gstm1 PE=1 SV=2	177	24	0	1.78526e+07	1.83812e+07	2.14997e+07	2.0375e+07	2.13936e+07	2.0085e+07	2.20061e+07	2.08515e+07
	Ank3	tr|S4R1S2|S4R1S2_MOUSE	Ankyrin-3 OS=Mus musculus GN=Ank3 PE=4 SV=1	176	62	0	4.2022e+06	4.35161e+06	4.57682e+06	4.6292e+06	4.72493e+06	4.8178e+06	4.56051e+06	4.55288e+06
	Map2	tr|G3UZE9|G3UZE9_MOUSE	Microtubule-associated protein 2 (Fragment) OS=Mus musculus GN=Map2 PE=4 SV=1	176	44	1	4.4183e+06	5.52879e+06	1.12847e+07	1.09515e+07	1.00545e+07	8.86372e+06	8.73872e+06	8.51159e+06
	Nfasc	tr|E9PW06|E9PW06_MOUSE	Neurofascin OS=Mus musculus GN=Nfasc PE=4 SV=1	176	47	0	1.39223e+07	1.21839e+07	8.72416e+06	8.6574e+06	9.60874e+06	9.66353e+06	9.95437e+06	9.90413e+06
	Add1	sp|Q9QYC0|ADDA_MOUSE	Alpha-adducin OS=Mus musculus GN=Add1 PE=1 SV=2	176	39	2	7.1465e+06	7.30222e+06	7.16034e+06	8.14782e+06	7.79059e+06	7.68218e+06	7.8427e+06	7.87057e+06
	Cyc1	sp|Q9D0M3|CY1_MOUSE	Cytochrome c1, heme protein, mitochondrial OS=Mus musculus GN=Cyc1 PE=1 SV=1	176	15	0	4.9783e+06	4.48393e+06	4.301e+06	4.08085e+06	4.61029e+06	4.39954e+06	4.41882e+06	4.28131e+06
	Phb	sp|P67778|PHB_MOUSE	Prohibitin OS=Mus musculus GN=Phb PE=1 SV=1	176	20	7	2.10466e+07	2.05735e+07	2.39674e+07	2.21872e+07	2.21399e+07	2.0631e+07	2.21137e+07	2.16985e+07
	Gnai3	sp|Q9DC51|GNAI3_MOUSE	Guanine nucleotide-binding protein G(k) subunit alpha OS=Mus musculus GN=Gnai3 PE=1 SV=3	175	10	5	1.19149e+06	1.64628e+06	3.52114e+06	3.00712e+06	3.17057e+06	2.92686e+06	2.88653e+06	2.78946e+06
	Aldh1l1	sp|Q8R0Y6|AL1L1_MOUSE	Cytosolic 10-formyltetrahydrofolate dehydrogenase OS=Mus musculus GN=Aldh1l1 PE=1 SV=1	175	47	44	5.77554e+06	5.74152e+06	6.29664e+06	5.76663e+06	6.52677e+06	6.28597e+06	6.17868e+06	5.98335e+06
	Ppfia3	sp|P60469|LIPA3_MOUSE	Liprin-alpha-3 OS=Mus musculus GN=Ppfia3 PE=1 SV=1	175	54	0	3.33469e+06	2.87519e+06	1.96753e+06	2.42819e+06	2.2739e+06	2.26043e+06	2.21593e+06	2.43516e+06
	Napb	sp|P28663|SNAB_MOUSE	Beta-soluble NSF attachment protein OS=Mus musculus GN=Napb PE=1 SV=2	175	23	8	1.01435e+07	1.13927e+07	1.2569e+07	1.38406e+07	1.32565e+07	1.36524e+07	1.28908e+07	1.34423e+07
	Tpm3	sp|P21107|TPM3_MOUSE	Tropomyosin alpha-3 chain OS=Mus musculus GN=Tpm3 PE=1 SV=3	175	23	0	6.72519e+06	7.10606e+06	8.72782e+06	8.46882e+06	7.38135e+06	7.34516e+06	7.89309e+06	7.7368e+06
	Sirpa	tr|E0CYM8|E0CYM8_MOUSE	Tyrosine-protein phosphatase non-receptor type substrate 1 OS=Mus musculus GN=Sirpa PE=1 SV=1	174	18	0	2.97121e+06	3.27183e+06	3.34756e+06	3.96221e+06	3.62402e+06	3.64077e+06	3.66757e+06	3.57896e+06
	Pebp1	sp|P70296|PEBP1_MOUSE	Phosphatidylethanolamine-binding protein 1 OS=Mus musculus GN=Pebp1 PE=1 SV=3	174	12	1	6.12022e+06	7.01076e+06	9.28717e+06	9.57158e+06	9.63691e+06	9.349e+06	9.03865e+06	8.71059e+06
	Actr2	sp|P61161|ARP2_MOUSE	Actin-related protein 2 OS=Mus musculus GN=Actr2 PE=1 SV=1	174	23	23	1.79216e+06	1.74377e+06	1.54119e+06	1.63321e+06	1.66839e+06	1.53731e+06	1.57055e+06	1.60549e+06
	Sv2b	sp|Q8BG39|SV2B_MOUSE	Synaptic vesicle glycoprotein 2B OS=Mus musculus GN=Sv2b PE=1 SV=1	173	17	13	1.68691e+06	1.86363e+06	2.28925e+06	2.58106e+06	2.38858e+06	2.17191e+06	2.27416e+06	2.25042e+06
	Ppp2cb	sp|P62715|PP2AB_MOUSE	Serine/threonine-protein phosphatase 2A catalytic subunit beta isoform OS=Mus musculus GN=Ppp2cb PE=1 SV=1	173	20	1	3.65454e+06	3.38286e+06	2.66821e+06	2.70327e+06	3.02495e+06	3.219e+06	3.07874e+06	3.09097e+06
	Hspa1b	sp|P17879|HS71B_MOUSE	Heat shock 70 kDa protein 1B OS=Mus musculus GN=Hspa1b PE=1 SV=3	173	24	0	1.45992e+07	1.44618e+07	1.31167e+07	1.38945e+07	1.38487e+07	1.37165e+07	1.40044e+07	1.39433e+07
	Acat1	sp|Q8QZT1|THIL_MOUSE	Acetyl-CoA acetyltransferase, mitochondrial OS=Mus musculus GN=Acat1 PE=1 SV=1	172	25	25	1.05631e+07	1.07303e+07	1.22357e+07	1.21329e+07	1.32608e+07	1.28715e+07	1.28583e+07	1.1825e+07
	Sept11	sp|Q8C1B7|SEP11_MOUSE	Septin-11 OS=Mus musculus GN=Sept11 PE=1 SV=4	172	27	1	1.56901e+07	1.89005e+07	3.08012e+07	3.06071e+07	2.93048e+07	2.83748e+07	2.66635e+07	2.66203e+07
	Amph	sp|Q7TQF7|AMPH_MOUSE	Amphiphysin OS=Mus musculus GN=Amph PE=1 SV=1	172	29	27	9.82817e+06	1.03087e+07	1.17321e+07	1.35692e+07	1.35786e+07	1.2446e+07	1.21533e+07	1.20497e+07
	Ap2s1	sp|P62743|AP2S1_MOUSE	AP-2 complex subunit sigma OS=Mus musculus GN=Ap2s1 PE=1 SV=1	172	7	7	5.87018e+06	5.58898e+06	5.26275e+06	5.12119e+06	4.11389e+06	4.55013e+06	5.15536e+06	5.33586e+06
	Hist3h2ba	sp|Q9D2U9|H2B3A_MOUSE	Histone H2B type 3-A OS=Mus musculus GN=Hist3h2ba PE=1 SV=3	171	11	0	4.8937e+07	5.11836e+07	4.20298e+07	3.81632e+07	3.31536e+07	3.69943e+07	4.23044e+07	4.16857e+07
	Hist2h2be	sp|Q64524|H2B2E_MOUSE	Histone H2B type 2-E OS=Mus musculus GN=Hist2h2be PE=1 SV=3	171	11	1	4.89438e+07	5.11844e+07	4.19502e+07	3.81702e+07	3.32194e+07	3.70535e+07	4.22392e+07	4.17413e+07
	Rab2a	sp|P53994|RAB2A_MOUSE	Ras-related protein Rab-2A OS=Mus musculus GN=Rab2a PE=1 SV=1	171	22	11	2.82582e+06	3.06789e+06	3.29849e+06	3.36541e+06	3.22119e+06	3.31113e+06	3.29432e+06	3.30139e+06
	Ahcyl1	sp|Q80SW1|SAHH2_MOUSE	Putative adenosylhomocysteinase 2 OS=Mus musculus GN=Ahcyl1 PE=1 SV=1	170	35	17	3.29068e+06	3.76637e+06	5.15153e+06	4.23435e+06	4.73201e+06	4.87899e+06	4.78747e+06	4.60231e+06
	Map2k1	sp|P31938|MP2K1_MOUSE	Dual specificity mitogen-activated protein kinase kinase 1 OS=Mus musculus GN=Map2k1 PE=1 SV=2	169	24	16	1.82601e+06	2.40385e+06	4.59476e+06	4.23216e+06	4.07816e+06	4.16714e+06	3.97901e+06	3.85175e+06
	Prkar2b	sp|P31324|KAP3_MOUSE	cAMP-dependent protein kinase type II-beta regulatory subunit OS=Mus musculus GN=Prkar2b PE=1 SV=3	169	27	9	6.02616e+06	6.44092e+06	5.94297e+06	6.40072e+06	6.14672e+06	6.03053e+06	5.8654e+06	6.39971e+06
	Vim	sp|P20152|VIME_MOUSE	Vimentin OS=Mus musculus GN=Vim PE=1 SV=3	169	44	31	1.88031e+07	1.71832e+07	1.24761e+07	1.08145e+07	1.1943e+07	1.56195e+07	1.50776e+07	1.54155e+07
	Hnrnph1	sp|O35737|HNRH1_MOUSE	Heterogeneous nuclear ribonucleoprotein H OS=Mus musculus GN=Hnrnph1 PE=1 SV=3	169	19	0	4.49617e+06	4.08201e+06	3.09016e+06	3.21178e+06	3.29001e+06	3.1181e+06	3.39605e+06	3.2755e+06
	Tagln3	sp|Q9R1Q8|TAGL3_MOUSE	Transgelin-3 OS=Mus musculus GN=Tagln3 PE=1 SV=1	168	25	18	3.09439e+06	3.39634e+06	4.95418e+06	4.48426e+06	4.87529e+06	4.39799e+06	4.42659e+06	4.19461e+06
	Wdr7	sp|Q920I9|WDR7_MOUSE	WD repeat-containing protein 7 OS=Mus musculus GN=Wdr7 PE=1 SV=3	168	57	1	5.58863e+06	5.61641e+06	5.30005e+06	5.84315e+06	6.36452e+06	6.18025e+06	5.95081e+06	6.07738e+06
	Dlat	sp|Q8BMF4|ODP2_MOUSE	Dihydrolipoyllysine-residue acetyltransferase component of pyruvate dehydrogenase complex, mitochondrial OS=Mus musculus GN=Dlat PE=1 SV=2	168	26	26	1.11953e+07	1.12869e+07	1.35181e+07	1.33352e+07	1.22003e+07	1.18097e+07	1.28511e+07	1.25718e+07
	Huwe1	sp|Q7TMY8|HUWE1_MOUSE	E3 ubiquitin-protein ligase HUWE1 OS=Mus musculus GN=Huwe1 PE=1 SV=5	168	75	0	2.19794e+06	2.14293e+06	1.84785e+06	1.98961e+06	2.00447e+06	2.03329e+06	1.97664e+06	2.03144e+06
	Ppp3r1	sp|Q63810|CANB1_MOUSE	Calcineurin subunit B type 1 OS=Mus musculus GN=Ppp3r1 PE=1 SV=3	168	13	0	9.77073e+06	1.17507e+07	2.18414e+07	1.97687e+07	1.92661e+07	1.78152e+07	1.85816e+07	1.81234e+07
	Cct8	sp|P42932|TCPQ_MOUSE	T-complex protein 1 subunit theta OS=Mus musculus GN=Cct8 PE=1 SV=3	168	40	0	4.41119e+06	4.86563e+06	5.88507e+06	5.61194e+06	5.8411e+06	5.87187e+06	5.6077e+06	5.6022e+06
	Actn4	tr|E9Q2W9|E9Q2W9_MOUSE	Alpha-actinin-4 (Fragment) OS=Mus musculus GN=Actn4 PE=4 SV=1	167	42	2	3.05312e+07	3.19901e+07	3.6769e+07	4.40947e+07	4.03345e+07	4.00508e+07	3.8496e+07	3.97697e+07
	Rtn4	sp|Q99P72|RTN4_MOUSE	Reticulon-4 OS=Mus musculus GN=Rtn4 PE=1 SV=2	167	32	0	2.61661e+06	3.13066e+06	4.36583e+06	3.92341e+06	4.45038e+06	4.28787e+06	4.25139e+06	4.10251e+06
	Add1	tr|E9Q1K3|E9Q1K3_MOUSE	Alpha-adducin OS=Mus musculus GN=Add1 PE=1 SV=1	166	37	1	7.32451e+06	7.41246e+06	6.97234e+06	8.01069e+06	7.70058e+06	7.58081e+06	7.80708e+06	7.83163e+06
	Actn2	sp|Q9JI91|ACTN2_MOUSE	Alpha-actinin-2 OS=Mus musculus GN=Actn2 PE=1 SV=2	165	62	41	1.85844e+07	1.80659e+07	1.77763e+07	2.2964e+07	1.99596e+07	1.89902e+07	1.99128e+07	2.12853e+07
	Park7	sp|Q99LX0|PARK7_MOUSE	Protein DJ-1 OS=Mus musculus GN=Park7 PE=1 SV=1	165	21	3	2.11621e+06	2.24197e+06	2.18337e+06	2.29374e+06	2.48419e+06	2.55387e+06	2.35131e+06	2.36309e+06
	Vsnl1	sp|P62761|VISL1_MOUSE	Visinin-like protein 1 OS=Mus musculus GN=Vsnl1 PE=1 SV=2	165	23	20	8.24247e+06	1.01474e+07	1.65305e+07	1.49356e+07	1.43739e+07	1.56267e+07	1.46042e+07	1.39105e+07
	Baiap2	sp|Q8BKX1-2|BAIP2_MOUSE	Isoform 2 of Brain-specific angiogenesis inhibitor 1-associated protein 2 OS=Mus musculus GN=Baiap2	164	43	0	4.2255e+06	4.67855e+06	6.73719e+06	7.39872e+06	7.11432e+06	6.46611e+06	6.51355e+06	6.32153e+06
	Oxr1	sp|Q4KMM3|OXR1_MOUSE	Oxidation resistance protein 1 OS=Mus musculus GN=Oxr1 PE=2 SV=3	164	45	0	3.29038e+06	3.61778e+06	4.29346e+06	4.66797e+06	4.58835e+06	4.19592e+06	4.14829e+06	4.05531e+06
	Kpnb1	sp|P70168|IMB1_MOUSE	Importin subunit beta-1 OS=Mus musculus GN=Kpnb1 PE=1 SV=2	164	35	35	2.53681e+07	2.63604e+07	2.66607e+07	2.62425e+07	2.68027e+07	2.65055e+07	2.70751e+07	2.7203e+07
	Phb2	sp|O35129|PHB2_MOUSE	Prohibitin-2 OS=Mus musculus GN=Phb2 PE=1 SV=1	164	25	10	1.28178e+07	1.44462e+07	1.60149e+07	1.64336e+07	1.42964e+07	1.7115e+07	1.5808e+07	1.60688e+07
	Gm20425	tr|E9Q035|E9Q035_MOUSE	Protein Gm20425 OS=Mus musculus GN=Gm20425 PE=4 SV=1	163	54	0	3.26976e+06	3.48645e+06	3.79681e+06	3.35069e+06	3.48389e+06	3.80086e+06	3.60484e+06	3.51274e+06
	Rock2	tr|F8VPK5|F8VPK5_MOUSE	Rho-associated protein kinase OS=Mus musculus GN=Rock2 PE=3 SV=1	162	67	2	2.2789e+06	2.39145e+06	2.5003e+06	2.88246e+06	2.73222e+06	2.67963e+06	2.63707e+06	2.676e+06
	Baiap2	sp|Q8BKX1|BAIP2_MOUSE	Brain-specific angiogenesis inhibitor 1-associated protein 2 OS=Mus musculus GN=Baiap2 PE=1 SV=2	162	42	0	4.18946e+06	4.64697e+06	6.76619e+06	7.43579e+06	7.14677e+06	6.49478e+06	6.55115e+06	6.32065e+06
	Rock2	sp|P70336|ROCK2_MOUSE	Rho-associated protein kinase 2 OS=Mus musculus GN=Rock2 PE=1 SV=1	162	67	0	2.25755e+06	2.36357e+06	2.52856e+06	2.90694e+06	2.74144e+06	2.67936e+06	2.64453e+06	2.66375e+06
	Tcp1	sp|P11983|TCPA_MOUSE	T-complex protein 1 subunit alpha OS=Mus musculus GN=Tcp1 PE=1 SV=3	161	30	0	1.87841e+06	1.90187e+06	1.9201e+06	1.79556e+06	1.93689e+06	1.9206e+06	1.95196e+06	1.92737e+06
	Sucla2	sp|Q9Z2I9|SUCB1_MOUSE	Succinyl-CoA ligase [ADP-forming] subunit beta, mitochondrial OS=Mus musculus GN=Sucla2 PE=1 SV=2	160	32	32	3.73312e+06	5.03603e+06	8.9673e+06	8.19117e+06	8.34321e+06	8.47461e+06	7.77663e+06	7.6294e+06
	Ap3b2	sp|Q9JME5|AP3B2_MOUSE	AP-3 complex subunit beta-2 OS=Mus musculus GN=Ap3b2 PE=1 SV=2	160	59	45	7.39414e+06	7.94688e+06	1.00641e+07	1.02344e+07	1.00692e+07	9.7827e+06	9.87542e+06	9.49439e+06
	Mtco2	sp|P00405|COX2_MOUSE	Cytochrome c oxidase subunit 2 OS=Mus musculus GN=Mtco2 PE=1 SV=1	160	13	0	3.57541e+07	3.77482e+07	3.8799e+07	3.56575e+07	3.69483e+07	3.72564e+07	3.82748e+07	3.76447e+07
	Dld	sp|O08749|DLDH_MOUSE	Dihydrolipoyl dehydrogenase, mitochondrial OS=Mus musculus GN=Dld PE=1 SV=2	160	23	23	1.25735e+07	1.4178e+07	1.98222e+07	1.95165e+07	1.8429e+07	1.87405e+07	1.86224e+07	1.82496e+07
	Myo18a	sp|Q9JMH9-6|MY18A_MOUSE	Isoform 6 of Unconventional myosin-XVIIIa OS=Mus musculus GN=Myo18a	159	88	0	2.5374e+06	2.64129e+06	2.43009e+06	2.73018e+06	2.74132e+06	2.69231e+06	2.60375e+06	2.61309e+06
	Atp5o	sp|Q9DB20|ATPO_MOUSE	ATP synthase subunit O, mitochondrial OS=Mus musculus GN=Atp5o PE=1 SV=1	159	18	8	4.35801e+07	4.13608e+07	3.80468e+07	3.87047e+07	3.50428e+07	3.40479e+07	3.63583e+07	3.43257e+07
	Sbf1	sp|Q6ZPE2|MTMR5_MOUSE	Myotubularin-related protein 5 OS=Mus musculus GN=Sbf1 PE=1 SV=2	159	69	2	5.64949e+06	5.68088e+06	4.6882e+06	5.3828e+06	5.34684e+06	5.34191e+06	5.23032e+06	5.39258e+06
	Kif5c	sp|P28738|KIF5C_MOUSE	Kinesin heavy chain isoform 5C OS=Mus musculus GN=Kif5c PE=1 SV=3	159	56	30	3.23325e+06	3.44781e+06	3.72032e+06	3.64296e+06	3.88305e+06	3.7674e+06	3.70876e+06	3.72037e+06
	Myo18a	tr|K3W4L0|K3W4L0_MOUSE	Unconventional myosin-XVIIIa OS=Mus musculus GN=Myo18a PE=1 SV=1	158	87	0	2.54176e+06	2.64178e+06	2.42949e+06	2.73016e+06	2.74016e+06	2.68705e+06	2.60035e+06	2.61256e+06
	Myo18a	sp|Q9JMH9|MY18A_MOUSE	Unconventional myosin-XVIIIa OS=Mus musculus GN=Myo18a PE=1 SV=2	158	87	0	2.54176e+06	2.64178e+06	2.42949e+06	2.73016e+06	2.74016e+06	2.68705e+06	2.60035e+06	2.61256e+06
	Lmnb1	sp|P14733|LMNB1_MOUSE	Lamin-B1 OS=Mus musculus GN=Lmnb1 PE=1 SV=3	157	44	39	1.36912e+06	1.42729e+06	1.51618e+06	1.48479e+06	1.51834e+06	1.55127e+06	1.49409e+06	1.28132e+06
	Basp1	sp|Q91XV3|BASP1_MOUSE	Brain acid soluble protein 1 OS=Mus musculus GN=Basp1 PE=1 SV=3	156	12	12	2.15571e+06	3.04455e+06	4.95663e+06	5.73671e+06	5.47587e+06	5.2005e+06	4.71233e+06	4.29759e+06
	Wdr1	sp|O88342|WDR1_MOUSE	WD repeat-containing protein 1 OS=Mus musculus GN=Wdr1 PE=1 SV=3	156	32	32	1.05672e+07	1.15304e+07	1.32474e+07	1.31653e+07	1.34151e+07	1.42799e+07	1.37232e+07	1.35338e+07
	Arhgef2	tr|H3BJU7|H3BJU7_MOUSE	Rho guanine nucleotide exchange factor 2 OS=Mus musculus GN=Arhgef2 PE=1 SV=1	155	50	0	3.09421e+06	2.87882e+06	2.29314e+06	2.8189e+06	2.66293e+06	2.49309e+06	2.56148e+06	2.69592e+06
	Tf	sp|Q921I1|TRFE_MOUSE	Serotransferrin OS=Mus musculus GN=Tf PE=1 SV=1	154	46	2	3.24041e+06	3.46174e+06	3.8459e+06	3.3533e+06	3.4266e+06	3.80712e+06	3.61884e+06	3.50876e+06
	NA	co|CON_Q3ZBD7|Con	SWISS-PROT:Q3ZBD7|Contaminant Bos taurus: Glucose-6-phosphate isomerase	154	12	1	1.84593e+06	2.33455e+06	3.81172e+06	3.52786e+06	3.50759e+06	3.60365e+06	3.42379e+06	3.34329e+06
	Sv2a	sp|Q9JIS5|SV2A_MOUSE	Synaptic vesicle glycoprotein 2A OS=Mus musculus GN=Sv2a PE=1 SV=1	153	23	21	4.01814e+06	4.36578e+06	4.03003e+06	4.5635e+06	4.39047e+06	4.55643e+06	4.26031e+06	4.30189e+06
	Sbf1	sp|Q6ZPE2-2|MTMR5_MOUSE	Isoform 2 of Myotubularin-related protein 5 OS=Mus musculus GN=Sbf1	153	69	2	5.84456e+06	5.74869e+06	4.65485e+06	5.24884e+06	5.29161e+06	5.22849e+06	5.18207e+06	5.3452e+06
	Atp1b2	sp|P14231|AT1B2_MOUSE	Sodium/potassium-transporting ATPase subunit beta-2 OS=Mus musculus GN=Atp1b2 PE=1 SV=2	153	14	10	5.81316e+06	5.73646e+06	6.15595e+06	4.89968e+06	6.17961e+06	6.08218e+06	5.9936e+06	5.60313e+06
	Itpr1	sp|P11881-3|ITPR1_MOUSE	Isoform 3 of Inositol 1,4,5-trisphosphate receptor type 1 OS=Mus musculus GN=Itpr1	153	75	0	6.34701e+06	7.24659e+06	5.94602e+06	7.06863e+06	6.33209e+06	6.22856e+06	6.08496e+06	7.3498e+06
	Itpr1	sp|P11881-2|ITPR1_MOUSE	Isoform 2 of Inositol 1,4,5-trisphosphate receptor type 1 OS=Mus musculus GN=Itpr1	152	74	0	6.34701e+06	7.24659e+06	5.94602e+06	7.06863e+06	6.33209e+06	6.22856e+06	6.08496e+06	7.3498e+06
	Itpr1	sp|P11881|ITPR1_MOUSE	Inositol 1,4,5-trisphosphate receptor type 1 OS=Mus musculus GN=Itpr1 PE=1 SV=2	152	74	0	6.34701e+06	7.24659e+06	5.94602e+06	7.06863e+06	6.33209e+06	6.22856e+06	6.08496e+06	7.3498e+06
	Stx1a	sp|O35526|STX1A_MOUSE	Syntaxin-1A OS=Mus musculus GN=Stx1a PE=1 SV=3	152	20	1	1.16106e+07	1.11914e+07	7.97405e+06	1.03068e+07	9.08358e+06	8.58403e+06	8.81052e+06	9.45527e+06
	Sept7	tr|E9Q1G8|E9Q1G8_MOUSE	Septin-7 OS=Mus musculus GN=Sept7 PE=1 SV=2	151	28	2	7.73973e+06	7.89859e+06	9.3969e+06	9.9363e+06	9.74896e+06	9.49847e+06	9.35244e+06	9.01451e+06
	Atp6v1c1	sp|Q9Z1G3|VATC1_MOUSE	V-type proton ATPase subunit C 1 OS=Mus musculus GN=Atp6v1c1 PE=1 SV=4	151	34	33	9.93528e+06	1.18888e+07	1.75801e+07	1.69507e+07	1.66547e+07	1.66464e+07	1.56525e+07	1.57102e+07
	Mpp2	sp|Q9WV34|MPP2_MOUSE	MAGUK p55 subfamily member 2 OS=Mus musculus GN=Mpp2 PE=1 SV=1	151	36	0	6.23419e+06	5.95993e+06	4.54338e+06	5.93738e+06	5.69956e+06	5.71418e+06	5.61862e+06	5.61289e+06
	Pi4ka	tr|E9Q3L2|E9Q3L2_MOUSE	Protein Pi4ka OS=Mus musculus GN=Pi4ka PE=1 SV=1	150	67	46	1.83167e+06	2.00201e+06	2.09461e+06	2.11708e+06	2.17483e+06	2.15891e+06	2.13331e+06	2.17591e+06
	Rab3a	sp|P63011|RAB3A_MOUSE	Ras-related protein Rab-3A OS=Mus musculus GN=Rab3a PE=1 SV=1	150	14	7	7.68859e+06	9.08686e+06	1.78024e+07	1.41329e+07	1.4477e+07	1.35333e+07	1.42903e+07	1.33941e+07
	Sept7	sp|O55131|SEPT7_MOUSE	Septin-7 OS=Mus musculus GN=Sept7 PE=1 SV=1	150	28	2	7.80224e+06	7.94804e+06	9.38678e+06	9.90505e+06	9.70102e+06	9.48545e+06	9.33633e+06	8.97713e+06
	Macf1	tr|F6XCT0|F6XCT0_MOUSE	Microtubule-actin cross-linking factor 1 (Fragment) OS=Mus musculus GN=Macf1 PE=1 SV=1	149	78	0	2.05272e+06	2.30539e+06	2.35554e+06	2.38697e+06	2.37667e+06	2.43907e+06	2.38625e+06	2.35274e+06
	Plcb1	sp|Q9Z1B3|PLCB1_MOUSE	1-phosphatidylinositol 4,5-bisphosphate phosphodiesterase beta-1 OS=Mus musculus GN=Plcb1 PE=2 SV=2	149	59	2	1.07088e+07	1.15692e+07	1.22318e+07	1.36665e+07	1.34649e+07	1.34439e+07	1.29484e+07	1.30236e+07
	Phyhip	sp|Q8K0S0|PHYIP_MOUSE	Phytanoyl-CoA hydroxylase-interacting protein OS=Mus musculus GN=Phyhip PE=1 SV=1	149	20	11	1.04674e+07	9.96622e+06	8.44596e+06	1.04848e+07	1.01364e+07	1.05483e+07	9.28785e+06	1.04665e+07
	Bcan	sp|Q61361|PGCB_MOUSE	Brevican core protein OS=Mus musculus GN=Bcan PE=1 SV=2	149	37	37	7.84972e+06	7.27708e+06	4.58657e+06	4.93944e+06	5.38121e+06	5.64807e+06	5.35352e+06	5.4673e+06
	Vdac2	sp|Q60930|VDAC2_MOUSE	Voltage-dependent anion-selective channel protein 2 OS=Mus musculus GN=Vdac2 PE=1 SV=2	149	12	0	3.62421e+06	4.79553e+06	9.09592e+06	8.06221e+06	8.26862e+06	7.81863e+06	7.43507e+06	6.89605e+06
	Prdx5	sp|P99029|PRDX5_MOUSE	Peroxiredoxin-5, mitochondrial OS=Mus musculus GN=Prdx5 PE=1 SV=2	149	15	0	2.44872e+07	3.13227e+07	5.30563e+07	4.3165e+07	4.62448e+07	4.48992e+07	4.29303e+07	4.14654e+07
	Ctnnb1	sp|Q02248|CTNB1_MOUSE	Catenin beta-1 OS=Mus musculus GN=Ctnnb1 PE=1 SV=1	148	48	0	1.06342e+07	1.14312e+07	1.18564e+07	1.32861e+07	1.2671e+07	1.27906e+07	1.24652e+07	1.25306e+07
	Prkcg	sp|P63318|KPCG_MOUSE	Protein kinase C gamma type OS=Mus musculus GN=Prkcg PE=1 SV=1	147	37	3	3.20487e+06	3.46323e+06	3.08049e+06	3.71587e+06	3.47814e+06	3.63483e+06	3.48544e+06	3.74335e+06
	Igsf8	sp|Q8R366|IGSF8_MOUSE	Immunoglobulin superfamily member 8 OS=Mus musculus GN=Igsf8 PE=1 SV=2	146	23	3	3.61917e+06	3.10195e+06	2.0133e+06	2.08388e+06	2.36242e+06	2.45273e+06	2.42199e+06	2.46848e+06
	Rtn1	sp|Q8K0T0|RTN1_MOUSE	Reticulon-1 OS=Mus musculus GN=Rtn1 PE=1 SV=1	146	20	17	3.85494e+06	4.02509e+06	3.6813e+06	4.20319e+06	4.63826e+06	4.24198e+06	4.13043e+06	4.32861e+06
	Hnrnpk	sp|P61979|HNRPK_MOUSE	Heterogeneous nuclear ribonucleoprotein K OS=Mus musculus GN=Hnrnpk PE=1 SV=1	146	28	0	1.35885e+07	1.48462e+07	1.52333e+07	1.71899e+07	1.70539e+07	1.68656e+07	1.61648e+07	1.62462e+07
	Kif1a	tr|A0A087WQE8|A0A087WQE8_MOUSE	Kinesin-like protein KIF1A OS=Mus musculus GN=Kif1a PE=4 SV=1	145	68	0	7.54698e+06	7.72794e+06	7.29142e+06	7.90071e+06	7.65877e+06	7.61599e+06	7.73662e+06	7.89706e+06
	Hnrnpa3	sp|Q8BG05|ROA3_MOUSE	Heterogeneous nuclear ribonucleoprotein A3 OS=Mus musculus GN=Hnrnpa3 PE=1 SV=1	145	24	0	4.49452e+06	4.92824e+06	6.33095e+06	5.70153e+06	5.07414e+06	5.27118e+06	5.53832e+06	5.12488e+06
	Lrpprc	sp|Q6PB66|LPPRC_MOUSE	Leucine-rich PPR motif-containing protein, mitochondrial OS=Mus musculus GN=Lrpprc PE=1 SV=2	145	63	59	5.09087e+06	5.90121e+06	6.86644e+06	6.60576e+06	6.8609e+06	6.97847e+06	6.86494e+06	6.77954e+06
	Hspa1l	sp|P16627|HS71L_MOUSE	Heat shock 70 kDa protein 1-like OS=Mus musculus GN=Hspa1l PE=2 SV=4	145	16	1	2.20862e+07	2.24262e+07	2.2258e+07	2.31642e+07	2.29746e+07	2.1891e+07	2.2164e+07	2.21065e+07
	Ddx17	sp|Q501J6|DDX17_MOUSE	Probable ATP-dependent RNA helicase DDX17 OS=Mus musculus GN=Ddx17 PE=1 SV=1	144	35	0	3.42945e+06	3.48264e+06	2.91581e+06	3.19957e+06	3.04845e+06	3.33027e+06	3.33276e+06	3.21727e+06
	Cct6a	sp|P80317|TCPZ_MOUSE	T-complex protein 1 subunit zeta OS=Mus musculus GN=Cct6a PE=1 SV=3	144	26	2	1.09298e+07	1.1801e+07	1.40362e+07	1.30423e+07	1.37651e+07	1.32879e+07	1.35489e+07	1.3193e+07
	Dlg3	sp|P70175|DLG3_MOUSE	Disks large homolog 3 OS=Mus musculus GN=Dlg3 PE=1 SV=1	144	50	0	1.35864e+06	1.30953e+06	1.10378e+06	1.35371e+06	1.3187e+06	1.2414e+06	1.20178e+06	1.28465e+06
	Pfn1	sp|P62962|PROF1_MOUSE	Profilin-1 OS=Mus musculus GN=Pfn1 PE=1 SV=2	144	13	2	1.32561e+07	1.38154e+07	1.53558e+07	1.35736e+07	1.21627e+07	1.22283e+07	1.29337e+07	1.2848e+07
	Macf1	tr|F6SHS0|F6SHS0_MOUSE	Microtubule-actin cross-linking factor 1 (Fragment) OS=Mus musculus GN=Macf1 PE=1 SV=1	143	75	0	1.8306e+06	2.0719e+06	2.11732e+06	2.18427e+06	2.15337e+06	2.20677e+06	2.15378e+06	2.11482e+06
	Kif1a	tr|E9Q9G6|E9Q9G6_MOUSE	Kinesin-like protein KIF1A OS=Mus musculus GN=Kif1a PE=3 SV=1	143	66	1	7.50943e+06	7.70139e+06	7.30066e+06	7.93497e+06	7.66851e+06	7.61094e+06	7.74411e+06	7.9072e+06
	Cap2	sp|Q9CYT6|CAP2_MOUSE	Adenylyl cyclase-associated protein 2 OS=Mus musculus GN=Cap2 PE=1 SV=1	143	31	4	1.69139e+06	1.70025e+06	1.72873e+06	1.96242e+06	1.93507e+06	1.82042e+06	1.7862e+06	1.8993e+06
	Snap47	sp|Q8R570|SNP47_MOUSE	Synaptosomal-associated protein 47 OS=Mus musculus GN=Snap47 PE=1 SV=1	143	27	6	1.28102e+07	1.21018e+07	1.05338e+07	1.03367e+07	1.08857e+07	1.05153e+07	1.07303e+07	1.13077e+07
	Cntnap1	sp|O54991|CNTP1_MOUSE	Contactin-associated protein 1 OS=Mus musculus GN=Cntnap1 PE=2 SV=2	142	45	45	5.36282e+06	5.16895e+06	4.25025e+06	4.14073e+06	4.41514e+06	4.61052e+06	4.35044e+06	4.54036e+06
	Ndufv2	sp|Q9D6J6|NDUV2_MOUSE	NADH dehydrogenase [ubiquinone] flavoprotein 2, mitochondrial OS=Mus musculus GN=Ndufv2 PE=1 SV=2	141	14	5	8.72154e+06	8.64698e+06	9.10932e+06	8.85695e+06	9.0421e+06	8.67402e+06	8.78631e+06	8.61269e+06
	Mapk1	sp|P63085|MK01_MOUSE	Mitogen-activated protein kinase 1 OS=Mus musculus GN=Mapk1 PE=1 SV=3	141	23	6	4.56579e+06	4.57969e+06	5.06188e+06	5.10666e+06	4.95427e+06	4.94874e+06	4.98917e+06	5.16411e+06
	Kif1a	sp|P33173|KIF1A_MOUSE	Kinesin-like protein KIF1A OS=Mus musculus GN=Kif1a PE=1 SV=2	141	64	0	7.48508e+06	7.69121e+06	7.32365e+06	7.94877e+06	7.67906e+06	7.62665e+06	7.75756e+06	7.89244e+06
	Prkar2a	tr|Q8K1M3|Q8K1M3_MOUSE	Protein kinase, cAMP dependent regulatory, type II alpha OS=Mus musculus GN=Prkar2a PE=1 SV=1	140	27	2	6.69303e+06	6.96671e+06	5.84955e+06	6.3803e+06	6.12153e+06	5.97414e+06	5.99093e+06	6.52115e+06
	L1cam	tr|Q6PGJ3|Q6PGJ3_MOUSE	L1 cell adhesion molecule OS=Mus musculus GN=L1cam PE=2 SV=1	140	38	0	2.11186e+06	2.3982e+06	2.70036e+06	2.76279e+06	2.88693e+06	3.12922e+06	2.71783e+06	2.86061e+06
	Acsl6	sp|Q91WC3|ACSL6_MOUSE	Long-chain-fatty-acid--CoA ligase 6 OS=Mus musculus GN=Acsl6 PE=2 SV=1	140	46	0	4.49638e+06	4.75896e+06	4.79259e+06	4.60536e+06	4.76419e+06	5.10984e+06	4.98302e+06	4.7877e+06
	Hadha	sp|Q8BMS1|ECHA_MOUSE	Trifunctional enzyme subunit alpha, mitochondrial OS=Mus musculus GN=Hadha PE=1 SV=1	140	44	44	1.4424e+07	1.70778e+07	2.06309e+07	1.82542e+07	1.91187e+07	1.99071e+07	1.93846e+07	1.8569e+07
	Phyhipl	sp|Q8BGT8|PHIPL_MOUSE	Phytanoyl-CoA hydroxylase-interacting protein-like OS=Mus musculus GN=Phyhipl PE=2 SV=1	140	22	0	2.05449e+06	2.1269e+06	2.09835e+06	2.33269e+06	2.41482e+06	2.52831e+06	2.19832e+06	2.4071e+06
	Caskin1	sp|Q6P9K8|CSKI1_MOUSE	Caskin-1 OS=Mus musculus GN=Caskin1 PE=1 SV=2	140	52	0	2.73815e+06	3.01456e+06	2.98015e+06	3.25051e+06	3.25744e+06	3.29071e+06	3.02484e+06	2.99692e+06
	Vcl	sp|Q64727|VINC_MOUSE	Vinculin OS=Mus musculus GN=Vcl PE=1 SV=4	140	71	71	3.20633e+06	3.566e+06	4.22431e+06	4.07692e+06	4.13939e+06	4.19435e+06	4.04135e+06	4.03562e+06
	Hsph1	sp|Q61699|HS105_MOUSE	Heat shock protein 105 kDa OS=Mus musculus GN=Hsph1 PE=1 SV=2	140	43	0	1.20794e+07	1.33903e+07	1.66578e+07	1.63865e+07	1.53994e+07	1.48953e+07	1.52532e+07	1.55604e+07
	Cct3	sp|P80318|TCPG_MOUSE	T-complex protein 1 subunit gamma OS=Mus musculus GN=Cct3 PE=1 SV=1	140	42	0	1.69452e+07	1.64856e+07	1.47225e+07	1.46398e+07	1.62997e+07	1.60068e+07	1.58137e+07	1.56439e+07
	Sept6	sp|Q9R1T4|SEPT6_MOUSE	Septin-6 OS=Mus musculus GN=Sept6 PE=1 SV=4	139	26	0	7.95784e+06	1.02545e+07	2.05266e+07	1.89613e+07	1.84568e+07	1.77789e+07	1.66344e+07	1.63401e+07
	Rhoa	sp|Q9QUI0|RHOA_MOUSE	Transforming protein RhoA OS=Mus musculus GN=Rhoa PE=1 SV=1	139	12	4	830517	834177	628433	659970	611710	628312	671246	674833
	Ganab	sp|Q8BHN3|GANAB_MOUSE	Neutral alpha-glucosidase AB OS=Mus musculus GN=Ganab PE=1 SV=1	139	39	0	1.34321e+06	1.20313e+06	853186	910742	1.04294e+06	1.07422e+06	1.0087e+06	1.06761e+06
	Lrrc7	sp|Q80TE7|LRRC7_MOUSE	Leucine-rich repeat-containing protein 7 OS=Mus musculus GN=Lrrc7 PE=1 SV=2	139	60	0	2.44662e+06	2.39048e+06	2.27469e+06	2.75416e+06	2.55392e+06	2.34601e+06	2.35909e+06	2.5088e+06
	Gprin1	sp|Q3UNH4|GRIN1_MOUSE	G protein-regulated inducer of neurite outgrowth 1 OS=Mus musculus GN=Gprin1 PE=1 SV=2	139	57	57	627592	747427	955207	1.30429e+06	1.11615e+06	1.15184e+06	1.01095e+06	1.0201e+06
	Eif4a1	sp|P60843|IF4A1_MOUSE	Eukaryotic initiation factor 4A-I OS=Mus musculus GN=Eif4a1 PE=1 SV=1	139	31	13	6.7371e+06	5.99308e+06	5.14312e+06	5.21252e+06	5.49972e+06	5.30652e+06	5.56262e+06	5.49337e+06
	Bin1	sp|O08539|BIN1_MOUSE	Myc box-dependent-interacting protein 1 OS=Mus musculus GN=Bin1 PE=1 SV=1	139	29	3	6.65358e+06	7.68983e+06	9.2298e+06	9.67136e+06	9.71633e+06	1.00481e+07	9.18509e+06	9.04046e+06
	Acsl6	tr|Q8R1X1|Q8R1X1_MOUSE	Acyl-CoA synthetase long-chain family member 6 OS=Mus musculus GN=Acsl6 PE=2 SV=2	138	47	0	4.4501e+06	4.75225e+06	4.80727e+06	4.62356e+06	4.78599e+06	5.13837e+06	4.98431e+06	4.82492e+06
	Pak1	tr|G5E884|G5E884_MOUSE	Serine/threonine-protein kinase PAK 1 OS=Mus musculus GN=Pak1 PE=1 SV=1	138	31	2	1.87512e+06	2.08497e+06	2.47704e+06	2.59024e+06	2.50338e+06	2.33705e+06	2.36245e+06	2.26241e+06
	Ndufa9	sp|Q9DC69|NDUA9_MOUSE	NADH dehydrogenase [ubiquinone] 1 alpha subcomplex subunit 9, mitochondrial OS=Mus musculus GN=Ndufa9 PE=1 SV=2	138	28	28	2.15415e+07	2.28699e+07	1.88791e+07	2.01e+07	2.0314e+07	2.1921e+07	2.06416e+07	2.13883e+07
	Tomm70a	sp|Q9CZW5|TOM70_MOUSE	Mitochondrial import receptor subunit TOM70 OS=Mus musculus GN=Tomm70a PE=1 SV=2	138	31	31	3.32715e+06	4.03637e+06	5.65268e+06	5.47236e+06	5.4784e+06	5.29803e+06	5.15646e+06	5.11287e+06
	Sirt2	sp|Q8VDQ8|SIR2_MOUSE	NAD-dependent protein deacetylase sirtuin-2 OS=Mus musculus GN=Sirt2 PE=1 SV=2	138	22	0	8.36099e+06	9.61896e+06	1.15661e+07	8.26043e+06	1.18492e+07	1.15593e+07	1.10802e+07	1.03149e+07
	Ndufv1	sp|Q91YT0|NDUV1_MOUSE	NADH dehydrogenase [ubiquinone] flavoprotein 1, mitochondrial OS=Mus musculus GN=Ndufv1 PE=1 SV=1	137	27	0	5.13346e+06	5.54274e+06	6.38309e+06	5.72216e+06	6.42639e+06	6.40834e+06	6.17939e+06	6.07554e+06
	Prkar2a	sp|P12367|KAP2_MOUSE	cAMP-dependent protein kinase type II-alpha regulatory subunit OS=Mus musculus GN=Prkar2a PE=1 SV=2	137	25	0	6.77937e+06	7.03197e+06	5.78821e+06	6.3513e+06	6.08373e+06	5.93516e+06	5.95855e+06	6.49819e+06
	Iqsec2	tr|E9QAD8|E9QAD8_MOUSE	IQ motif and SEC7 domain-containing protein 2 OS=Mus musculus GN=Iqsec2 PE=1 SV=1	136	52	0	3.17685e+06	3.1161e+06	2.5791e+06	3.39316e+06	3.15949e+06	3.14816e+06	3.08966e+06	3.189e+06
	Rtn3	sp|Q9ES97|RTN3_MOUSE	Reticulon-3 OS=Mus musculus GN=Rtn3 PE=1 SV=2	136	38	0	4.45427e+06	5.21168e+06	6.76463e+06	7.20559e+06	7.05829e+06	6.99793e+06	6.26084e+06	6.34114e+06
	Erc2	sp|Q6PH08|ERC2_MOUSE	ERC protein 2 OS=Mus musculus GN=Erc2 PE=2 SV=2	136	55	0	1.01927e+06	1.17469e+06	1.61584e+06	1.73755e+06	1.59135e+06	1.54791e+06	1.48722e+06	1.53956e+06
	Actr3b	sp|Q641P0|ARP3B_MOUSE	Actin-related protein 3B OS=Mus musculus GN=Actr3b PE=2 SV=1	136	23	1	3.58304e+06	3.10134e+06	2.32634e+06	2.70741e+06	2.65993e+06	2.43966e+06	2.58744e+06	2.57996e+06
	Shank3	sp|Q4ACU6|SHAN3_MOUSE	SH3 and multiple ankyrin repeat domains protein 3 OS=Mus musculus GN=Shank3 PE=1 SV=3	136	59	3	6.84646e+06	6.50326e+06	5.67686e+06	7.63203e+06	7.166e+06	6.84191e+06	7.05038e+06	7.49181e+06
	Cct5	sp|P80316|TCPE_MOUSE	T-complex protein 1 subunit epsilon OS=Mus musculus GN=Cct5 PE=1 SV=1	136	41	29	5.62259e+06	6.78963e+06	7.93423e+06	7.58877e+06	9.00221e+06	9.27693e+06	8.23102e+06	8.07261e+06
	Rph3a	sp|P47708|RP3A_MOUSE	Rabphilin-3A OS=Mus musculus GN=Rph3a PE=1 SV=2	136	39	37	1.54175e+06	1.61276e+06	1.3963e+06	1.54539e+06	1.61447e+06	1.52501e+06	1.45375e+06	1.5038e+06
	Hspg2	tr|E9PZ16|E9PZ16_MOUSE	Basement membrane-specific heparan sulfate proteoglycan core protein OS=Mus musculus GN=Hspg2 PE=4 SV=1	135	83	1	1.55775e+06	1.57174e+06	1.19849e+06	1.12239e+06	1.2448e+06	1.28418e+06	1.28565e+06	1.31358e+06
	Sncb	sp|Q91ZZ3|SYUB_MOUSE	Beta-synuclein OS=Mus musculus GN=Sncb PE=1 SV=1	135	7	3	7.69398e+06	9.59971e+06	1.94906e+07	1.78566e+07	1.76895e+07	1.56227e+07	1.50388e+07	1.39923e+07
	Synpo	sp|Q8CC35-2|SYNPO_MOUSE	Isoform 2 of Synaptopodin OS=Mus musculus GN=Synpo	135	31	0	2.96045e+06	2.56218e+06	2.19065e+06	3.09968e+06	2.83185e+06	2.50912e+06	2.69408e+06	2.8408e+06
	Synpo	sp|Q8CC35|SYNPO_MOUSE	Synaptopodin OS=Mus musculus GN=Synpo PE=1 SV=2	135	31	0	2.95432e+06	2.55548e+06	2.19827e+06	3.10566e+06	2.83403e+06	2.50733e+06	2.6945e+06	2.84174e+06
	Echs1	sp|Q8BH95|ECHM_MOUSE	Enoyl-CoA hydratase, mitochondrial OS=Mus musculus GN=Echs1 PE=1 SV=1	135	20	7	981512	1.07301e+06	1.38665e+06	1.27538e+06	1.23923e+06	1.29647e+06	1.26723e+06	1.23545e+06
	Ddx5	sp|Q61656|DDX5_MOUSE	Probable ATP-dependent RNA helicase DDX5 OS=Mus musculus GN=Ddx5 PE=1 SV=2	135	39	0	5.60113e+06	5.13614e+06	3.39046e+06	3.72213e+06	3.68937e+06	3.90482e+06	3.92781e+06	3.9325e+06
	Phactr1	sp|Q2M3X8|PHAR1_MOUSE	Phosphatase and actin regulator 1 OS=Mus musculus GN=Phactr1 PE=1 SV=1	135	35	0	1.98236e+06	1.817e+06	1.22637e+06	1.54458e+06	1.4621e+06	1.42294e+06	1.42482e+06	1.50759e+06
	Hpca	sp|P84075|HPCA_MOUSE	Neuron-specific calcium-binding protein hippocalcin OS=Mus musculus GN=Hpca PE=1 SV=2	135	18	0	1.84309e+07	2.03152e+07	1.76306e+07	2.24685e+07	2.19227e+07	2.37008e+07	2.04228e+07	2.28681e+07
	Htt	sp|P42859|HD_MOUSE	Huntingtin OS=Mus musculus GN=Htt PE=1 SV=2	135	65	0	3.05329e+06	3.14245e+06	2.70819e+06	3.14198e+06	3.10464e+06	3.12904e+06	3.11092e+06	3.15355e+06
	Gstp1	sp|P19157|GSTP1_MOUSE	Glutathione S-transferase P 1 OS=Mus musculus GN=Gstp1 PE=1 SV=2	135	17	10	8.52674e+06	1.02541e+07	1.63686e+07	1.33753e+07	1.43805e+07	1.40296e+07	1.39914e+07	1.31905e+07
	Ahcyl2	tr|F8WGT1|F8WGT1_MOUSE	Adenosylhomocysteinase OS=Mus musculus GN=Ahcyl2 PE=1 SV=1	134	32	1	3.29938e+06	3.57306e+06	3.95168e+06	3.52456e+06	3.88381e+06	4.07655e+06	3.96264e+06	3.92586e+06
	Tpm1	tr|E9Q455|E9Q455_MOUSE	Tropomyosin alpha-1 chain OS=Mus musculus GN=Tpm1 PE=3 SV=1	134	24	0	6.88132e+06	6.94156e+06	5.77399e+06	6.23246e+06	5.58851e+06	5.80053e+06	6.09046e+06	6.37319e+06
	Tpm1	tr|E9Q452|E9Q452_MOUSE	Tropomyosin alpha-1 chain OS=Mus musculus GN=Tpm1 PE=3 SV=1	134	24	0	6.71965e+06	6.8953e+06	5.91436e+06	6.31215e+06	5.78619e+06	5.8956e+06	6.12959e+06	6.39522e+06
	Trim2	sp|Q9ESN6|TRIM2_MOUSE	Tripartite motif-containing protein 2 OS=Mus musculus GN=Trim2 PE=1 SV=1	134	27	0	1.94433e+06	1.98632e+06	2.3851e+06	2.16495e+06	2.1691e+06	2.31875e+06	2.34539e+06	2.25591e+06
	Atp6v1h	sp|Q8BVE3|VATH_MOUSE	V-type proton ATPase subunit H OS=Mus musculus GN=Atp6v1h PE=1 SV=1	134	32	32	3.56561e+06	4.37115e+06	5.90416e+06	6.19581e+06	6.51586e+06	6.46838e+06	6.22814e+06	6.00678e+06
	Kif5b	sp|Q61768|KINH_MOUSE	Kinesin-1 heavy chain OS=Mus musculus GN=Kif5b PE=1 SV=3	134	51	14	3.52848e+06	3.688e+06	4.09247e+06	3.55494e+06	4.18875e+06	4.07795e+06	4.30614e+06	3.77168e+06
	Iqsec2	sp|Q5DU25|IQEC2_MOUSE	IQ motif and SEC7 domain-containing protein 2 OS=Mus musculus GN=Iqsec2 PE=1 SV=3	134	51	0	3.16428e+06	3.11201e+06	2.57549e+06	3.39884e+06	3.16517e+06	3.14186e+06	3.09946e+06	3.19947e+06
	Pak1	sp|O88643|PAK1_MOUSE	Serine/threonine-protein kinase PAK 1 OS=Mus musculus GN=Pak1 PE=1 SV=1	134	29	0	1.87179e+06	2.08294e+06	2.4834e+06	2.58164e+06	2.49747e+06	2.31537e+06	2.36658e+06	2.25309e+06
	Ak1	sp|Q9R0Y5|KAD1_MOUSE	Adenylate kinase isoenzyme 1 OS=Mus musculus GN=Ak1 PE=1 SV=1	133	13	0	1.7311e+07	1.57995e+07	1.70612e+07	1.53299e+07	1.64853e+07	1.47491e+07	1.61167e+07	1.46e+07
	Pfn2	sp|Q9JJV2|PROF2_MOUSE	Profilin-2 OS=Mus musculus GN=Pfn2 PE=1 SV=3	133	9	0	1.1448e+07	1.28452e+07	1.80133e+07	1.5154e+07	1.65858e+07	1.58732e+07	1.59444e+07	1.49195e+07
	Fam49b	sp|Q921M7|FA49B_MOUSE	Protein FAM49B OS=Mus musculus GN=Fam49b PE=2 SV=1	133	23	17	5.81057e+06	6.16939e+06	5.60352e+06	5.83203e+06	6.28369e+06	6.34098e+06	6.08085e+06	5.98253e+06
	Sirpa	sp|P97797|SHPS1_MOUSE	Tyrosine-protein phosphatase non-receptor type substrate 1 OS=Mus musculus GN=Sirpa PE=1 SV=1	133	13	0	3.37931e+06	3.4004e+06	2.57191e+06	3.14527e+06	2.95294e+06	2.98392e+06	3.07405e+06	2.97062e+06
	Idh1	sp|O88844|IDHC_MOUSE	Isocitrate dehydrogenase [NADP] cytoplasmic OS=Mus musculus GN=Idh1 PE=1 SV=2	133	28	17	1.12865e+07	1.25576e+07	2.26813e+07	1.79515e+07	1.77428e+07	1.65586e+07	1.71138e+07	1.63425e+07
	Tpm1	tr|E9Q456|E9Q456_MOUSE	Tropomyosin alpha-1 chain OS=Mus musculus GN=Tpm1 PE=1 SV=1	132	22	0	7.34106e+06	7.05149e+06	5.71551e+06	6.01709e+06	5.43327e+06	5.49096e+06	5.99808e+06	6.18829e+06
	Homer1	sp|Q9Z2Y3|HOME1_MOUSE	Homer protein homolog 1 OS=Mus musculus GN=Homer1 PE=1 SV=2	132	24	0	9.74554e+06	1.07474e+07	1.43798e+07	1.76316e+07	1.61663e+07	1.42952e+07	1.47345e+07	1.40945e+07
	Aldh6a1	sp|Q9EQ20|MMSA_MOUSE	Methylmalonate-semialdehyde dehydrogenase [acylating], mitochondrial OS=Mus musculus GN=Aldh6a1 PE=1 SV=1	132	37	37	6.13813e+06	6.46793e+06	7.67136e+06	6.87011e+06	7.47797e+06	6.97468e+06	7.47688e+06	7.05336e+06
	Dlst	sp|Q9D2G2|ODO2_MOUSE	Dihydrolipoyllysine-residue succinyltransferase component of 2-oxoglutarate dehydrogenase complex, mitochondrial OS=Mus musculus GN=Dlst PE=1 SV=1	132	19	4	2.78199e+07	2.44657e+07	1.80059e+07	1.90799e+07	1.80135e+07	1.70442e+07	1.87694e+07	1.76124e+07
	Dlg1	sp|Q811D0|DLG1_MOUSE	Disks large homolog 1 OS=Mus musculus GN=Dlg1 PE=1 SV=1	132	34	0	4.20665e+06	4.497e+06	4.46077e+06	5.25777e+06	4.98269e+06	4.77728e+06	4.59991e+06	4.78527e+06
	Ahcyl2	sp|Q68FL4|SAHH3_MOUSE	Putative adenosylhomocysteinase 3 OS=Mus musculus GN=Ahcyl2 PE=1 SV=1	132	31	1	3.36985e+06	3.61927e+06	3.90652e+06	3.49079e+06	3.84009e+06	4.02048e+06	3.93473e+06	3.90145e+06
	Ntrk2	sp|P15209|NTRK2_MOUSE	BDNF/NT-3 growth factors receptor OS=Mus musculus GN=Ntrk2 PE=1 SV=1	132	21	0	1.49643e+06	1.49848e+06	1.39109e+06	1.56246e+06	1.46185e+06	1.43698e+06	1.47815e+06	1.47279e+06
	Me3	sp|Q8BMF3|MAON_MOUSE	NADP-dependent malic enzyme, mitochondrial OS=Mus musculus GN=Me3 PE=1 SV=2	131	35	17	2.30609e+06	2.53779e+06	5.92382e+06	6.61748e+06	4.77197e+06	4.61278e+06	4.60165e+06	4.64615e+06
	Slc25a11	sp|Q9CR62|M2OM_MOUSE	Mitochondrial 2-oxoglutarate/malate carrier protein OS=Mus musculus GN=Slc25a11 PE=1 SV=3	130	22	5	1.22914e+07	1.25918e+07	1.15751e+07	1.14352e+07	1.20474e+07	1.16093e+07	1.14284e+07	1.16469e+07
	Bdh1	sp|Q80XN0|BDH_MOUSE	D-beta-hydroxybutyrate dehydrogenase, mitochondrial OS=Mus musculus GN=Bdh1 PE=1 SV=2	130	21	12	1.02333e+07	1.01263e+07	8.84026e+06	9.53722e+06	9.4824e+06	9.34884e+06	9.51344e+06	9.64726e+06
	Ddx3x	sp|Q62167|DDX3X_MOUSE	ATP-dependent RNA helicase DDX3X OS=Mus musculus GN=Ddx3x PE=1 SV=3	130	48	7	1.0035e+07	9.952e+06	9.04934e+06	9.44503e+06	9.81493e+06	9.96621e+06	1.0031e+07	9.98033e+06
	Ctnna2	sp|Q61301-2|CTNA2_MOUSE	Isoform 2 of Catenin alpha-2 OS=Mus musculus GN=Ctnna2	130	51	0	7.81134e+06	8.50469e+06	9.91042e+06	1.04989e+07	1.02196e+07	1.00516e+07	9.72276e+06	9.80479e+06
	Cacna2d1	sp|O08532-4|CA2D1_MOUSE	Isoform 2D of Voltage-dependent calcium channel subunit alpha-2/delta-1 OS=Mus musculus GN=Cacna2d1	130	43	0	2.95586e+06	3.09177e+06	3.93313e+06	3.69354e+06	3.62123e+06	3.62568e+06	3.64895e+06	3.43467e+06
	Cacna2d1	sp|O08532|CA2D1_MOUSE	Voltage-dependent calcium channel subunit alpha-2/delta-1 OS=Mus musculus GN=Cacna2d1 PE=1 SV=1	130	43	0	2.94621e+06	3.08712e+06	3.94197e+06	3.692e+06	3.61674e+06	3.6278e+06	3.65706e+06	3.43569e+06
	C1qbp	tr|Q8R5L1|Q8R5L1_MOUSE	Complement component 1 Q subcomponent-binding protein, mitochondrial OS=Mus musculus GN=C1qbp PE=1 SV=1	129	7	1	664919	697259	584601	600915	546669	525144	579578	561920
	Ncdn	sp|Q9Z0E0|NCDN_MOUSE	Neurochondrin OS=Mus musculus GN=Ncdn PE=1 SV=1	129	35	2	2.88419e+07	2.95541e+07	3.25723e+07	2.90519e+07	3.24088e+07	3.12933e+07	3.16505e+07	3.0871e+07
	Dclk1	sp|Q9JLM8|DCLK1_MOUSE	Serine/threonine-protein kinase DCLK1 OS=Mus musculus GN=Dclk1 PE=1 SV=1	129	34	4	1.06565e+07	1.18379e+07	1.61992e+07	1.83003e+07	1.74012e+07	1.65996e+07	1.6168e+07	1.62873e+07
	Oxr1	sp|Q4KMM3-3|OXR1_MOUSE	Isoform 3 of Oxidation resistance protein 1 OS=Mus musculus GN=Oxr1	129	36	0	3.32093e+06	3.65787e+06	4.29929e+06	4.64021e+06	4.55443e+06	4.14915e+06	4.11733e+06	4.00444e+06
	Pip5k1c	sp|O70161|PI51C_MOUSE	Phosphatidylinositol 4-phosphate 5-kinase type-1 gamma OS=Mus musculus GN=Pip5k1c PE=1 SV=2	129	29	0	2.04458e+06	1.98545e+06	1.55007e+06	1.92779e+06	1.88868e+06	1.88147e+06	1.84299e+06	1.9283e+06
	Vps35	sp|Q9EQH3|VPS35_MOUSE	Vacuolar protein sorting-associated protein 35 OS=Mus musculus GN=Vps35 PE=1 SV=1	128	33	33	3.20815e+06	3.34721e+06	3.42441e+06	3.6094e+06	3.50914e+06	3.64945e+06	3.47979e+06	3.50449e+06
	Arpc2	sp|Q9CVB6|ARPC2_MOUSE	Actin-related protein 2/3 complex subunit 2 OS=Mus musculus GN=Arpc2 PE=1 SV=3	128	20	2	1.6244e+06	1.84971e+06	2.1899e+06	2.39215e+06	2.5094e+06	2.52964e+06	2.37078e+06	2.41183e+06
	Dnajc6	sp|Q80TZ3|AUXI_MOUSE	Putative tyrosine-protein phosphatase auxilin OS=Mus musculus GN=Dnajc6 PE=2 SV=2	128	30	1	1.5939e+07	1.94391e+07	2.56837e+07	2.48539e+07	2.57771e+07	2.48645e+07	2.43926e+07	2.37635e+07
	Ctnna2	sp|Q61301|CTNA2_MOUSE	Catenin alpha-2 OS=Mus musculus GN=Ctnna2 PE=1 SV=3	128	50	0	7.91708e+06	8.55738e+06	9.79635e+06	1.04441e+07	1.01517e+07	9.99287e+06	9.6792e+06	9.75802e+06
	Ank1	sp|Q02357|ANK1_MOUSE	Ankyrin-1 OS=Mus musculus GN=Ank1 PE=1 SV=2	128	64	0	2.39613e+06	2.55537e+06	2.38779e+06	1.92655e+06	2.3655e+06	2.44057e+06	2.26677e+06	2.18576e+06
	Anxa6	tr|F8WIT2|F8WIT2_MOUSE	Annexin OS=Mus musculus GN=Anxa6 PE=1 SV=1	127	50	2	1.22481e+07	1.40178e+07	1.68706e+07	1.48023e+07	1.62247e+07	1.67652e+07	1.62e+07	1.55744e+07
	Slc4a4	tr|E9Q8N8|E9Q8N8_MOUSE	Electrogenic sodium bicarbonate cotransporter 1 OS=Mus musculus GN=Slc4a4 PE=1 SV=1	127	37	3	8.93842e+06	1.0153e+07	1.18094e+07	9.47952e+06	1.13059e+07	1.19777e+07	1.11171e+07	1.08154e+07
	Ank1	tr|D3Z5M4|D3Z5M4_MOUSE	Ankyrin-1 OS=Mus musculus GN=Ank1 PE=1 SV=1	127	65	0	2.33945e+06	2.50631e+06	2.42696e+06	1.9517e+06	2.39319e+06	2.47684e+06	2.29802e+06	2.20169e+06
	Hnrnpu	sp|Q8VEK3|HNRPU_MOUSE	Heterogeneous nuclear ribonucleoprotein U OS=Mus musculus GN=Hnrnpu PE=1 SV=1	127	26	0	1.59124e+07	1.65426e+07	1.7077e+07	1.81307e+07	1.85166e+07	1.85881e+07	1.89697e+07	1.77764e+07
	Dnajc6	sp|Q80TZ3-3|AUXI_MOUSE	Isoform 3 of Putative tyrosine-protein phosphatase auxilin OS=Mus musculus GN=Dnajc6	127	30	1	1.59719e+07	1.94011e+07	2.59128e+07	2.48057e+07	2.59209e+07	2.49699e+07	2.43998e+07	2.35408e+07
	Rhoc	sp|Q62159|RHOC_MOUSE	Rho-related GTP-binding protein RhoC OS=Mus musculus GN=Rhoc PE=1 SV=2	127	9	0	834259	832389	627438	659943	616409	626875	670109	675051
	Prdx2	sp|Q61171|PRDX2_MOUSE	Peroxiredoxin-2 OS=Mus musculus GN=Prdx2 PE=1 SV=3	127	9	3	8.23284e+06	1.02693e+07	2.70355e+07	1.98053e+07	1.99202e+07	1.79269e+07	1.87552e+07	1.74909e+07
	Pabpc1	sp|P29341|PABP1_MOUSE	Polyadenylate-binding protein 1 OS=Mus musculus GN=Pabpc1 PE=1 SV=2	127	38	9	3.04954e+06	3.22667e+06	3.53708e+06	3.55341e+06	3.67531e+06	3.57362e+06	3.48675e+06	3.45808e+06
	NA	co|CON_P02584|Con	SWISS-PROT:P02584|Contaminant Bos taurus: Profilin-1	127	9	0	7.52476e+06	7.89168e+06	8.65011e+06	7.67874e+06	6.80746e+06	6.87617e+06	7.26512e+06	7.27712e+06
	Rims1	sp|Q99NE5|RIMS1_MOUSE	Regulating synaptic membrane exocytosis protein 1 OS=Mus musculus GN=Rims1 PE=1 SV=2	126	49	0	1.06196e+06	1.0546e+06	733156	891870	908714	885833	873777	902830
	Ahcyl2	sp|Q68FL4-2|SAHH3_MOUSE	Isoform 2 of Putative adenosylhomocysteinase 3 OS=Mus musculus GN=Ahcyl2	126	28	0	3.34279e+06	3.60347e+06	3.93523e+06	3.49186e+06	3.86712e+06	4.03689e+06	3.95391e+06	3.93053e+06
	C1qbp	sp|O35658|C1QBP_MOUSE	Complement component 1 Q subcomponent-binding protein, mitochondrial OS=Mus musculus GN=C1qbp PE=1 SV=1	126	7	1	442212	464294	372936	390732	355206	341875	378632	365590
	Ndufb9	sp|Q9CQJ8|NDUB9_MOUSE	NADH dehydrogenase [ubiquinone] 1 beta subcomplex subunit 9 OS=Mus musculus GN=Ndufb9 PE=1 SV=3	125	13	13	871719	789045	483018	528168	541822	557954	582482	570966
	Pak3	sp|Q61036|PAK3_MOUSE	Serine/threonine-protein kinase PAK 3 OS=Mus musculus GN=Pak3 PE=1 SV=2	125	29	0	2.18396e+06	2.47714e+06	3.18104e+06	2.96181e+06	2.98207e+06	2.81894e+06	2.85568e+06	2.71474e+06
	Anxa6	sp|P14824|ANXA6_MOUSE	Annexin A6 OS=Mus musculus GN=Anxa6 PE=1 SV=3	125	48	0	1.23811e+07	1.40149e+07	1.67827e+07	1.47022e+07	1.61116e+07	1.6611e+07	1.61456e+07	1.55963e+07
	Epb4	tr|E9PV14|E9PV14_MOUSE	Band 4.1-like protein 1 (Fragment) OS=Mus musculus GN=Epb4.1l1 PE=1 SV=1	124	38	7	1.19256e+06	1.44181e+06	2.02985e+06	1.93367e+06	2.17649e+06	2.19048e+06	1.99776e+06	1.91657e+06
	Palm	sp|Q9Z0P4|PALM_MOUSE	Paralemmin-1 OS=Mus musculus GN=Palm PE=1 SV=1	124	23	4	3.06976e+06	3.37088e+06	4.30565e+06	4.49679e+06	3.99487e+06	4.12245e+06	4.08518e+06	3.91227e+06
	Plxna4	sp|Q80UG2|PLXA4_MOUSE	Plexin-A4 OS=Mus musculus GN=Plxna4 PE=1 SV=3	124	62	45	3.36253e+06	3.27747e+06	3.20935e+06	3.4759e+06	3.49066e+06	3.46832e+06	3.46962e+06	3.39932e+06
	Cct4	sp|P80315|TCPD_MOUSE	T-complex protein 1 subunit delta OS=Mus musculus GN=Cct4 PE=1 SV=3	124	38	0	5.52768e+06	6.15165e+06	6.0492e+06	6.19014e+06	6.5315e+06	7.048e+06	6.59168e+06	6.74416e+06
	Eif4a2	sp|P10630|IF4A2_MOUSE	Eukaryotic initiation factor 4A-II OS=Mus musculus GN=Eif4a2 PE=2 SV=2	124	28	0	5.21227e+06	5.59064e+06	5.9521e+06	6.0389e+06	5.89299e+06	5.95005e+06	5.88267e+06	5.94948e+06
	Epb41l2	sp|O70318|E41L2_MOUSE	Band 4.1-like protein 2 OS=Mus musculus GN=Epb41l2 PE=1 SV=2	124	38	31	1.76826e+06	1.92888e+06	2.32021e+06	2.18453e+06	2.64829e+06	2.54854e+06	2.42118e+06	2.26422e+06
	Hnrnpl	tr|G5E924|G5E924_MOUSE	Heterogeneous nuclear ribonucleoprotein L (Fragment) OS=Mus musculus GN=Hnrnpl PE=4 SV=1	123	29	2	2.98261e+06	3.34885e+06	5.38182e+06	5.19381e+06	5.39889e+06	5.33978e+06	5.33496e+06	4.57342e+06
	Nrcam	sp|Q810U4|NRCAM_MOUSE	Neuronal cell adhesion molecule OS=Mus musculus GN=Nrcam PE=1 SV=2	123	40	0	4.2948e+06	4.57916e+06	4.15846e+06	5.10463e+06	4.68884e+06	4.69289e+06	4.55791e+06	4.7126e+06
	Ubr4	sp|A2AN08|UBR4_MOUSE	E3 ubiquitin-protein ligase UBR4 OS=Mus musculus GN=Ubr4 PE=1 SV=1	123	77	0	1.66638e+06	1.68177e+06	1.4478e+06	1.61361e+06	1.60774e+06	1.69303e+06	1.58696e+06	1.65876e+06
	Adap1	tr|E9PY16|E9PY16_MOUSE	Protein Adap1 OS=Mus musculus GN=Adap1 PE=1 SV=1	122	27	27	971643	1.03007e+06	997494	1.0801e+06	1.08865e+06	1.05197e+06	1.05309e+06	1.11097e+06
	Nme2	sp|Q01768|NDKB_MOUSE	Nucleoside diphosphate kinase B OS=Mus musculus GN=Nme2 PE=1 SV=1	122	11	0	1.91504e+07	2.21781e+07	3.11436e+07	2.78872e+07	2.92723e+07	2.71814e+07	2.69831e+07	2.65538e+07
	Rps3	sp|P62908|RS3_MOUSE	40S ribosomal protein S3 OS=Mus musculus GN=Rps3 PE=1 SV=1	122	24	7	2.09164e+06	2.26992e+06	2.849e+06	2.6559e+06	2.62798e+06	2.61971e+06	2.63796e+06	2.56105e+06
	Cbr1	sp|P48758|CBR1_MOUSE	Carbonyl reductase [NADPH] 1 OS=Mus musculus GN=Cbr1 PE=1 SV=3	122	23	22	1.37739e+07	1.28857e+07	1.0965e+07	1.10704e+07	1.13185e+07	1.12939e+07	1.14226e+07	1.14236e+07
	Capzb	sp|P47757-2|CAPZB_MOUSE	Isoform 2 of F-actin-capping protein subunit beta OS=Mus musculus GN=Capzb	122	24	0	1.94646e+06	2.06541e+06	2.1813e+06	2.29961e+06	2.39551e+06	2.31421e+06	2.23568e+06	2.26655e+06
	Capzb	sp|P47757|CAPZB_MOUSE	F-actin-capping protein subunit beta OS=Mus musculus GN=Capzb PE=1 SV=3	122	22	2	2.01425e+06	2.11865e+06	2.1036e+06	2.23391e+06	2.36226e+06	2.26523e+06	2.22241e+06	2.25361e+06
	Agl	tr|F8VPN4|F8VPN4_MOUSE	Protein Agl OS=Mus musculus GN=Agl PE=4 SV=1	121	56	11	4.31197e+06	4.19258e+06	3.57309e+06	3.7822e+06	4.01294e+06	4.06814e+06	3.8926e+06	4.11614e+06
	Pcdh1	tr|F7BJK1|F7BJK1_MOUSE	Protein Pcdh1 (Fragment) OS=Mus musculus GN=Pcdh1 PE=1 SV=1	121	35	8	904546	924491	908155	1.11972e+06	1.00568e+06	1.00435e+06	982069	1.07142e+06
	Ndufa10	sp|Q99LC3|NDUAA_MOUSE	NADH dehydrogenase [ubiquinone] 1 alpha subcomplex subunit 10, mitochondrial OS=Mus musculus GN=Ndufa10 PE=1 SV=1	121	17	15	3.70956e+06	4.54247e+06	8.00704e+06	6.78365e+06	7.19708e+06	6.82734e+06	6.85162e+06	6.37982e+06
	Rab2b	sp|P59279|RAB2B_MOUSE	Ras-related protein Rab-2B OS=Mus musculus GN=Rab2b PE=2 SV=1	121	15	2	3.68017e+06	3.68971e+06	2.76391e+06	2.93608e+06	2.81317e+06	2.89337e+06	2.95167e+06	3.04336e+06
	Nme1	sp|P15532|NDKA_MOUSE	Nucleoside diphosphate kinase A OS=Mus musculus GN=Nme1 PE=1 SV=1	121	15	2	2.21058e+07	2.58505e+07	3.73524e+07	3.26538e+07	3.38754e+07	3.20075e+07	3.2098e+07	3.16462e+07
	Mtor	sp|Q9JLN9|MTOR_MOUSE	Serine/threonine-protein kinase mTOR OS=Mus musculus GN=Mtor PE=1 SV=2	120	73	67	1.0637e+06	1.06599e+06	823866	938984	953777	998009	971458	1.00942e+06
	Eef1g	sp|Q9D8N0|EF1G_MOUSE	Elongation factor 1-gamma OS=Mus musculus GN=Eef1g PE=1 SV=3	120	24	24	2.61027e+06	3.04684e+06	3.91212e+06	3.88973e+06	4.2189e+06	4.35977e+06	3.95626e+06	3.88305e+06
	Napg	sp|Q9CWZ7|SNAG_MOUSE	Gamma-soluble NSF attachment protein OS=Mus musculus GN=Napg PE=1 SV=1	120	29	1	8.67913e+06	9.23995e+06	1.28002e+07	1.19174e+07	1.24692e+07	1.13568e+07	1.12803e+07	1.0937e+07
	Cadm2	sp|Q8BLQ9|CADM2_MOUSE	Cell adhesion molecule 2 OS=Mus musculus GN=Cadm2 PE=1 SV=2	120	16	0	3.14638e+06	3.04372e+06	2.42223e+06	2.56313e+06	2.31042e+06	2.19735e+06	2.43773e+06	2.48241e+06
	Aars	sp|Q8BGQ7|SYAC_MOUSE	Alanine--tRNA ligase, cytoplasmic OS=Mus musculus GN=Aars PE=1 SV=1	120	48	48	2.24889e+06	2.28991e+06	2.30019e+06	2.18828e+06	2.34018e+06	2.41294e+06	2.37288e+06	2.30802e+06
	Nrxn3	sp|Q6P9K9|NRX3A_MOUSE	Neurexin-3 OS=Mus musculus GN=Nrxn3 PE=1 SV=2	120	44	0	2.11595e+06	2.32015e+06	2.656e+06	2.52604e+06	2.8527e+06	2.83915e+06	2.79117e+06	2.65133e+06
	Lamb2	sp|Q61292|LAMB2_MOUSE	Laminin subunit beta-2 OS=Mus musculus GN=Lamb2 PE=2 SV=2	120	56	56	1.64919e+06	1.64604e+06	945727	956769	1.13639e+06	1.18684e+06	1.19218e+06	1.23453e+06
	Aak1	sp|Q3UHJ0|AAK1_MOUSE	AP2-associated protein kinase 1 OS=Mus musculus GN=Aak1 PE=1 SV=2	120	39	1	2.96373e+06	3.0984e+06	3.08809e+06	3.48535e+06	3.49926e+06	3.39279e+06	3.32342e+06	3.3146e+06
	Ptprz1	sp|B9EKR1|PRPTZ_MOUSE	Receptor-type tyrosine-protein phosphatase zeta OS=Mus musculus GN=Ptprz1 PE=1 SV=1	120	28	28	3.24625e+06	4.00647e+06	6.31488e+06	5.72284e+06	5.75294e+06	5.63836e+06	5.49748e+06	5.3862e+06
	Nrxn1	sp|Q9CS84|NRX1A_MOUSE	Neurexin-1 OS=Mus musculus GN=Nrxn1 PE=1 SV=3	119	45	0	1.6298e+06	1.90424e+06	2.30318e+06	2.40589e+06	2.482e+06	2.37325e+06	2.32557e+06	2.24037e+06
	Hnrnpl	sp|Q8R081|HNRPL_MOUSE	Heterogeneous nuclear ribonucleoprotein L OS=Mus musculus GN=Hnrnpl PE=1 SV=2	119	27	0	2.89942e+06	3.31717e+06	5.48737e+06	5.2802e+06	5.42422e+06	5.40845e+06	5.35997e+06	4.62237e+06
	Tpp2	sp|Q64514-2|TPP2_MOUSE	Isoform Short of Tripeptidyl-peptidase 2 OS=Mus musculus GN=Tpp2	118	46	2	2.08732e+06	2.2384e+06	2.83507e+06	2.74542e+06	2.98764e+06	2.89517e+06	2.83459e+06	2.70537e+06
	Slc3a2	sp|P10852|4F2_MOUSE	4F2 cell-surface antigen heavy chain OS=Mus musculus GN=Slc3a2 PE=1 SV=1	118	21	0	6.20067e+06	6.67672e+06	7.48896e+06	7.12208e+06	7.50052e+06	7.57456e+06	7.25861e+06	7.32145e+06
	Ddx39b	sp|Q9Z1N5|DX39B_MOUSE	Spliceosome RNA helicase Ddx39b OS=Mus musculus GN=Ddx39b PE=1 SV=1	117	23	6	3.5569e+06	3.70657e+06	3.93132e+06	4.26161e+06	4.02311e+06	3.95637e+06	3.71695e+06	3.63243e+06
	Palm	sp|Q9Z0P4-2|PALM_MOUSE	Isoform 2 of Paralemmin-1 OS=Mus musculus GN=Palm	117	20	1	3.00015e+06	3.35636e+06	4.2942e+06	4.60491e+06	4.01109e+06	4.17424e+06	4.09606e+06	3.98673e+06
	Camkv	sp|Q3UHL1|CAMKV_MOUSE	CaM kinase-like vesicle-associated protein OS=Mus musculus GN=Camkv PE=1 SV=2	117	25	25	3.27451e+06	3.70752e+06	5.04324e+06	5.75435e+06	5.68192e+06	5.37397e+06	5.4834e+06	5.20884e+06
	Agap2	sp|Q3UHD9|AGAP2_MOUSE	Arf-GAP with GTPase, ANK repeat and PH domain-containing protein 2 OS=Mus musculus GN=Agap2 PE=2 SV=1	117	36	0	2.97799e+06	2.82527e+06	2.20379e+06	2.78297e+06	2.53346e+06	2.4956e+06	2.53772e+06	2.6501e+06
	Cap1	sp|P40124|CAP1_MOUSE	Adenylyl cyclase-associated protein 1 OS=Mus musculus GN=Cap1 PE=1 SV=4	117	26	18	1.04993e+06	1.26658e+06	1.87866e+06	1.93387e+06	1.85223e+06	1.81657e+06	1.81314e+06	1.73071e+06
	Canx	sp|P35564|CALX_MOUSE	Calnexin OS=Mus musculus GN=Canx PE=1 SV=1	117	23	23	3.06019e+06	3.47991e+06	4.84506e+06	4.31828e+06	4.83855e+06	4.63714e+06	4.26438e+06	4.18863e+06
	Ap3d1	sp|O54774|AP3D1_MOUSE	AP-3 complex subunit delta-1 OS=Mus musculus GN=Ap3d1 PE=1 SV=1	117	40	40	4.81432e+06	5.8893e+06	8.19843e+06	8.19475e+06	7.96983e+06	8.01646e+06	7.78385e+06	7.5252e+06
	Tpp2	sp|Q64514|TPP2_MOUSE	Tripeptidyl-peptidase 2 OS=Mus musculus GN=Tpp2 PE=1 SV=3	116	45	0	2.10628e+06	2.26477e+06	2.81029e+06	2.73107e+06	2.96479e+06	2.87232e+06	2.83284e+06	2.69453e+06
	Atp8a1	sp|P70704|AT8A1_MOUSE	Phospholipid-transporting ATPase IA OS=Mus musculus GN=Atp8a1 PE=1 SV=2	116	40	0	2.51954e+06	2.83262e+06	3.43367e+06	3.25677e+06	3.37731e+06	3.3129e+06	3.24444e+06	3.26051e+06
	Strn	sp|O55106|STRN_MOUSE	Striatin OS=Mus musculus GN=Strn PE=1 SV=2	116	31	4	1.06208e+06	945035	674224	728571	754135	703679	736243	780240
	Kif21a	sp|Q9QXL2-2|KI21A_MOUSE	Isoform 2 of Kinesin-like protein KIF21A OS=Mus musculus GN=Kif21a	115	62	2	1.76201e+06	2.00884e+06	2.02514e+06	1.94102e+06	2.16312e+06	2.08666e+06	2.00659e+06	2.02775e+06
	Kif21a	sp|Q9QXL2|KI21A_MOUSE	Kinesin-like protein KIF21A OS=Mus musculus GN=Kif21a PE=1 SV=2	115	62	0	1.75927e+06	2.00659e+06	2.03559e+06	1.93787e+06	2.15416e+06	2.09139e+06	2.00558e+06	2.03536e+06
	L1cam	sp|P11627|L1CAM_MOUSE	Neural cell adhesion molecule L1 OS=Mus musculus GN=L1cam PE=1 SV=1	115	31	0	1.94675e+06	2.29824e+06	2.69921e+06	2.81266e+06	2.87256e+06	3.21244e+06	2.68328e+06	2.87538e+06
	Slc4a4	sp|O88343|S4A4_MOUSE	Electrogenic sodium bicarbonate cotransporter 1 OS=Mus musculus GN=Slc4a4 PE=1 SV=2	115	36	0	8.67975e+06	1.00749e+07	1.17033e+07	9.63228e+06	1.1466e+07	1.22561e+07	1.12509e+07	1.10499e+07
	Efhd2	tr|Q8C845|Q8C845_MOUSE	EF-hand domain-containing protein D2 OS=Mus musculus GN=Efhd2 PE=1 SV=1	114	18	1	2.18287e+06	2.58233e+06	2.87924e+06	3.25593e+06	3.53335e+06	4.05676e+06	3.71139e+06	3.47143e+06
	Ckap5	tr|K3W4R5|K3W4R5_MOUSE	Cytoskeleton-associated protein 5 OS=Mus musculus GN=Ckap5 PE=4 SV=1	114	65	0	2.71111e+06	2.85852e+06	3.64664e+06	3.3205e+06	3.5819e+06	3.43752e+06	3.42365e+06	3.40178e+06
	Acsbg1	sp|Q99PU5|ACBG1_MOUSE	Long-chain-fatty-acid--CoA ligase ACSBG1 OS=Mus musculus GN=Acsbg1 PE=1 SV=1	114	36	33	1.65214e+06	1.7004e+06	1.78186e+06	1.57965e+06	1.72236e+06	1.7313e+06	1.72716e+06	1.67415e+06
	Ogt	sp|Q8CGY8|OGT1_MOUSE	UDP-N-acetylglucosamine--peptide N-acetylglucosaminyltransferase 110 kDa subunit OS=Mus musculus GN=Ogt PE=1 SV=2	114	40	2	1.54422e+06	1.70624e+06	2.29771e+06	2.41743e+06	2.46268e+06	2.20261e+06	2.20954e+06	2.21983e+06
	Psmc5	sp|P62196|PRS8_MOUSE	26S protease regulatory subunit 8 OS=Mus musculus GN=Psmc5 PE=1 SV=1	114	30	8	2.60185e+06	2.76921e+06	2.27699e+06	2.70085e+06	2.9479e+06	3.38326e+06	2.78956e+06	2.86263e+06
	Rims1	tr|F6VBV0|F6VBV0_MOUSE	Regulating synaptic membrane exocytosis protein 1 OS=Mus musculus GN=Rims1 PE=1 SV=2	113	44	0	1.05266e+06	1.03919e+06	742620	895735	918669	896341	876901	913960
	Gcn1l1	tr|E9PVA8|E9PVA8_MOUSE	Protein Gcn1l1 OS=Mus musculus GN=Gcn1l1 PE=4 SV=1	113	65	34	2.93549e+06	3.13366e+06	2.91345e+06	2.8846e+06	2.96554e+06	3.16022e+06	2.93436e+06	2.93026e+06
	Iqsec1	tr|A0A087WQ39|A0A087WQ39_MOUSE	IQ motif and SEC7 domain-containing protein 1 OS=Mus musculus GN=Iqsec1 PE=1 SV=1	113	45	0	2.58738e+06	2.45379e+06	2.04729e+06	2.36795e+06	2.39581e+06	2.42465e+06	2.318e+06	2.40055e+06
	Clip2	sp|Q9Z0H8|CLIP2_MOUSE	CAP-Gly domain-containing linker protein 2 OS=Mus musculus GN=Clip2 PE=1 SV=2	113	56	3	1.28611e+06	1.33265e+06	1.48184e+06	1.49756e+06	1.50111e+06	1.45009e+06	1.46068e+06	1.45018e+06
	Cep170b	sp|Q80U49|C170B_MOUSE	Centrosomal protein of 170 kDa protein B OS=Mus musculus GN=Cep170b PE=1 SV=2	113	58	33	1.45968e+06	1.42505e+06	1.36894e+06	1.44547e+06	1.41947e+06	1.44663e+06	1.39531e+06	1.41707e+06
	Snrnp200	sp|Q6P4T2|U520_MOUSE	U5 small nuclear ribonucleoprotein 200 kDa helicase OS=Mus musculus GN=Snrnp200 PE=1 SV=1	113	63	62	1.72083e+06	1.77055e+06	1.84377e+06	1.96693e+06	1.88804e+06	1.92773e+06	1.97868e+06	1.95729e+06
	Lmna	sp|P48678|LMNA_MOUSE	Prelamin-A/C OS=Mus musculus GN=Lmna PE=1 SV=2	113	40	1	4.01666e+06	3.64711e+06	2.61011e+06	2.98192e+06	2.74183e+06	2.90594e+06	2.87381e+06	2.82162e+06
	Mag	sp|P20917|MAG_MOUSE	Myelin-associated glycoprotein OS=Mus musculus GN=Mag PE=1 SV=2	113	16	0	5.68234e+06	6.40097e+06	4.84433e+06	3.70145e+06	5.4115e+06	5.76025e+06	5.6749e+06	5.53395e+06
	Ckap5	sp|A2AGT5|CKAP5_MOUSE	Cytoskeleton-associated protein 5 OS=Mus musculus GN=Ckap5 PE=2 SV=1	113	64	0	2.69558e+06	2.84865e+06	3.65724e+06	3.33722e+06	3.59231e+06	3.44578e+06	3.42732e+06	3.40894e+06
	Itsn1	tr|E9Q0N0|E9Q0N0_MOUSE	Intersectin-1 OS=Mus musculus GN=Itsn1 PE=1 SV=1	112	58	0	1.98135e+06	2.23303e+06	2.70933e+06	2.74644e+06	2.80395e+06	2.87082e+06	2.7003e+06	2.61302e+06
	Kif21a	sp|Q9QXL2-4|KI21A_MOUSE	Isoform 4 of Kinesin-like protein KIF21A OS=Mus musculus GN=Kif21a	112	61	1	1.75309e+06	2.01124e+06	2.03161e+06	1.93788e+06	2.15988e+06	2.08915e+06	2.00706e+06	2.03431e+06
	Syp	sp|Q62277|SYPH_MOUSE	Synaptophysin OS=Mus musculus GN=Syp PE=1 SV=2	112	10	7	3.7636e+06	4.64528e+06	8.46745e+06	7.80415e+06	7.72338e+06	6.80112e+06	7.07769e+06	6.60807e+06
	Hspg2	sp|Q05793|PGBM_MOUSE	Basement membrane-specific heparan sulfate proteoglycan core protein OS=Mus musculus GN=Hspg2 PE=1 SV=1	112	73	3	1.52401e+06	1.55289e+06	1.20791e+06	1.13589e+06	1.26521e+06	1.27593e+06	1.29875e+06	1.33216e+06
	Atp6v1d	sp|P57746|VATD_MOUSE	V-type proton ATPase subunit D OS=Mus musculus GN=Atp6v1d PE=1 SV=1	112	28	28	4.73985e+06	5.12871e+06	5.241e+06	5.56545e+06	4.81464e+06	4.80587e+06	5.02785e+06	5.16482e+06
	Pitpna	sp|P53810|PIPNA_MOUSE	Phosphatidylinositol transfer protein alpha isoform OS=Mus musculus GN=Pitpna PE=1 SV=2	112	20	2	840116	986099	1.20158e+06	1.10612e+06	1.21315e+06	1.22533e+06	1.16898e+06	1.14646e+06
	Auh	sp|Q9JLZ3|AUHM_MOUSE	Methylglutaconyl-CoA hydratase, mitochondrial OS=Mus musculus GN=Auh PE=1 SV=1	111	19	2	3.15087e+06	3.5465e+06	3.73912e+06	3.45456e+06	3.27234e+06	3.35747e+06	3.39726e+06	3.11456e+06
	Sfxn3	sp|Q91V61|SFXN3_MOUSE	Sideroflexin-3 OS=Mus musculus GN=Sfxn3 PE=1 SV=1	111	17	0	5.82387e+06	5.64535e+06	4.04894e+06	5.12172e+06	4.75692e+06	4.63061e+06	4.46456e+06	4.77067e+06
	Iqsec1	sp|Q8R0S2|IQEC1_MOUSE	IQ motif and SEC7 domain-containing protein 1 OS=Mus musculus GN=Iqsec1 PE=1 SV=2	111	44	0	2.5818e+06	2.45913e+06	2.04713e+06	2.36668e+06	2.39624e+06	2.4332e+06	2.31429e+06	2.40172e+06
	Myh14	sp|Q6URW6-2|MYH14_MOUSE	Isoform 2 of Myosin-14 OS=Mus musculus GN=Myh14	111	72	0	2.73674e+06	2.73256e+06	2.43784e+06	2.30816e+06	2.40548e+06	2.54467e+06	2.41483e+06	2.48877e+06
	Psmc1	sp|P62192|PRS4_MOUSE	26S protease regulatory subunit 4 OS=Mus musculus GN=Psmc1 PE=1 SV=1	111	28	26	4.74139e+06	5.1121e+06	3.72955e+06	4.73182e+06	5.00791e+06	6.10407e+06	4.84908e+06	5.22852e+06
	Usp5	sp|P56399|UBP5_MOUSE	Ubiquitin carboxyl-terminal hydrolase 5 OS=Mus musculus GN=Usp5 PE=1 SV=1	111	36	0	2.14022e+07	2.15379e+07	2.21729e+07	2.22525e+07	2.04648e+07	2.08698e+07	2.15318e+07	2.13935e+07
	Hnrnpa1	sp|P49312|ROA1_MOUSE	Heterogeneous nuclear ribonucleoprotein A1 OS=Mus musculus GN=Hnrnpa1 PE=1 SV=2	111	19	0	3.34136e+06	3.61977e+06	4.70512e+06	4.11206e+06	3.2061e+06	3.47148e+06	3.90762e+06	3.86764e+06
	Mag	sp|P20917-2|MAG_MOUSE	Isoform S-MAG of Myelin-associated glycoprotein OS=Mus musculus GN=Mag	111	16	2	5.50908e+06	6.21479e+06	5.14354e+06	3.86541e+06	5.40922e+06	5.74763e+06	5.6803e+06	5.48326e+06
	Gnaz	sp|O70443|GNAZ_MOUSE	Guanine nucleotide-binding protein G(z) subunit alpha OS=Mus musculus GN=Gnaz PE=2 SV=4	111	19	17	7.28293e+06	7.46944e+06	5.37506e+06	6.46584e+06	5.8224e+06	6.04808e+06	6.12003e+06	6.44497e+06
	Myh11	tr|E9QPE7|E9QPE7_MOUSE	Myosin-11 OS=Mus musculus GN=Myh11 PE=1 SV=1	110	64	2	4.54394e+06	6.78585e+06	8.02616e+06	5.6572e+06	7.58281e+06	7.65258e+06	7.47513e+06	7.28334e+06
	Ank3	tr|A0A087WNU5|A0A087WNU5_MOUSE	Ankyrin-3 (Fragment) OS=Mus musculus GN=Ank3 PE=4 SV=1	110	57	7	995463	1.10742e+06	1.16233e+06	1.16488e+06	1.20208e+06	1.1708e+06	1.14646e+06	1.13179e+06
	Itsn1	sp|Q9Z0R4|ITSN1_MOUSE	Intersectin-1 OS=Mus musculus GN=Itsn1 PE=1 SV=2	110	57	0	1.9777e+06	2.23191e+06	2.69856e+06	2.75921e+06	2.81116e+06	2.86789e+06	2.69914e+06	2.61359e+06
	Coro1c	sp|Q9WUM4|COR1C_MOUSE	Coronin-1C OS=Mus musculus GN=Coro1c PE=1 SV=2	110	26	14	6.40359e+06	7.32687e+06	7.64658e+06	7.862e+06	8.08409e+06	9.01435e+06	8.19331e+06	8.29675e+06
	Myh14	sp|Q6URW6|MYH14_MOUSE	Myosin-14 OS=Mus musculus GN=Myh14 PE=1 SV=1	110	71	0	2.73622e+06	2.73871e+06	2.43589e+06	2.3058e+06	2.40595e+06	2.55103e+06	2.41474e+06	2.48495e+06
	Plxna1	sp|P70206|PLXA1_MOUSE	Plexin-A1 OS=Mus musculus GN=Plxna1 PE=1 SV=1	110	57	43	1.683e+06	1.71274e+06	1.56319e+06	1.68328e+06	1.65667e+06	1.66312e+06	1.66019e+06	1.73071e+06
	Tpm1	tr|F8WID5|F8WID5_MOUSE	Tropomyosin alpha-1 chain OS=Mus musculus GN=Tpm1 PE=3 SV=1	109	22	0	6.25934e+06	6.79398e+06	6.06961e+06	6.39429e+06	5.76312e+06	6.06336e+06	6.28169e+06	6.50606e+06
	Etl4	tr|D3Z781|D3Z781_MOUSE	Sickle tail protein OS=Mus musculus GN=Etl4 PE=1 SV=2	109	57	2	1.09325e+06	1.07792e+06	1.01144e+06	1.20536e+06	1.13002e+06	1.13567e+06	1.11987e+06	1.14765e+06
	Gphn	tr|A0JNY3|A0JNY3_MOUSE	Gephyrin OS=Mus musculus GN=Gphn PE=1 SV=1	109	36	1	2.20879e+06	2.53233e+06	3.03569e+06	3.04852e+06	3.01852e+06	2.93508e+06	2.86516e+06	2.79178e+06
	Prpf8	sp|Q99PV0|PRP8_MOUSE	Pre-mRNA-processing-splicing factor 8 OS=Mus musculus GN=Prpf8 PE=1 SV=2	109	70	46	972591	1.09422e+06	1.24339e+06	1.30481e+06	1.28691e+06	1.34185e+06	1.29008e+06	1.2964e+06
	Dpp10	sp|Q6NXK7|DPP10_MOUSE	Inactive dipeptidyl peptidase 10 OS=Mus musculus GN=Dpp10 PE=2 SV=1	109	44	0	5.03855e+06	5.99077e+06	7.24912e+06	7.79719e+06	7.73901e+06	8.16381e+06	7.26456e+06	7.40296e+06
	Ppp1r1b	sp|Q60829|PPR1B_MOUSE	Protein phosphatase 1 regulatory subunit 1B OS=Mus musculus GN=Ppp1r1b PE=2 SV=2	109	11	4	1.93125e+06	1.74996e+06	1.02273e+06	1.3757e+06	1.3748e+06	1.24116e+06	1.24801e+06	1.52821e+06
	Fabp5	sp|Q05816|FABP5_MOUSE	Fatty acid-binding protein, epidermal OS=Mus musculus GN=Fabp5 PE=1 SV=3	109	19	19	2.70453e+06	2.73052e+06	2.78911e+06	2.36463e+06	2.75709e+06	2.75541e+06	2.69506e+06	2.69866e+06
	Gng3	sp|P63216|GBG3_MOUSE	Guanine nucleotide-binding protein G(I)/G(S)/G(O) subunit gamma-3 OS=Mus musculus GN=Gng3 PE=1 SV=1	109	9	9	610297	545960	495211	521704	623625	539049	577303	501138
	Rab7a	sp|P51150|RAB7A_MOUSE	Ras-related protein Rab-7a OS=Mus musculus GN=Rab7a PE=1 SV=2	109	17	17	3.76486e+06	4.61366e+06	5.80578e+06	5.51874e+06	5.38031e+06	5.42444e+06	5.31154e+06	5.24475e+06
	Eif3a	sp|P23116|EIF3A_MOUSE	Eukaryotic translation initiation factor 3 subunit A OS=Mus musculus GN=Eif3a PE=1 SV=5	109	63	63	4.3362e+06	4.76878e+06	5.04026e+06	5.27077e+06	5.48131e+06	5.56656e+06	5.25169e+06	5.21491e+06
	Crym	sp|O54983|CRYM_MOUSE	Ketimine reductase mu-crystallin OS=Mus musculus GN=Crym PE=1 SV=1	109	17	17	1.06985e+07	1.03726e+07	9.3767e+06	1.06908e+07	1.14536e+07	1.08892e+07	1.0771e+07	1.16003e+07
	Dhx9	tr|E9QNN1|E9QNN1_MOUSE	ATP-dependent RNA helicase A OS=Mus musculus GN=Dhx9 PE=1 SV=1	108	46	0	3.46192e+06	3.40617e+06	2.80078e+06	3.16003e+06	3.14256e+06	3.37688e+06	3.28917e+06	3.10057e+06
	Sh3glb2	tr|A2AWI7|A2AWI7_MOUSE	Endophilin-B2 OS=Mus musculus GN=Sh3glb2 PE=4 SV=1	108	21	1	1.93383e+06	2.02681e+06	2.20309e+06	2.4816e+06	2.41893e+06	2.33583e+06	2.3071e+06	2.35371e+06
	Pgm1	sp|Q9D0F9|PGM1_MOUSE	Phosphoglucomutase-1 OS=Mus musculus GN=Pgm1 PE=1 SV=4	108	34	3	1.75116e+06	2.09297e+06	3.62428e+06	2.5826e+06	2.95958e+06	2.98771e+06	2.85538e+06	2.70984e+06
	Aldh5a1	sp|Q8BWF0|SSDH_MOUSE	Succinate-semialdehyde dehydrogenase, mitochondrial OS=Mus musculus GN=Aldh5a1 PE=1 SV=1	108	24	24	3.82425e+06	4.57749e+06	7.28791e+06	5.62327e+06	6.72901e+06	6.25245e+06	6.22574e+06	5.57244e+06
	Psmc4	sp|P54775|PRS6B_MOUSE	26S protease regulatory subunit 6B OS=Mus musculus GN=Psmc4 PE=1 SV=2	108	27	25	2.53113e+06	2.82123e+06	2.14302e+06	2.69923e+06	2.8603e+06	3.58667e+06	2.74619e+06	3.00895e+06
	Myh11	sp|O08638|MYH11_MOUSE	Myosin-11 OS=Mus musculus GN=Myh11 PE=1 SV=1	108	62	1	3.49728e+06	5.27699e+06	6.21724e+06	4.38021e+06	5.88181e+06	5.9499e+06	5.80401e+06	5.68869e+06
	Gls	sp|D3Z7P3-2|GLSK_MOUSE	Isoform 2 of Glutaminase kidney isoform, mitochondrial OS=Mus musculus GN=Gls	108	26	1	4.56817e+06	5.14963e+06	7.29439e+06	7.63239e+06	6.90082e+06	6.37564e+06	6.63953e+06	6.69653e+06
	Ptprs	sp|B0V2N1-6|PTPRS_MOUSE	Isoform 6 of Receptor-type tyrosine-protein phosphatase S OS=Mus musculus GN=Ptprs	108	46	0	1.58956e+06	1.46503e+06	1.24586e+06	1.43618e+06	1.36249e+06	1.31409e+06	1.31202e+06	1.43562e+06
	Pcdh1	tr|Q8CFX3|Q8CFX3_MOUSE	Protein Pcdh1 OS=Mus musculus GN=Pcdh1 PE=1 SV=1	107	29	0	1.1498e+06	1.081e+06	751595	991478	844688	896362	911402	1.00075e+06
	Gm15800	tr|E9Q2E4|E9Q2E4_MOUSE	Protein Gm15800 OS=Mus musculus GN=Gm15800 PE=1 SV=2	107	74	11	2.23208e+06	2.22404e+06	1.9479e+06	2.15142e+06	2.19188e+06	2.25242e+06	2.14367e+06	2.22879e+06
	Napa	sp|Q9DB05|SNAA_MOUSE	Alpha-soluble NSF attachment protein OS=Mus musculus GN=Napa PE=1 SV=1	107	22	19	1.04987e+07	1.10951e+07	1.40716e+07	1.30561e+07	1.37099e+07	1.31556e+07	1.3645e+07	1.31939e+07
	Pde2a	sp|Q922S4|PDE2A_MOUSE	cGMP-dependent 3',5'-cyclic phosphodiesterase OS=Mus musculus GN=Pde2a PE=1 SV=3	107	36	0	2.87321e+06	3.16169e+06	4.04761e+06	4.18823e+06	4.13255e+06	3.66838e+06	3.78286e+06	3.82791e+06
	Rapgef2	sp|Q8CHG7|RPGF2_MOUSE	Rap guanine nucleotide exchange factor 2 OS=Mus musculus GN=Rapgef2 PE=1 SV=2	107	48	1	6.16752e+06	6.45775e+06	7.5986e+06	8.08688e+06	7.29054e+06	7.50354e+06	7.28803e+06	7.24955e+06
	Cit	sp|P49025|CTRO_MOUSE	Citron Rho-interacting kinase OS=Mus musculus GN=Cit PE=1 SV=3	107	62	0	2.91819e+06	2.92194e+06	2.82624e+06	2.57754e+06	3.05272e+06	3.06104e+06	2.91045e+06	2.874e+06
	Uba1y	sp|P31254|UBA1Y_MOUSE	Ubiquitin-like modifier-activating enzyme 1 Y OS=Mus musculus GN=Uba1y PE=2 SV=2	107	15	1	4.92693e+06	6.19041e+06	8.91823e+06	8.53492e+06	8.18626e+06	8.41797e+06	8.21079e+06	8.39833e+06
	Lmnb2	sp|P21619|LMNB2_MOUSE	Lamin-B2 OS=Mus musculus GN=Lmnb2 PE=1 SV=2	107	37	14	938498	936040	904252	904306	902665	956339	958901	904823
	Fabp3	sp|P11404|FABPH_MOUSE	Fatty acid-binding protein, heart OS=Mus musculus GN=Fabp3 PE=1 SV=5	107	9	9	1.82644e+07	2.07254e+07	2.71125e+07	3.11739e+07	2.95917e+07	2.8161e+07	2.75405e+07	2.71283e+07
	Cask	sp|O70589|CSKP_MOUSE	Peripheral plasma membrane protein CASK OS=Mus musculus GN=Cask PE=1 SV=2	107	39	0	1.98824e+06	2.26607e+06	2.78508e+06	2.99315e+06	2.9624e+06	2.89731e+06	2.82115e+06	2.848e+06
	Shank2	tr|D3Z5K8|D3Z5K8_MOUSE	SH3 and multiple ankyrin repeat domains protein 2 OS=Mus musculus GN=Shank2 PE=1 SV=1	106	54	0	1.613e+06	1.62761e+06	1.52491e+06	1.99002e+06	1.81615e+06	1.76405e+06	1.69027e+06	1.74898e+06
	Sept3	sp|Q9Z1S5|SEPT3_MOUSE	Neuronal-specific septin-3 OS=Mus musculus GN=Sept3 PE=1 SV=2	106	20	0	7.4166e+06	8.85151e+06	1.77686e+07	1.70193e+07	1.66598e+07	1.5284e+07	1.45083e+07	1.37426e+07
	Atp6v1g2	sp|Q9WTT4|VATG2_MOUSE	V-type proton ATPase subunit G 2 OS=Mus musculus GN=Atp6v1g2 PE=2 SV=1	106	13	0	776902	700406	482356	611346	603342	543464	569210	560640
	Dctn2	sp|Q99KJ8|DCTN2_MOUSE	Dynactin subunit 2 OS=Mus musculus GN=Dctn2 PE=1 SV=3	106	25	25	1.05317e+07	1.14908e+07	1.30895e+07	1.30338e+07	1.3267e+07	1.3188e+07	1.32272e+07	1.27147e+07
	Pak2	sp|Q8CIN4|PAK2_MOUSE	Serine/threonine-protein kinase PAK 2 OS=Mus musculus GN=Pak2 PE=1 SV=1	106	28	15	1.18923e+06	1.35316e+06	1.68219e+06	1.57893e+06	1.6128e+06	1.48553e+06	1.50757e+06	1.41882e+06
	Gphn	sp|Q8BUV3|GEPH_MOUSE	Gephyrin OS=Mus musculus GN=Gphn PE=1 SV=2	106	35	0	2.15132e+06	2.5056e+06	3.10965e+06	3.09153e+06	3.04919e+06	2.94509e+06	2.89015e+06	2.80673e+06
	Clasp2	sp|Q8BRT1|CLAP2_MOUSE	CLIP-associating protein 2 OS=Mus musculus GN=Clasp2 PE=1 SV=1	106	53	0	2.94587e+06	3.1071e+06	3.46352e+06	3.55756e+06	3.54327e+06	3.52358e+06	3.37548e+06	3.33224e+06
	Ptprs	sp|B0V2N1|PTPRS_MOUSE	Receptor-type tyrosine-protein phosphatase S OS=Mus musculus GN=Ptprs PE=1 SV=1	106	45	0	1.34356e+06	1.23703e+06	1.0585e+06	1.21827e+06	1.15493e+06	1.11361e+06	1.11102e+06	1.21451e+06
	Skt	sp|A2AQ25|SKT_MOUSE	Sickle tail protein OS=Mus musculus GN=Skt PE=1 SV=1	106	59	0	1.06864e+06	1.06262e+06	1.03468e+06	1.2163e+06	1.13169e+06	1.14322e+06	1.13483e+06	1.1561e+06
	Gm10108	tr|G3UWG1|G3UWG1_MOUSE	MCG115977 OS=Mus musculus GN=Gm10108 PE=3 SV=1	105	13	0	7.62992e+06	1.32641e+07	2.53838e+07	2.41274e+07	2.24874e+07	2.47799e+07	2.14589e+07	2.13155e+07
	Sorbs2	tr|B7ZWM6|B7ZWM6_MOUSE	Sorbin and SH3 domain-containing protein 2 OS=Mus musculus GN=Sorbs2 PE=1 SV=1	105	45	0	6.48559e+06	5.98107e+06	4.72412e+06	5.66773e+06	5.69307e+06	5.19023e+06	5.18722e+06	5.80765e+06
	Mpp6	sp|Q9JLB0-2|MPP6_MOUSE	Isoform Alpha of MAGUK p55 subfamily member 6 OS=Mus musculus GN=Mpp6	105	32	1	5.86904e+06	6.30845e+06	7.30603e+06	6.46776e+06	6.96705e+06	6.74411e+06	6.71827e+06	6.62711e+06
	Mpp6	sp|Q9JLB0|MPP6_MOUSE	MAGUK p55 subfamily member 6 OS=Mus musculus GN=Mpp6 PE=1 SV=1	105	33	0	5.9945e+06	6.36133e+06	7.16264e+06	6.37605e+06	6.87859e+06	6.74243e+06	6.66178e+06	6.61983e+06
	Pgm2l1	sp|Q8CAA7|PGM2L_MOUSE	Glucose 1,6-bisphosphate synthase OS=Mus musculus GN=Pgm2l1 PE=1 SV=1	105	29	18	2.77783e+06	3.13099e+06	2.47669e+06	2.90622e+06	3.15619e+06	3.01613e+06	2.90685e+06	3.00161e+06
	Shank2	sp|Q80Z38-2|SHAN2_MOUSE	Isoform 2 of SH3 and multiple ankyrin repeat domains protein 2 OS=Mus musculus GN=Shank2	105	53	0	2.0369e+06	2.04763e+06	1.94516e+06	2.52998e+06	2.29713e+06	2.22598e+06	2.14104e+06	2.20738e+06
	Hpcal1	sp|P62748|HPCL1_MOUSE	Hippocalcin-like protein 1 OS=Mus musculus GN=Hpcal1 PE=2 SV=2	105	17	5	5.27681e+06	6.31201e+06	5.67554e+06	7.21126e+06	6.59626e+06	7.37638e+06	6.33597e+06	7.21207e+06
	Rab6a	sp|P35279|RAB6A_MOUSE	Ras-related protein Rab-6A OS=Mus musculus GN=Rab6a PE=1 SV=4	105	16	0	1.20695e+07	1.15287e+07	7.89085e+06	8.77265e+06	9.49743e+06	1.01233e+07	9.75303e+06	1.02633e+07
	Ctnnd2	sp|O35927|CTND2_MOUSE	Catenin delta-2 OS=Mus musculus GN=Ctnnd2 PE=1 SV=1	105	39	0	1.82749e+06	1.54563e+06	1.03512e+06	1.29256e+06	1.24303e+06	1.26707e+06	1.28559e+06	1.32085e+06
	Trap1	sp|Q9CQN1|TRAP1_MOUSE	Heat shock protein 75 kDa, mitochondrial OS=Mus musculus GN=Trap1 PE=1 SV=1	104	29	29	2.20987e+07	1.82491e+07	1.32813e+07	1.35066e+07	1.43706e+07	1.27308e+07	1.40775e+07	1.41692e+07
	Etfa	sp|Q99LC5|ETFA_MOUSE	Electron transfer flavoprotein subunit alpha, mitochondrial OS=Mus musculus GN=Etfa PE=1 SV=2	104	18	18	9.86905e+06	1.03576e+07	1.38162e+07	1.18159e+07	1.29402e+07	1.23873e+07	1.34453e+07	1.20948e+07
	Sh3glb2	sp|Q8R3V5-3|SHLB2_MOUSE	Isoform 3 of Endophilin-B2 OS=Mus musculus GN=Sh3glb2	104	21	0	1.86525e+06	2.00637e+06	2.27731e+06	2.51483e+06	2.45233e+06	2.36949e+06	2.31723e+06	2.3597e+06
	Shank2	sp|Q80Z38|SHAN2_MOUSE	SH3 and multiple ankyrin repeat domains protein 2 OS=Mus musculus GN=Shank2 PE=1 SV=2	104	52	0	1.618e+06	1.62508e+06	1.52544e+06	1.98986e+06	1.80842e+06	1.75665e+06	1.68817e+06	1.74132e+06
	Clasp1	sp|Q80TV8-2|CLAP1_MOUSE	Isoform 2 of CLIP-associating protein 1 OS=Mus musculus GN=Clasp1	104	54	0	3.9813e+06	4.41352e+06	4.85326e+06	4.85264e+06	4.83746e+06	4.96698e+06	4.73293e+06	4.76518e+06
	Ppp1r7	sp|Q3UM45|PP1R7_MOUSE	Protein phosphatase 1 regulatory subunit 7 OS=Mus musculus GN=Ppp1r7 PE=1 SV=2	104	31	16	4.60049e+06	4.6988e+06	4.64353e+06	5.03029e+06	5.2625e+06	5.34335e+06	4.89993e+06	5.06081e+06
	Khsrp	sp|Q3U0V1|FUBP2_MOUSE	Far upstream element-binding protein 2 OS=Mus musculus GN=Khsrp PE=1 SV=2	104	40	36	3.54381e+06	3.49811e+06	3.16995e+06	3.42416e+06	3.31118e+06	3.31344e+06	3.46476e+06	3.33513e+06
	Trio	sp|Q0KL02|TRIO_MOUSE	Triple functional domain protein OS=Mus musculus GN=Trio PE=1 SV=3	104	61	0	2.17568e+06	2.34692e+06	2.42835e+06	2.81177e+06	2.59532e+06	2.61331e+06	2.54668e+06	2.63567e+06
	Pde1b	sp|Q01065|PDE1B_MOUSE	Calcium/calmodulin-dependent 3',5'-cyclic nucleotide phosphodiesterase 1B OS=Mus musculus GN=Pde1b PE=1 SV=2	104	24	22	6.41225e+06	5.95976e+06	4.75283e+06	5.09143e+06	5.17542e+06	4.83326e+06	5.10759e+06	5.86027e+06
	Pcmt1	sp|P23506-2|PIMT_MOUSE	Isoform 2 of Protein-L-isoaspartate(D-aspartate) O-methyltransferase OS=Mus musculus GN=Pcmt1	104	23	0	3.26133e+06	3.45819e+06	4.28359e+06	3.72802e+06	3.94142e+06	3.72953e+06	3.92044e+06	3.73462e+06
	Ptprs	sp|B0V2N1-3|PTPRS_MOUSE	Isoform 3 of Receptor-type tyrosine-protein phosphatase S OS=Mus musculus GN=Ptprs	104	43	0	1.41515e+06	1.3248e+06	1.19874e+06	1.34192e+06	1.27871e+06	1.22672e+06	1.22875e+06	1.34248e+06
	Pdcd6ip	sp|Q9WU78|PDC6I_MOUSE	Programmed cell death 6-interacting protein OS=Mus musculus GN=Pdcd6ip PE=1 SV=3	103	43	1	2.66323e+06	3.17903e+06	4.81261e+06	4.09394e+06	4.33424e+06	4.40774e+06	4.07747e+06	4.01145e+06
	Dbn1	sp|Q9QXS6|DREB_MOUSE	Drebrin OS=Mus musculus GN=Dbn1 PE=1 SV=4	103	30	2	2.74733e+06	2.83904e+06	3.47369e+06	4.22136e+06	3.92908e+06	3.71301e+06	3.64639e+06	3.61115e+06
	Sh3glb2	sp|Q8R3V5|SHLB2_MOUSE	Endophilin-B2 OS=Mus musculus GN=Sh3glb2 PE=2 SV=2	103	21	0	1.88668e+06	2.01524e+06	2.25569e+06	2.48873e+06	2.43053e+06	2.35934e+06	2.31324e+06	2.3622e+06
	Rcn2	sp|Q8BP92|RCN2_MOUSE	Reticulocalbin-2 OS=Mus musculus GN=Rcn2 PE=2 SV=1	103	15	14	731325	688286	565576	527861	530647	510467	575077	546716
	Cdc42bpb	sp|Q7TT50|MRCKB_MOUSE	Serine/threonine-protein kinase MRCK beta OS=Mus musculus GN=Cdc42bpb PE=1 SV=2	103	56	48	1.04432e+06	1.07539e+06	1.10962e+06	1.11729e+06	1.12196e+06	1.08697e+06	1.0907e+06	1.10758e+06
	Slc4a10	sp|Q5DTL9-2|S4A10_MOUSE	Isoform 2 of Sodium-driven chloride bicarbonate exchanger OS=Mus musculus GN=Slc4a10	103	34	0	3.0152e+06	3.07538e+06	3.43949e+06	4.11263e+06	3.93613e+06	3.98329e+06	3.64018e+06	3.72442e+06
	Stmn1	sp|P54227|STMN1_MOUSE	Stathmin OS=Mus musculus GN=Stmn1 PE=1 SV=2	103	11	2	5.30172e+06	5.44821e+06	6.1062e+06	5.99047e+06	6.58679e+06	7.42102e+06	6.72396e+06	6.60181e+06
	Pcmt1	sp|P23506|PIMT_MOUSE	Protein-L-isoaspartate(D-aspartate) O-methyltransferase OS=Mus musculus GN=Pcmt1 PE=1 SV=3	103	22	0	3.26133e+06	3.45819e+06	4.28359e+06	3.72802e+06	3.94142e+06	3.72953e+06	3.92044e+06	3.73462e+06
	Prdx3	sp|P20108|PRDX3_MOUSE	Thioredoxin-dependent peroxide reductase, mitochondrial OS=Mus musculus GN=Prdx3 PE=1 SV=1	103	9	9	1.63078e+07	1.75753e+07	2.38202e+07	1.86566e+07	1.76039e+07	1.8089e+07	1.99259e+07	1.92059e+07
	Mink1	sp|Q9JM52|MINK1_MOUSE	Misshapen-like kinase 1 OS=Mus musculus GN=Mink1 PE=1 SV=3	102	31	0	1.30899e+06	1.36899e+06	1.22289e+06	1.5124e+06	1.38701e+06	1.43247e+06	1.37479e+06	1.45262e+06
	Psat1	sp|Q99K85|SERC_MOUSE	Phosphoserine aminotransferase OS=Mus musculus GN=Psat1 PE=1 SV=1	102	21	2	2.91552e+06	3.07045e+06	3.50465e+06	3.23931e+06	3.71341e+06	3.53625e+06	3.49681e+06	3.4084e+06
	Ddx3y	sp|Q62095|DDX3Y_MOUSE	ATP-dependent RNA helicase DDX3Y OS=Mus musculus GN=Ddx3y PE=1 SV=2	102	38	2	1.01765e+07	1.02027e+07	8.7751e+06	9.52684e+06	9.66314e+06	1.029e+07	9.79257e+06	9.60162e+06
	Psmd1	sp|Q3TXS7|PSMD1_MOUSE	26S proteasome non-ATPase regulatory subunit 1 OS=Mus musculus GN=Psmd1 PE=1 SV=1	102	35	26	1.888e+06	2.13874e+06	3.03921e+06	2.77799e+06	2.9626e+06	2.84912e+06	2.72493e+06	2.70126e+06
	Hist1h3b	sp|P84228|H32_MOUSE	Histone H3.2 OS=Mus musculus GN=Hist1h3b PE=1 SV=2	102	12	2	1.20156e+07	1.44405e+07	9.72289e+06	1.21227e+07	1.24443e+07	1.2971e+07	1.33898e+07	1.11173e+07
	Cct7	sp|P80313|TCPH_MOUSE	T-complex protein 1 subunit eta OS=Mus musculus GN=Cct7 PE=1 SV=1	102	24	24	4.58354e+06	4.88972e+06	4.96722e+06	4.75705e+06	5.05013e+06	5.00611e+06	5.05345e+06	5.08318e+06
	Hist1h3a	sp|P68433|H31_MOUSE	Histone H3.1 OS=Mus musculus GN=Hist1h3a PE=1 SV=2	102	12	2	1.58957e+07	1.68285e+07	8.22908e+06	1.11596e+07	1.12972e+07	1.09209e+07	1.19329e+07	9.11599e+06
	Rac1	sp|P63001|RAC1_MOUSE	Ras-related C3 botulinum toxin substrate 1 OS=Mus musculus GN=Rac1 PE=1 SV=1	102	13	0	1.69513e+06	2.03412e+06	4.25476e+06	3.09685e+06	4.26872e+06	3.19995e+06	3.40369e+06	2.81248e+06
	Ppm1a	sp|P49443|PPM1A_MOUSE	Protein phosphatase 1A OS=Mus musculus GN=Ppm1a PE=1 SV=1	102	23	17	403869	401060	339587	346313	368799	369914	368953	356009
	Hprt1	sp|P00493|HPRT_MOUSE	Hypoxanthine-guanine phosphoribosyltransferase OS=Mus musculus GN=Hprt1 PE=1 SV=3	102	13	13	4.00626e+06	4.43084e+06	5.11968e+06	4.47422e+06	4.71788e+06	5.12968e+06	4.82101e+06	5.00402e+06
	Coro1a	sp|O89053|COR1A_MOUSE	Coronin-1A OS=Mus musculus GN=Coro1a PE=1 SV=5	102	30	5	3.2728e+06	4.20262e+06	6.14517e+06	7.17644e+06	6.85895e+06	6.66322e+06	5.77051e+06	6.06966e+06
	Psma3	sp|O70435|PSA3_MOUSE	Proteasome subunit alpha type-3 OS=Mus musculus GN=Psma3 PE=1 SV=3	102	14	6	2.21608e+06	2.08689e+06	1.99508e+06	2.01979e+06	2.05777e+06	2.17395e+06	2.11391e+06	2.20513e+06
	Dhx9	sp|O70133-2|DHX9_MOUSE	Isoform 2 of ATP-dependent RNA helicase A OS=Mus musculus GN=Dhx9	102	43	0	3.41447e+06	3.39388e+06	2.79489e+06	3.19156e+06	3.1604e+06	3.40484e+06	3.29349e+06	3.12127e+06
	Clasp2	tr|F7DCH5|F7DCH5_MOUSE	CLIP-associating protein 2 OS=Mus musculus GN=Clasp2 PE=1 SV=1	101	54	2	2.87939e+06	3.08036e+06	3.506e+06	3.55373e+06	3.56021e+06	3.59028e+06	3.4107e+06	3.35838e+06
	Slc4a4	tr|A7E1Z5|A7E1Z5_MOUSE	Electrogenic Na-bicarbonate cotransporter splice variant NBCe1-E OS=Mus musculus GN=Slc4a4 PE=1 SV=1	101	33	0	7.99725e+06	9.64244e+06	1.27734e+07	9.9338e+06	1.16188e+07	1.25142e+07	1.1563e+07	1.12773e+07
	Clasp1	tr|A0A087WRK0|A0A087WRK0_MOUSE	CLIP-associating protein 1 OS=Mus musculus GN=Clasp1 PE=1 SV=1	101	52	0	3.92278e+06	4.3938e+06	4.90156e+06	4.90334e+06	4.87349e+06	4.99891e+06	4.75518e+06	4.79731e+06
	Atic	sp|Q9CWJ9|PUR9_MOUSE	Bifunctional purine biosynthesis protein PURH OS=Mus musculus GN=Atic PE=1 SV=2	101	31	31	3.10663e+06	3.04558e+06	3.08e+06	2.84398e+06	3.16912e+06	3.04466e+06	3.03267e+06	2.98296e+06
	Rab14	sp|Q91V41|RAB14_MOUSE	Ras-related protein Rab-14 OS=Mus musculus GN=Rab14 PE=1 SV=3	101	21	5	2.98702e+06	3.21512e+06	3.66619e+06	3.53759e+06	3.78835e+06	3.62387e+06	3.58816e+06	3.52081e+06
	G6pdx	sp|Q00612|G6PD1_MOUSE	Glucose-6-phosphate 1-dehydrogenase X OS=Mus musculus GN=G6pdx PE=1 SV=3	101	34	10	4.17825e+06	4.64422e+06	3.90899e+06	3.73752e+06	4.25343e+06	4.42812e+06	4.28898e+06	4.24658e+06
	Aldh2	sp|P47738|ALDH2_MOUSE	Aldehyde dehydrogenase, mitochondrial OS=Mus musculus GN=Aldh2 PE=1 SV=1	101	22	14	7.70205e+06	9.37786e+06	1.47387e+07	1.1846e+07	1.29297e+07	1.28401e+07	1.25524e+07	1.20033e+07
	Dhx9	sp|O70133|DHX9_MOUSE	ATP-dependent RNA helicase A OS=Mus musculus GN=Dhx9 PE=1 SV=2	101	42	0	3.40753e+06	3.39528e+06	2.79567e+06	3.19049e+06	3.16008e+06	3.412e+06	3.29943e+06	3.12185e+06
	Tpm1	tr|E9Q448|E9Q448_MOUSE	Tropomyosin alpha-1 chain OS=Mus musculus GN=Tpm1 PE=3 SV=1	100	17	0	6.82945e+06	6.94708e+06	5.8924e+06	6.14452e+06	5.46398e+06	5.71165e+06	6.1718e+06	6.33808e+06
	Lonp1	sp|Q8CGK3|LONM_MOUSE	Lon protease homolog, mitochondrial OS=Mus musculus GN=Lonp1 PE=1 SV=2	100	42	41	4.14021e+06	4.37581e+06	4.93545e+06	4.81744e+06	4.88737e+06	4.79196e+06	4.72366e+06	4.72684e+06
	Lsamp	sp|Q8BLK3|LSAMP_MOUSE	Limbic system-associated membrane protein OS=Mus musculus GN=Lsamp PE=1 SV=1	100	15	0	2.41364e+06	2.80403e+06	6.43258e+06	4.99374e+06	5.31569e+06	4.63765e+06	4.58452e+06	4.17251e+06
	Rhob	sp|P62746|RHOB_MOUSE	Rho-related GTP-binding protein RhoB OS=Mus musculus GN=Rhob PE=1 SV=1	100	10	7	1.63605e+06	1.6911e+06	1.21044e+06	1.29559e+06	1.20041e+06	1.24983e+06	1.33787e+06	1.37654e+06
	Pcbp1	sp|P60335|PCBP1_MOUSE	Poly(rC)-binding protein 1 OS=Mus musculus GN=Pcbp1 PE=1 SV=1	100	21	13	1.51456e+06	1.38283e+06	988008	1.12462e+06	1.1235e+06	1.15118e+06	1.15688e+06	1.16699e+06
	Prdx6	sp|O08709|PRDX6_MOUSE	Peroxiredoxin-6 OS=Mus musculus GN=Prdx6 PE=1 SV=3	100	24	5	7.80187e+06	8.54084e+06	1.8363e+07	1.33565e+07	1.42971e+07	1.36255e+07	1.45922e+07	1.30271e+07
	Grm3	sp|Q9QYS2|GRM3_MOUSE	Metabotropic glutamate receptor 3 OS=Mus musculus GN=Grm3 PE=2 SV=1	99	29	25	2.15248e+06	2.28169e+06	2.59835e+06	3.51493e+06	3.01539e+06	3.19221e+06	2.97857e+06	3.05281e+06
	Ndrg2	sp|Q9QYG0|NDRG2_MOUSE	Protein NDRG2 OS=Mus musculus GN=Ndrg2 PE=1 SV=1	99	19	1	1.85663e+07	1.98344e+07	2.51017e+07	2.06818e+07	2.31458e+07	2.39513e+07	2.34838e+07	2.23759e+07
	Wbp2	sp|P97765|WBP2_MOUSE	WW domain-binding protein 2 OS=Mus musculus GN=Wbp2 PE=1 SV=1	99	8	2	1.87209e+06	1.83844e+06	1.39776e+06	1.64007e+06	1.5505e+06	1.75758e+06	1.6268e+06	1.72077e+06
	H3f3a	sp|P84244|H33_MOUSE	Histone H3.3 OS=Mus musculus GN=H3f3a PE=1 SV=2	99	11	0	1.56606e+07	1.66017e+07	8.24255e+06	1.13449e+07	1.12118e+07	1.10731e+07	1.22271e+07	9.24387e+06
	Prdx6	tr|Q6GT24|Q6GT24_MOUSE	Peroxiredoxin 6 OS=Mus musculus GN=Prdx6 PE=1 SV=1	98	21	0	7.75469e+06	8.67811e+06	1.82685e+07	1.31208e+07	1.46353e+07	1.38235e+07	1.46862e+07	1.30764e+07
	Gstm1	tr|F6WHQ7|F6WHQ7_MOUSE	Glutathione S-transferase Mu 1 (Fragment) OS=Mus musculus GN=Gstm1 PE=3 SV=1	98	19	4	9.37828e+06	9.37642e+06	1.1951e+07	1.09578e+07	1.25334e+07	1.18886e+07	1.25458e+07	1.16724e+07
	Srgap3	tr|E9QN14|E9QN14_MOUSE	SLIT-ROBO Rho GTPase-activating protein 3 OS=Mus musculus GN=Srgap3 PE=1 SV=1	98	51	1	1.5463e+06	1.64324e+06	1.79561e+06	1.87512e+06	1.90151e+06	1.7851e+06	1.73459e+06	1.73367e+06
	Suclg1	sp|Q9WUM5|SUCA_MOUSE	Succinyl-CoA ligase [ADP/GDP-forming] subunit alpha, mitochondrial OS=Mus musculus GN=Suclg1 PE=1 SV=4	98	13	13	872367	1.24428e+06	2.35746e+06	2.08847e+06	2.26982e+06	2.20791e+06	1.82076e+06	1.63928e+06
	Sdhb	sp|Q9CQA3|SDHB_MOUSE	Succinate dehydrogenase [ubiquinone] iron-sulfur subunit, mitochondrial OS=Mus musculus GN=Sdhb PE=1 SV=1	98	18	18	7.48033e+06	8.49816e+06	1.04918e+07	1.01089e+07	1.00614e+07	1.04717e+07	9.6633e+06	9.70244e+06
	Rtcb	sp|Q99LF4|RTCB_MOUSE	tRNA-splicing ligase RtcB homolog OS=Mus musculus GN=Rtcb PE=2 SV=1	98	30	30	4.3342e+06	4.86438e+06	4.89563e+06	5.03674e+06	5.24392e+06	5.68636e+06	5.21709e+06	5.13852e+06
	Mthfd1	sp|Q922D8|C1TC_MOUSE	C-1-tetrahydrofolate synthase, cytoplasmic OS=Mus musculus GN=Mthfd1 PE=1 SV=4	98	40	39	1.41488e+06	1.54902e+06	1.83701e+06	1.74692e+06	1.86064e+06	1.94862e+06	1.81617e+06	1.80648e+06
	Psmd2	sp|Q8VDM4|PSMD2_MOUSE	26S proteasome non-ATPase regulatory subunit 2 OS=Mus musculus GN=Psmd2 PE=1 SV=1	98	44	18	7.96663e+06	8.77717e+06	9.19891e+06	9.30381e+06	9.62054e+06	9.85102e+06	9.40416e+06	9.20845e+06
	Dync1li1	sp|Q8R1Q8|DC1L1_MOUSE	Cytoplasmic dynein 1 light intermediate chain 1 OS=Mus musculus GN=Dync1li1 PE=1 SV=1	98	32	31	658903	868520	1.62584e+06	1.42946e+06	1.5189e+06	1.43306e+06	1.33353e+06	1.26827e+06
	Soga3	sp|Q6NZL0|SOGA3_MOUSE	Protein SOGA3 OS=Mus musculus GN=Soga3 PE=2 SV=2	98	39	37	2.28575e+06	2.12104e+06	1.66436e+06	1.87723e+06	1.73905e+06	1.73695e+06	1.72472e+06	1.85567e+06
	Ezr	sp|P26040|EZRI_MOUSE	Ezrin OS=Mus musculus GN=Ezr PE=1 SV=3	98	39	24	3.12796e+06	3.37084e+06	5.08028e+06	5.66865e+06	5.22012e+06	5.31136e+06	4.93768e+06	4.74571e+06
	Kalrn	sp|A2CG49|KALRN_MOUSE	Kalirin OS=Mus musculus GN=Kalrn PE=1 SV=1	98	55	0	957019	971053	924120	1.11856e+06	1.05322e+06	1.04008e+06	1.00333e+06	1.02182e+06
	Sorbs2	tr|Z4YJR7|Z4YJR7_MOUSE	Sorbin and SH3 domain-containing protein 2 OS=Mus musculus GN=Sorbs2 PE=1 SV=1	97	43	0	6.28176e+06	5.84085e+06	4.81141e+06	5.86463e+06	5.76883e+06	5.39969e+06	5.29317e+06	5.76462e+06
	Slc12a2	tr|E9QM38|E9QM38_MOUSE	Solute carrier family 12 member 2 OS=Mus musculus GN=Slc12a2 PE=1 SV=1	97	37	1	1.17365e+06	1.22208e+06	1.11486e+06	924504	1.18534e+06	1.18211e+06	1.21916e+06	1.05815e+06
	2010300C02Rik	tr|E9Q3M9|E9Q3M9_MOUSE	Protein 2010300C02Rik OS=Mus musculus GN=2010300C02Rik PE=1 SV=1	97	47	14	1.07305e+07	1.15434e+07	9.94914e+06	1.26844e+07	1.24315e+07	1.2121e+07	1.13801e+07	1.18809e+07
	Tnik	tr|B2RQ80|B2RQ80_MOUSE	Tnik protein OS=Mus musculus GN=Tnik PE=2 SV=1	97	30	0	960136	988953	822079	965054	951415	948188	933151	973062
	Madd	sp|Q80U28-11|MADD_MOUSE	Isoform 11 of MAP kinase-activating death domain protein OS=Mus musculus GN=Madd	97	42	0	882022	880379	756322	925686	862636	886522	877792	919532
	Clasp1	sp|Q80TV8|CLAP1_MOUSE	CLIP-associating protein 1 OS=Mus musculus GN=Clasp1 PE=1 SV=2	97	52	0	3.89852e+06	4.40431e+06	4.8693e+06	4.93025e+06	4.92679e+06	5.05475e+06	4.73979e+06	4.81148e+06
	Slc25a31	sp|Q3V132|ADT4_MOUSE	ADP/ATP translocase 4 OS=Mus musculus GN=Slc25a31 PE=2 SV=1	97	8	5	4.66219e+07	4.46648e+07	3.33794e+07	3.33004e+07	3.48973e+07	3.48403e+07	3.4054e+07	3.54691e+07
	Psmc2	sp|P46471|PRS7_MOUSE	26S protease regulatory subunit 7 OS=Mus musculus GN=Psmc2 PE=1 SV=5	97	31	0	2.30759e+06	2.45312e+06	2.94571e+06	2.93679e+06	2.92387e+06	2.72452e+06	2.88947e+06	2.75408e+06
	Pip5k1c	sp|O70161-2|PI51C_MOUSE	Isoform 2 of Phosphatidylinositol 4-phosphate 5-kinase type-1 gamma OS=Mus musculus GN=Pip5k1c	97	26	0	1.9042e+06	1.90638e+06	1.60823e+06	2.00322e+06	1.93599e+06	1.97277e+06	1.90449e+06	1.98725e+06
	Ehd3	sp|Q9QXY6|EHD3_MOUSE	EH domain-containing protein 3 OS=Mus musculus GN=Ehd3 PE=1 SV=2	96	35	20	2.62112e+06	3.09834e+06	3.1337e+06	3.02367e+06	3.59622e+06	3.44136e+06	3.34521e+06	3.35325e+06
	Atp5h	sp|Q9DCX2|ATP5H_MOUSE	ATP synthase subunit d, mitochondrial OS=Mus musculus GN=Atp5h PE=1 SV=3	96	14	1	6.75488e+06	7.37479e+06	8.89502e+06	8.4717e+06	8.98276e+06	8.33117e+06	8.42155e+06	8.38193e+06
	Nono	sp|Q99K48|NONO_MOUSE	Non-POU domain-containing octamer-binding protein OS=Mus musculus GN=Nono PE=1 SV=3	96	29	20	1.46452e+06	1.51853e+06	1.19985e+06	1.42299e+06	1.40323e+06	1.44034e+06	1.43708e+06	1.40864e+06
	Acot7	sp|Q91V12|BACH_MOUSE	Cytosolic acyl coenzyme A thioester hydrolase OS=Mus musculus GN=Acot7 PE=1 SV=2	96	16	0	3.91003e+07	3.5259e+07	2.39592e+07	2.26604e+07	2.44893e+07	2.43925e+07	2.63337e+07	2.65439e+07
	Ppp1r9b	sp|Q6R891|NEB2_MOUSE	Neurabin-2 OS=Mus musculus GN=Ppp1r9b PE=1 SV=1	96	34	21	4.21752e+06	4.6309e+06	5.38542e+06	6.72259e+06	6.39866e+06	6.17399e+06	5.79705e+06	5.65911e+06
	Rab6b	sp|P61294|RAB6B_MOUSE	Ras-related protein Rab-6B OS=Mus musculus GN=Rab6b PE=1 SV=1	96	14	6	1.20212e+07	1.14864e+07	8.08711e+06	8.84048e+06	9.56109e+06	1.00395e+07	9.60227e+06	1.02083e+07
	Ppfia2	tr|B8QI34|B8QI34_MOUSE	Liprin-alpha 2 OS=Mus musculus GN=Ppfia2 PE=1 SV=1	95	46	1	1.29728e+06	1.21121e+06	919839	1.06815e+06	988447	1.02787e+06	1.01232e+06	1.12068e+06
	Rufy3	sp|Q9D394|RUFY3_MOUSE	Protein RUFY3 OS=Mus musculus GN=Rufy3 PE=1 SV=1	95	28	2	4.22577e+06	4.44513e+06	4.30276e+06	4.11497e+06	4.37962e+06	4.30396e+06	4.33843e+06	4.35271e+06
	Pcca	sp|Q91ZA3|PCCA_MOUSE	Propionyl-CoA carboxylase alpha chain, mitochondrial OS=Mus musculus GN=Pcca PE=1 SV=2	95	36	21	1.53571e+06	1.46186e+06	1.31485e+06	1.36923e+06	1.46344e+06	1.45732e+06	1.39014e+06	1.4287e+06
	Srgap3	sp|Q812A2|SRGP3_MOUSE	SLIT-ROBO Rho GTPase-activating protein 3 OS=Mus musculus GN=Srgap3 PE=1 SV=1	95	50	0	1.53017e+06	1.63446e+06	1.80597e+06	1.88312e+06	1.91121e+06	1.78939e+06	1.74234e+06	1.74155e+06
	Git1	sp|Q68FF6|GIT1_MOUSE	ARF GTPase-activating protein GIT1 OS=Mus musculus GN=Git1 PE=1 SV=1	95	35	2	1.26618e+06	1.18512e+06	965690	1.18042e+06	1.14931e+06	1.16687e+06	1.13487e+06	1.19692e+06
	Slc4a10	sp|Q5DTL9|S4A10_MOUSE	Sodium-driven chloride bicarbonate exchanger OS=Mus musculus GN=Slc4a10 PE=1 SV=2	95	33	1	3.18148e+06	3.17411e+06	3.31441e+06	3.99927e+06	3.83223e+06	3.90903e+06	3.57508e+06	3.68203e+06
	Tnik	sp|P83510|TNIK_MOUSE	Traf2 and NCK-interacting protein kinase OS=Mus musculus GN=Tnik PE=1 SV=2	95	28	0	977647	996897	811424	957587	943569	941337	926799	970292
	Vars	sp|Q9Z1Q9|SYVC_MOUSE	Valine--tRNA ligase OS=Mus musculus GN=Vars PE=2 SV=1	94	41	3	4.51117e+06	4.7483e+06	4.80254e+06	4.90739e+06	4.89093e+06	5.0452e+06	4.94089e+06	4.8353e+06
	Copa	sp|Q8CIE6|COPA_MOUSE	Coatomer subunit alpha OS=Mus musculus GN=Copa PE=1 SV=2	94	45	1	1.02143e+06	1.0861e+06	1.1901e+06	1.17753e+06	1.25928e+06	1.23763e+06	1.18682e+06	1.14956e+06
	Gpr158	sp|Q8C419|GP158_MOUSE	Probable G-protein coupled receptor 158 OS=Mus musculus GN=Gpr158 PE=1 SV=2	94	40	40	1.35073e+06	1.40353e+06	1.34697e+06	1.53728e+06	1.54659e+06	1.52305e+06	1.48805e+06	1.48824e+06
	Ppfia2	sp|Q8BSS9|LIPA2_MOUSE	Liprin-alpha-2 OS=Mus musculus GN=Ppfia2 PE=1 SV=2	94	45	0	1.30224e+06	1.20097e+06	920175	1.06053e+06	1.00012e+06	1.02364e+06	1.02261e+06	1.11332e+06
	Kif5a	sp|P33175|KIF5A_MOUSE	Kinesin heavy chain isoform 5A OS=Mus musculus GN=Kif5a PE=1 SV=3	94	34	18	2.15628e+06	2.07672e+06	2.08415e+06	2.01782e+06	2.26004e+06	2.18052e+06	2.23743e+06	2.06916e+06
	Ncam2	sp|O35136|NCAM2_MOUSE	Neural cell adhesion molecule 2 OS=Mus musculus GN=Ncam2 PE=2 SV=1	94	29	2	2.66032e+06	3.0296e+06	4.35312e+06	4.71431e+06	4.38516e+06	4.32884e+06	4.01244e+06	3.95135e+06
	Dpp6	tr|E9PWX1|E9PWX1_MOUSE	Dipeptidyl aminopeptidase-like protein 6 OS=Mus musculus GN=Dpp6 PE=4 SV=1	93	33	1	8.25696e+06	9.31494e+06	1.00222e+07	1.03024e+07	1.0893e+07	1.21739e+07	1.03237e+07	1.08489e+07
	Myo6	tr|E9PVU0|E9PVU0_MOUSE	Unconventional myosin-VI OS=Mus musculus GN=Myo6 PE=4 SV=1	93	38	0	616934	681982	659633	630340	730262	900416	851625	728297
	Sfxn1	sp|Q99JR1|SFXN1_MOUSE	Sideroflexin-1 OS=Mus musculus GN=Sfxn1 PE=1 SV=3	93	16	14	4.56453e+06	4.11844e+06	3.11582e+06	3.15351e+06	3.21816e+06	3.28005e+06	3.38235e+06	3.43764e+06
	Slc12a6	sp|Q924N4|S12A6_MOUSE	Solute carrier family 12 member 6 OS=Mus musculus GN=Slc12a6 PE=1 SV=2	93	23	0	3.02654e+06	2.64601e+06	1.96769e+06	2.1605e+06	2.21474e+06	2.30097e+06	2.13601e+06	2.21902e+06
	Vps13c	sp|Q8BX70|VP13C_MOUSE	Vacuolar protein sorting-associated protein 13C OS=Mus musculus GN=Vps13c PE=1 SV=2	93	60	0	696909	722240	725686	736197	784106	753415	734484	768094
	Phgdh	sp|Q61753|SERA_MOUSE	D-3-phosphoglycerate dehydrogenase OS=Mus musculus GN=Phgdh PE=1 SV=3	93	21	13	9.38021e+06	9.59382e+06	7.71204e+06	7.62361e+06	8.96213e+06	8.83864e+06	8.75829e+06	8.83573e+06
	Ncl	sp|P09405|NUCL_MOUSE	Nucleolin OS=Mus musculus GN=Ncl PE=1 SV=2	93	29	24	2.91592e+06	3.73001e+06	5.84677e+06	5.57051e+06	5.4699e+06	5.57846e+06	4.9244e+06	4.85802e+06
	mt-Nd4	tr|Q7JCY6|Q7JCY6_MOUSE	NADH-ubiquinone oxidoreductase chain 4 OS=Mus musculus GN=mt-Nd4 PE=3 SV=1	92	11	0	354320	366827	228611	297146	342090	378067	307440	331431
	Dpp6	sp|Q9Z218|DPP6_MOUSE	Dipeptidyl aminopeptidase-like protein 6 OS=Mus musculus GN=Dpp6 PE=1 SV=1	92	32	0	8.30419e+06	9.31667e+06	9.96894e+06	1.02941e+07	1.08993e+07	1.21934e+07	1.02888e+07	1.08759e+07
	Ubqln2	sp|Q9QZM0|UBQL2_MOUSE	Ubiquilin-2 OS=Mus musculus GN=Ubqln2 PE=1 SV=2	92	24	9	1.37377e+06	1.19328e+06	760843	795784	930364	890339	893208	934447
	Sept9	sp|Q80UG5|SEPT9_MOUSE	Septin-9 OS=Mus musculus GN=Sept9 PE=1 SV=1	92	38	0	3.64659e+06	4.02049e+06	4.30716e+06	5.30201e+06	4.83006e+06	4.77311e+06	4.69331e+06	4.73962e+06
	Dlgap3	sp|Q6PFD5|DLGP3_MOUSE	Disks large-associated protein 3 OS=Mus musculus GN=Dlgap3 PE=1 SV=1	92	31	0	1.5041e+06	1.44956e+06	1.21745e+06	1.60679e+06	1.56883e+06	1.46698e+06	1.44225e+06	1.49764e+06
	Scg2	sp|Q03517|SCG2_MOUSE	Secretogranin-2 OS=Mus musculus GN=Scg2 PE=1 SV=1	92	26	2	1.33697e+06	1.3066e+06	1.16888e+06	687786	974448	1.11389e+06	1.07086e+06	1.12316e+06
	Slc12a2	sp|P55012|S12A2_MOUSE	Solute carrier family 12 member 2 OS=Mus musculus GN=Slc12a2 PE=1 SV=2	92	36	0	1.17435e+06	1.22566e+06	1.10815e+06	932118	1.18349e+06	1.18196e+06	1.21624e+06	1.0595e+06
	Gnaq	sp|P21279|GNAQ_MOUSE	Guanine nucleotide-binding protein G(q) subunit alpha OS=Mus musculus GN=Gnaq PE=1 SV=4	92	24	14	4.68977e+06	4.99311e+06	4.83838e+06	5.20008e+06	5.37581e+06	5.49926e+06	5.50724e+06	5.56315e+06
	Apoe	sp|P08226|APOE_MOUSE	Apolipoprotein E OS=Mus musculus GN=Apoe PE=1 SV=2	92	20	9	3.85089e+06	3.5186e+06	2.40695e+06	2.78653e+06	2.77029e+06	2.75049e+06	2.8691e+06	2.97586e+06
	Myo6	tr|V9GX76|V9GX76_MOUSE	Unconventional myosin-VI OS=Mus musculus GN=Myo6 PE=4 SV=1	91	37	0	610249	679230	669257	638998	731856	895809	845985	726639
	Hyou1	sp|Q9JKR6|HYOU1_MOUSE	Hypoxia up-regulated protein 1 OS=Mus musculus GN=Hyou1 PE=1 SV=1	91	38	19	3.32739e+06	3.41028e+06	4.43231e+06	4.08214e+06	4.1915e+06	3.95247e+06	4.02918e+06	3.98806e+06
	Dock3	sp|Q8CIQ7|DOCK3_MOUSE	Dedicator of cytokinesis protein 3 OS=Mus musculus GN=Dock3 PE=1 SV=1	91	55	0	2.54448e+06	2.5858e+06	2.07093e+06	2.30784e+06	2.32721e+06	2.39836e+06	2.35978e+06	2.31372e+06
	Eprs	sp|Q8CGC7|SYEP_MOUSE	Bifunctional glutamate/proline--tRNA ligase OS=Mus musculus GN=Eprs PE=1 SV=4	91	49	49	2.78955e+06	3.3702e+06	4.54641e+06	4.45869e+06	4.21979e+06	4.38363e+06	4.10349e+06	4.12789e+06
	Vwa8	sp|Q8CC88|VWA8_MOUSE	von Willebrand factor A domain-containing protein 8 OS=Mus musculus GN=Vwa8 PE=2 SV=2	91	47	5	1.4687e+06	1.39427e+06	1.0948e+06	1.06669e+06	1.13452e+06	1.21319e+06	1.16902e+06	1.25893e+06
	Snd1	sp|Q78PY7|SND1_MOUSE	Staphylococcal nuclease domain-containing protein 1 OS=Mus musculus GN=Snd1 PE=1 SV=1	91	32	15	621052	641677	571273	620760	606361	639816	608060	643866
	Ndrg1	sp|Q62433|NDRG1_MOUSE	Protein NDRG1 OS=Mus musculus GN=Ndrg1 PE=1 SV=1	91	19	7	755872	648673	375841	337277	445774	450792	461140	460131
	Myl6	sp|Q60605-2|MYL6_MOUSE	Isoform Smooth muscle of Myosin light polypeptide 6 OS=Mus musculus GN=Myl6	91	15	3	2.00671e+06	2.02657e+06	2.25727e+06	2.22969e+06	2.15988e+06	2.09398e+06	2.05914e+06	2.17733e+06
	Slc17a7	sp|Q3TXX4|VGLU1_MOUSE	Vesicular glutamate transporter 1 OS=Mus musculus GN=Slc17a7 PE=1 SV=2	91	14	13	2.92528e+06	3.12489e+06	2.7487e+06	4.20173e+06	4.15943e+06	4.13696e+06	3.83293e+06	4.13491e+06
	Msn	sp|P26041|MOES_MOUSE	Moesin OS=Mus musculus GN=Msn PE=1 SV=3	91	39	23	3.40341e+06	3.82036e+06	4.89428e+06	4.73584e+06	4.88098e+06	4.98911e+06	4.68033e+06	4.8675e+06
	Lphn1	tr|E9Q3V9|E9Q3V9_MOUSE	Latrophilin-1 OS=Mus musculus GN=Lphn1 PE=4 SV=1	90	33	0	2.53895e+06	2.3742e+06	1.75786e+06	2.04443e+06	2.03815e+06	2.01855e+06	1.95394e+06	2.03461e+06
	Psma1	sp|Q9R1P4|PSA1_MOUSE	Proteasome subunit alpha type-1 OS=Mus musculus GN=Psma1 PE=1 SV=1	90	22	22	1.62474e+06	1.8984e+06	2.53278e+06	2.39464e+06	2.56537e+06	2.66065e+06	2.46112e+06	2.35144e+06
	Acaca	sp|Q5SWU9|ACACA_MOUSE	Acetyl-CoA carboxylase 1 OS=Mus musculus GN=Acaca PE=1 SV=1	90	57	0	1.90891e+06	1.96857e+06	1.96458e+06	1.76484e+06	1.98084e+06	1.97226e+06	1.92857e+06	1.85376e+06
	Ddb1	sp|Q3U1J4|DDB1_MOUSE	DNA damage-binding protein 1 OS=Mus musculus GN=Ddb1 PE=1 SV=2	90	47	47	1.67073e+06	2.01149e+06	2.45537e+06	2.3264e+06	2.39229e+06	2.58043e+06	2.40821e+06	2.38837e+06
	Impa1	tr|Q924B0|Q924B0_MOUSE	Inositol (Myo)-1(Or 4)-monophosphatase 1 OS=Mus musculus GN=Impa1 PE=2 SV=1	89	21	0	5.74267e+06	6.25853e+06	7.96235e+06	6.96139e+06	8.42889e+06	8.08995e+06	7.70416e+06	7.65255e+06
	Rtn1	tr|A3QM89|A3QM89_MOUSE	Reticulon (Fragment) OS=Mus musculus GN=Rtn1 PE=4 SV=1	89	6	0	1.19224e+07	9.02625e+06	4.99593e+06	5.42671e+06	6.73791e+06	6.02231e+06	5.83331e+06	6.62554e+06
	Ndufs3	sp|Q9DCT2|NDUS3_MOUSE	NADH dehydrogenase [ubiquinone] iron-sulfur protein 3, mitochondrial OS=Mus musculus GN=Ndufs3 PE=1 SV=2	89	17	17	1.07373e+07	1.01638e+07	8.08523e+06	8.18522e+06	7.88647e+06	7.6929e+06	7.95201e+06	7.84673e+06
	Uqcrb	sp|Q9D855|QCR7_MOUSE	Cytochrome b-c1 complex subunit 7 OS=Mus musculus GN=Uqcrb PE=1 SV=3	89	11	0	6.87753e+06	5.85718e+06	4.10082e+06	4.27854e+06	4.37683e+06	4.14882e+06	4.47806e+06	4.43499e+06
	Arhgdia	sp|Q99PT1|GDIR1_MOUSE	Rho GDP-dissociation inhibitor 1 OS=Mus musculus GN=Arhgdia PE=1 SV=3	89	14	14	1.69028e+06	1.90089e+06	3.11869e+06	2.8746e+06	2.79806e+06	2.66757e+06	2.51187e+06	2.48084e+06
	Afg3l2	sp|Q8JZQ2|AFG32_MOUSE	AFG3-like protein 2 OS=Mus musculus GN=Afg3l2 PE=1 SV=1	89	36	32	2.79349e+06	3.16742e+06	4.74053e+06	4.44063e+06	4.26785e+06	4.36724e+06	3.95188e+06	4.14875e+06
	Flna	sp|Q8BTM8|FLNA_MOUSE	Filamin-A OS=Mus musculus GN=Flna PE=1 SV=5	89	59	0	615664	766778	752730	618121	762989	800202	738715	795361
	Hpcal4	sp|Q8BGZ1|HPCL4_MOUSE	Hippocalcin-like protein 4 OS=Mus musculus GN=Hpcal4 PE=2 SV=3	89	17	2	9.45065e+06	8.66556e+06	5.85736e+06	8.01699e+06	8.03128e+06	9.63498e+06	8.56141e+06	9.04931e+06
	Otub1	sp|Q7TQI3|OTUB1_MOUSE	Ubiquitin thioesterase OTUB1 OS=Mus musculus GN=Otub1 PE=1 SV=2	89	13	2	6.44197e+06	5.92014e+06	4.0431e+06	4.55313e+06	4.50426e+06	4.76947e+06	4.80248e+06	4.55218e+06
	Gpd1l	sp|Q3ULJ0|GPD1L_MOUSE	Glycerol-3-phosphate dehydrogenase 1-like protein OS=Mus musculus GN=Gpd1l PE=1 SV=2	89	21	0	1.64807e+06	1.84339e+06	2.60216e+06	2.42903e+06	2.56235e+06	2.40392e+06	2.43449e+06	2.33302e+06
	Pmpca	sp|Q9DC61|MPPA_MOUSE	Mitochondrial-processing peptidase subunit alpha OS=Mus musculus GN=Pmpca PE=1 SV=1	88	21	1	710455	690755	800137	791584	797148	793960	801201	761798
	Ddx1	sp|Q91VR5|DDX1_MOUSE	ATP-dependent RNA helicase DDX1 OS=Mus musculus GN=Ddx1 PE=1 SV=1	88	36	36	1.38646e+06	1.53272e+06	1.8942e+06	1.744e+06	1.8647e+06	1.87535e+06	1.82295e+06	1.71098e+06
	Pacs1	sp|Q8K212|PACS1_MOUSE	Phosphofurin acidic cluster sorting protein 1 OS=Mus musculus GN=Pacs1 PE=2 SV=2	88	30	26	3.40532e+06	3.4716e+06	3.86142e+06	4.02723e+06	4.04978e+06	4.19167e+06	4.03303e+06	4.11543e+06
	Pitpnm2	sp|Q6ZPQ6|PITM2_MOUSE	Membrane-associated phosphatidylinositol transfer protein 2 OS=Mus musculus GN=Pitpnm2 PE=1 SV=2	88	42	0	1.65234e+06	1.58635e+06	1.40078e+06	1.76429e+06	1.69914e+06	1.55667e+06	1.59588e+06	1.67002e+06
	Gmps	sp|Q3THK7|GUAA_MOUSE	GMP synthase [glutamine-hydrolyzing] OS=Mus musculus GN=Gmps PE=1 SV=2	88	31	31	794154	869116	1.11944e+06	992756	1.00898e+06	990042	1.01647e+06	939257
	Calb2	sp|Q08331|CALB2_MOUSE	Calretinin OS=Mus musculus GN=Calb2 PE=1 SV=3	88	23	22	1.71961e+07	2.13375e+07	2.95026e+07	1.33954e+07	2.49325e+07	2.70426e+07	2.77242e+07	2.47079e+07
	P4hb	sp|P09103|PDIA1_MOUSE	Protein disulfide-isomerase OS=Mus musculus GN=P4hb PE=1 SV=2	88	26	16	1.25843e+06	1.55804e+06	2.59679e+06	2.31066e+06	2.39773e+06	2.3501e+06	2.20615e+06	2.1524e+06
	Cops4	sp|O88544|CSN4_MOUSE	COP9 signalosome complex subunit 4 OS=Mus musculus GN=Cops4 PE=1 SV=1	88	29	6	1.38571e+06	1.49624e+06	1.94299e+06	1.81369e+06	1.96533e+06	1.9597e+06	1.91827e+06	1.86287e+06
	Impa1	sp|O55023|IMPA1_MOUSE	Inositol monophosphatase 1 OS=Mus musculus GN=Impa1 PE=1 SV=1	88	20	0	5.70906e+06	6.23577e+06	8.02819e+06	6.9734e+06	8.45783e+06	8.09678e+06	7.72244e+06	7.65805e+06
	Slc8a2	tr|Q8K596|Q8K596_MOUSE	Protein Slc8a2 OS=Mus musculus GN=Slc8a2 PE=2 SV=1	87	20	20	3.77374e+06	4.78759e+06	6.86219e+06	8.06483e+06	7.13797e+06	7.4457e+06	6.6419e+06	7.11247e+06
	Slc8a1	tr|Q68FL0|Q68FL0_MOUSE	Slc8a1 protein OS=Mus musculus GN=Slc8a1 PE=2 SV=1	87	23	3	708561	857190	970962	969121	850519	940226	897768	930014
	Cpne6	sp|Q9Z140|CPNE6_MOUSE	Copine-6 OS=Mus musculus GN=Cpne6 PE=2 SV=1	87	22	0	2.19854e+06	2.04686e+06	1.55731e+06	1.99311e+06	1.78758e+06	1.84921e+06	1.94417e+06	2.03476e+06
	Clip1	sp|Q922J3|CLIP1_MOUSE	CAP-Gly domain-containing linker protein 1 OS=Mus musculus GN=Clip1 PE=1 SV=1	87	47	0	249459	289291	413747	416085	406633	379067	374358	364759
	Xpo1	sp|Q6P5F9|XPO1_MOUSE	Exportin-1 OS=Mus musculus GN=Xpo1 PE=1 SV=1	87	27	18	2.18896e+06	2.43072e+06	2.57323e+06	2.46669e+06	2.58558e+06	2.56337e+06	2.47878e+06	2.51189e+06
	Unc13a	sp|Q4KUS2|UN13A_MOUSE	Protein unc-13 homolog A OS=Mus musculus GN=Unc13a PE=1 SV=3	87	49	0	623172	687869	792329	884574	837557	806958	789862	835750
	Sec31a	sp|Q3UPL0|SC31A_MOUSE	Protein transport protein Sec31A OS=Mus musculus GN=Sec31a PE=1 SV=2	87	35	2	2.11556e+06	2.13811e+06	2.3345e+06	2.4888e+06	2.65254e+06	2.56073e+06	2.52065e+06	2.37131e+06
	Prdx1	sp|P35700|PRDX1_MOUSE	Peroxiredoxin-1 OS=Mus musculus GN=Prdx1 PE=1 SV=1	87	17	0	3.61131e+06	4.64298e+06	1.04171e+07	8.17657e+06	9.10318e+06	8.4149e+06	8.32794e+06	7.643e+06
	Ctnnd1	sp|P30999|CTND1_MOUSE	Catenin delta-1 OS=Mus musculus GN=Ctnnd1 PE=1 SV=2	87	36	0	2.89517e+06	2.53708e+06	1.50027e+06	2.01415e+06	1.85702e+06	1.85958e+06	1.84452e+06	1.96654e+06
	Kif2a	sp|P28740-1|KIF2A_MOUSE	Isoform 1 of Kinesin-like protein KIF2A OS=Mus musculus GN=Kif2a	87	34	0	3.63652e+06	4.05338e+06	4.19778e+06	4.36665e+06	4.43979e+06	4.56079e+06	4.43678e+06	4.38159e+06
	Gria2	sp|P23819|GRIA2_MOUSE	Glutamate receptor 2 OS=Mus musculus GN=Gria2 PE=1 SV=3	87	39	0	8.82807e+06	9.56828e+06	1.55414e+07	1.62917e+07	1.60077e+07	1.45505e+07	1.45477e+07	1.38345e+07
	H2afz	sp|P0C0S6|H2AZ_MOUSE	Histone H2A.Z OS=Mus musculus GN=H2afz PE=1 SV=2	87	5	0	5.70964e+07	6.20465e+07	5.04237e+07	5.30805e+07	4.9166e+07	5.16462e+07	5.35519e+07	4.69406e+07
	Nrxn2	tr|E9Q7X7|E9Q7X7_MOUSE	Protein Nrxn2 OS=Mus musculus GN=Nrxn2 PE=4 SV=1	86	41	0	752342	784868	709257	709364	819393	796457	767889	770043
	Grin1	tr|A2AI21|A2AI21_MOUSE	Glutamate receptor ionotropic, NMDA 1 OS=Mus musculus GN=Grin1 PE=4 SV=1	86	34	0	733118	770174	762500	932494	884757	840386	809623	823793
	Ehd1	sp|Q9WVK4|EHD1_MOUSE	EH domain-containing protein 1 OS=Mus musculus GN=Ehd1 PE=1 SV=1	86	34	21	2.36157e+06	2.53804e+06	2.70522e+06	2.62263e+06	2.81695e+06	2.61957e+06	2.66624e+06	2.67967e+06
	Hip1r	sp|Q9JKY5|HIP1R_MOUSE	Huntingtin-interacting protein 1-related protein OS=Mus musculus GN=Hip1r PE=1 SV=2	86	47	43	1.60948e+06	1.61556e+06	1.65058e+06	1.76532e+06	1.80998e+06	1.74099e+06	1.71627e+06	1.65322e+06
	Rufy3	sp|Q9D394-2|RUFY3_MOUSE	Isoform 2 of Protein RUFY3 OS=Mus musculus GN=Rufy3	86	24	0	4.20401e+06	4.49138e+06	4.37593e+06	4.11842e+06	4.34408e+06	4.29038e+06	4.30877e+06	4.32315e+06
	Hist2h2ac	sp|Q64523|H2A2C_MOUSE	Histone H2A type 2-C OS=Mus musculus GN=Hist2h2ac PE=1 SV=3	86	7	0	6.00406e+07	6.40205e+07	5.26459e+07	5.04047e+07	4.6493e+07	5.21368e+07	5.20639e+07	4.87349e+07
	Ptprd	sp|Q64487|PTPRD_MOUSE	Receptor-type tyrosine-protein phosphatase delta OS=Mus musculus GN=Ptprd PE=1 SV=3	86	42	0	1.39147e+06	1.35063e+06	1.11749e+06	1.2704e+06	1.2912e+06	1.25051e+06	1.25933e+06	1.30723e+06
	Hspe1	sp|Q64433|CH10_MOUSE	10 kDa heat shock protein, mitochondrial OS=Mus musculus GN=Hspe1 PE=1 SV=2	86	10	10	4.30448e+06	5.63741e+06	1.25775e+07	9.51158e+06	1.07029e+07	9.96767e+06	9.67142e+06	8.90314e+06
	Flot2	sp|Q60634|FLOT2_MOUSE	Flotillin-2 OS=Mus musculus GN=Flot2 PE=1 SV=2	86	23	1	2.74125e+06	3.05932e+06	3.56279e+06	3.26332e+06	3.3847e+06	3.47627e+06	3.26907e+06	3.51222e+06
	Kif2a	sp|P28740|KIF2A_MOUSE	Kinesin-like protein KIF2A OS=Mus musculus GN=Kif2a PE=1 SV=2	86	33	0	3.61724e+06	4.05436e+06	4.21194e+06	4.37893e+06	4.44666e+06	4.56071e+06	4.4378e+06	4.38783e+06
	Gna13	sp|P27601|GNA13_MOUSE	Guanine nucleotide-binding protein subunit alpha-13 OS=Mus musculus GN=Gna13 PE=1 SV=1	86	24	10	6.45955e+06	7.69027e+06	1.21009e+07	1.09013e+07	1.1737e+07	1.1658e+07	1.10545e+07	1.064e+07
	Rdx	sp|P26043|RADI_MOUSE	Radixin OS=Mus musculus GN=Rdx PE=1 SV=3	86	31	7	2.97185e+06	3.44579e+06	5.40125e+06	5.14324e+06	5.17532e+06	5.41211e+06	4.87613e+06	4.8907e+06
	Gria2	sp|P23819-3|GRIA2_MOUSE	Isoform 3 of Glutamate receptor 2 OS=Mus musculus GN=Gria2	86	38	0	8.77308e+06	9.46029e+06	1.56504e+07	1.61664e+07	1.62048e+07	1.45966e+07	1.45768e+07	1.3845e+07
	Calr	sp|P14211|CALR_MOUSE	Calreticulin OS=Mus musculus GN=Calr PE=1 SV=1	86	23	23	2.38391e+06	2.94743e+06	5.75922e+06	5.10509e+06	5.56049e+06	5.03398e+06	4.92879e+06	4.4511e+06
	Gria2	tr|G5E8H1|G5E8H1_MOUSE	Glutamate receptor 2 OS=Mus musculus GN=Gria2 PE=4 SV=1	85	39	0	8.63217e+06	9.46417e+06	1.5779e+07	1.65088e+07	1.61652e+07	1.47521e+07	1.46261e+07	1.38411e+07
	Aldh7a1	sp|Q9DBF1-2|AL7A1_MOUSE	Isoform 2 of Alpha-aminoadipic semialdehyde dehydrogenase OS=Mus musculus GN=Aldh7a1	85	24	2	1.94169e+06	2.19643e+06	1.61465e+06	1.54504e+06	2.14255e+06	2.16922e+06	2.17401e+06	2.09792e+06
	Sfpq	sp|Q8VIJ6|SFPQ_MOUSE	Splicing factor, proline- and glutamine-rich OS=Mus musculus GN=Sfpq PE=1 SV=1	85	31	30	3.45576e+06	3.36517e+06	2.35336e+06	3.25841e+06	3.07326e+06	3.47479e+06	3.24817e+06	3.29652e+06
	Hist3h2a	sp|Q8BFU2|H2A3_MOUSE	Histone H2A type 3 OS=Mus musculus GN=Hist3h2a PE=1 SV=3	85	7	0	6.25171e+07	6.13664e+07	5.31366e+07	4.96519e+07	4.5182e+07	5.17037e+07	5.27951e+07	4.86959e+07
	Ndufa12	sp|Q7TMF3|NDUAC_MOUSE	NADH dehydrogenase [ubiquinone] 1 alpha subcomplex subunit 12 OS=Mus musculus GN=Ndufa12 PE=2 SV=2	85	14	12	799223	907324	1.10227e+06	994502	831521	982558	1.02806e+06	883313
	Mapk3	sp|Q63844|MK03_MOUSE	Mitogen-activated protein kinase 3 OS=Mus musculus GN=Mapk3 PE=1 SV=5	85	23	0	1.45686e+06	1.52783e+06	1.66474e+06	1.66776e+06	1.6505e+06	1.67303e+06	1.65976e+06	1.72861e+06
	Pcbp2	sp|Q61990|PCBP2_MOUSE	Poly(rC)-binding protein 2 OS=Mus musculus GN=Pcbp2 PE=1 SV=1	85	20	0	5.33593e+06	5.90016e+06	6.47827e+06	6.54119e+06	6.82802e+06	6.65591e+06	6.6847e+06	6.43405e+06
	Csrp1	sp|P97315|CSRP1_MOUSE	Cysteine and glycine-rich protein 1 OS=Mus musculus GN=Csrp1 PE=1 SV=3	85	15	15	1.32458e+06	1.38799e+06	1.58414e+06	1.18127e+06	1.55702e+06	1.50764e+06	1.48241e+06	1.51652e+06
	Slc9a3r1	sp|P70441|NHRF1_MOUSE	Na(+)/H(+) exchange regulatory cofactor NHE-RF1 OS=Mus musculus GN=Slc9a3r1 PE=1 SV=3	85	23	21	1.12337e+06	1.17293e+06	1.77868e+06	2.02587e+06	1.98293e+06	1.88403e+06	1.83903e+06	1.72197e+06
	Eif5a	sp|P63242|IF5A1_MOUSE	Eukaryotic translation initiation factor 5A-1 OS=Mus musculus GN=Eif5a PE=1 SV=2	85	11	0	1.21654e+06	1.52423e+06	2.58431e+06	2.28929e+06	2.20228e+06	2.26212e+06	2.12363e+06	2.05198e+06
	Pafah1b1	sp|P63005|LIS1_MOUSE	Platelet-activating factor acetylhydrolase IB subunit alpha OS=Mus musculus GN=Pafah1b1 PE=1 SV=2	85	27	2	1.52678e+06	1.8157e+06	2.9567e+06	2.71105e+06	3.02454e+06	2.86347e+06	2.77331e+06	2.59311e+06
	Pdxp	sp|P60487|PLPP_MOUSE	Pyridoxal phosphate phosphatase OS=Mus musculus GN=Pdxp PE=1 SV=1	85	18	18	4.73658e+06	4.31748e+06	3.53616e+06	3.6643e+06	3.542e+06	3.84172e+06	3.88329e+06	3.92655e+06
	Grin1	sp|P35438|NMDZ1_MOUSE	Glutamate receptor ionotropic, NMDA 1 OS=Mus musculus GN=Grin1 PE=1 SV=1	85	33	0	737724	776536	754199	928091	878722	839706	805362	825142
	Sod2	sp|P09671|SODM_MOUSE	Superoxide dismutase [Mn], mitochondrial OS=Mus musculus GN=Sod2 PE=1 SV=3	85	12	12	4.00119e+06	5.31705e+06	8.93024e+06	7.55558e+06	7.763e+06	7.23979e+06	7.17256e+06	6.64358e+06
	Rps5	tr|Q91V55|Q91V55_MOUSE	40S ribosomal protein S5 OS=Mus musculus GN=Rps5 PE=1 SV=1	84	16	0	3.53855e+06	3.55238e+06	2.03912e+06	2.74012e+06	3.03203e+06	3.49065e+06	2.85311e+06	3.21293e+06
	Lap3	sp|Q9CPY7|AMPL_MOUSE	Cytosol aminopeptidase OS=Mus musculus GN=Lap3 PE=1 SV=3	84	31	0	2.36211e+06	2.40146e+06	2.1444e+06	1.99628e+06	2.15827e+06	2.22666e+06	2.19061e+06	2.2513e+06
	Plxnb1	sp|Q8CJH3|PLXB1_MOUSE	Plexin-B1 OS=Mus musculus GN=Plxnb1 PE=1 SV=2	84	39	36	1.29619e+06	1.18264e+06	913289	1.00094e+06	1.03518e+06	1.0562e+06	1.03253e+06	1.05859e+06
	Plxna2	sp|P70207|PLXA2_MOUSE	Plexin-A2 OS=Mus musculus GN=Plxna2 PE=1 SV=2	84	45	30	1.62987e+06	1.58071e+06	1.59991e+06	1.76652e+06	1.68713e+06	1.63566e+06	1.6774e+06	1.67972e+06
	Cox5a	sp|P12787|COX5A_MOUSE	Cytochrome c oxidase subunit 5A, mitochondrial OS=Mus musculus GN=Cox5a PE=1 SV=2	84	9	9	1.51238e+07	1.52255e+07	1.50847e+07	1.55026e+07	1.53586e+07	1.50045e+07	1.53603e+07	1.54129e+07
	Calb1	sp|P12658|CALB1_MOUSE	Calbindin OS=Mus musculus GN=Calb1 PE=1 SV=2	84	20	19	5.78367e+06	7.07909e+06	1.26196e+07	1.11382e+07	1.17295e+07	1.01912e+07	1.007e+07	1.09525e+07
	Pgam2	sp|O70250|PGAM2_MOUSE	Phosphoglycerate mutase 2 OS=Mus musculus GN=Pgam2 PE=1 SV=3	84	8	4	2.34051e+06	2.53669e+06	2.89326e+06	3.41586e+06	3.43e+06	3.34688e+06	3.15189e+06	3.07803e+06
	Pitpnm1	sp|O35954|PITM1_MOUSE	Membrane-associated phosphatidylinositol transfer protein 1 OS=Mus musculus GN=Pitpnm1 PE=1 SV=1	84	35	26	1.51431e+06	1.38943e+06	973455	1.16513e+06	1.15352e+06	1.16722e+06	1.13586e+06	1.231e+06
	Scn2a1	tr|B1AWN6|B1AWN6_MOUSE	Sodium channel protein OS=Mus musculus GN=Scn2a1 PE=3 SV=1	83	41	20	2.54877e+06	2.68708e+06	2.7552e+06	3.35204e+06	3.14167e+06	3.18031e+06	2.90576e+06	3.06405e+06
	Gripap1	tr|A2AEW8|A2AEW8_MOUSE	GRIP1-associated protein 1 OS=Mus musculus GN=Gripap1 PE=1 SV=1	83	41	0	2.80867e+06	2.73934e+06	2.68364e+06	2.86321e+06	2.71834e+06	2.74138e+06	2.77169e+06	2.70754e+06
	Mllt4	sp|Q9QZQ1|AFAD_MOUSE	Afadin OS=Mus musculus GN=Mllt4 PE=1 SV=3	83	58	0	552923	583050	769814	846690	787029	778580	730830	732807
	Aldh9a1	sp|Q9JLJ2|AL9A1_MOUSE	4-trimethylaminobutyraldehyde dehydrogenase OS=Mus musculus GN=Aldh9a1 PE=1 SV=1	83	20	2	590100	610560	563113	476108	583740	587005	561219	570968
	Pgd	sp|Q9DCD0|6PGD_MOUSE	6-phosphogluconate dehydrogenase, decarboxylating OS=Mus musculus GN=Pgd PE=1 SV=3	83	19	19	2.20357e+06	2.42174e+06	2.88056e+06	2.51255e+06	2.86212e+06	2.72875e+06	2.68932e+06	2.57319e+06
	Glod4	sp|Q9CPV4|GLOD4_MOUSE	Glyoxalase domain-containing protein 4 OS=Mus musculus GN=Glod4 PE=1 SV=1	83	24	0	1.40966e+06	1.71191e+06	3.75261e+06	3.17963e+06	2.99192e+06	3.08202e+06	2.79588e+06	2.7983e+06
	Ipo5	sp|Q8BKC5|IPO5_MOUSE	Importin-5 OS=Mus musculus GN=Ipo5 PE=1 SV=3	83	41	4	1.93695e+06	2.2867e+06	3.0181e+06	2.89928e+06	3.0771e+06	3.14965e+06	2.9604e+06	3.00649e+06
	Arhgap32	sp|Q811P8|RHG32_MOUSE	Rho GTPase-activating protein 32 OS=Mus musculus GN=Arhgap32 PE=1 SV=2	83	42	2	970422	970226	928617	1.09929e+06	1.07556e+06	980693	1.01476e+06	969261
	Madd	sp|Q80U28-10|MADD_MOUSE	Isoform 10 of MAP kinase-activating death domain protein OS=Mus musculus GN=Madd	83	38	0	860617	872515	741752	930189	871887	912110	899799	929507
	Ube2o	sp|Q6ZPJ3|UBE2O_MOUSE	E2/E3 hybrid ubiquitin-protein ligase UBE2O OS=Mus musculus GN=Ube2o PE=1 SV=3	83	47	47	3.37014e+06	3.54378e+06	3.82762e+06	3.81239e+06	4.22223e+06	4.34526e+06	4.03967e+06	3.87182e+06
	Crk	sp|Q64010|CRK_MOUSE	Adapter molecule crk OS=Mus musculus GN=Crk PE=1 SV=1	83	19	4	3.00547e+06	2.71367e+06	2.25186e+06	2.54383e+06	2.62461e+06	2.62843e+06	2.41012e+06	2.55519e+06
	Ppm1h	sp|Q3UYC0|PPM1H_MOUSE	Protein phosphatase 1H OS=Mus musculus GN=Ppm1h PE=1 SV=1	83	28	0	1.0037e+06	1.02478e+06	843039	981997	978945	959903	947082	948775
	Anxa5	sp|P48036|ANXA5_MOUSE	Annexin A5 OS=Mus musculus GN=Anxa5 PE=1 SV=1	83	23	23	1.67185e+07	1.88484e+07	2.11084e+07	1.69771e+07	1.90652e+07	1.94346e+07	1.91083e+07	1.87986e+07
	Dhx15	sp|O35286|DHX15_MOUSE	Putative pre-mRNA-splicing factor ATP-dependent RNA helicase DHX15 OS=Mus musculus GN=Dhx15 PE=1 SV=2	83	36	33	1.12853e+06	1.1897e+06	1.1087e+06	1.207e+06	1.2102e+06	1.23733e+06	1.24137e+06	1.21961e+06
	Crk	tr|Q8JZR2|Q8JZR2_MOUSE	Adapter molecule crk OS=Mus musculus GN=Crk PE=1 SV=1	82	15	1	2.8034e+06	2.48878e+06	1.97404e+06	2.32315e+06	2.35393e+06	2.42277e+06	2.23249e+06	2.38196e+06
	Cul3	sp|Q9JLV5|CUL3_MOUSE	Cullin-3 OS=Mus musculus GN=Cul3 PE=1 SV=1	82	39	0	3.40552e+06	3.81114e+06	4.33213e+06	4.07626e+06	4.14547e+06	4.12642e+06	4.03693e+06	4.09238e+06
	Sacs	sp|Q9JLC8|SACS_MOUSE	Sacsin OS=Mus musculus GN=Sacs PE=1 SV=2	82	70	0	1.79878e+06	1.9788e+06	2.276e+06	2.15257e+06	2.33023e+06	2.35279e+06	2.24778e+06	2.3222e+06
	Aldh7a1	sp|Q9DBF1|AL7A1_MOUSE	Alpha-aminoadipic semialdehyde dehydrogenase OS=Mus musculus GN=Aldh7a1 PE=1 SV=4	82	22	0	1.94213e+06	2.20113e+06	1.60543e+06	1.53898e+06	2.1444e+06	2.17011e+06	2.17768e+06	2.10055e+06
	Ddah1	sp|Q9CWS0|DDAH1_MOUSE	N(G),N(G)-dimethylarginine dimethylaminohydrolase 1 OS=Mus musculus GN=Ddah1 PE=1 SV=3	82	25	5	3.49942e+06	4.39342e+06	7.19379e+06	6.30387e+06	6.32988e+06	6.27406e+06	5.96132e+06	5.92348e+06
	Dars	sp|Q922B2|SYDC_MOUSE	Aspartate--tRNA ligase, cytoplasmic OS=Mus musculus GN=Dars PE=2 SV=2	82	35	31	936642	933548	623168	645218	796543	840259	823314	774505
	Gripap1	sp|Q8VD04|GRAP1_MOUSE	GRIP1-associated protein 1 OS=Mus musculus GN=Gripap1 PE=1 SV=1	82	40	0	2.83674e+06	2.75696e+06	2.65272e+06	2.84332e+06	2.70109e+06	2.73523e+06	2.76252e+06	2.69735e+06
	Lphn1	sp|Q80TR1|LPHN1_MOUSE	Latrophilin-1 OS=Mus musculus GN=Lphn1 PE=1 SV=2	82	28	0	2.56765e+06	2.37564e+06	1.7877e+06	2.0286e+06	2.03343e+06	2.01043e+06	1.93773e+06	2.02471e+06
	Lrrc47	sp|Q505F5|LRC47_MOUSE	Leucine-rich repeat-containing protein 47 OS=Mus musculus GN=Lrrc47 PE=2 SV=1	82	27	0	1.65431e+06	1.61279e+06	1.36685e+06	1.39406e+06	1.4511e+06	1.36329e+06	1.41752e+06	1.37183e+06
	Rps5	sp|P97461|RS5_MOUSE	40S ribosomal protein S5 OS=Mus musculus GN=Rps5 PE=1 SV=3	82	15	0	1.63283e+06	1.63921e+06	940929	1.2644e+06	1.3991e+06	1.61072e+06	1.31654e+06	1.48257e+06
	Ppp2r5d	tr|Q91V89|Q91V89_MOUSE	Protein Ppp2r5d OS=Mus musculus GN=Ppp2r5d PE=1 SV=1	81	27	23	3.14224e+06	3.36113e+06	3.65181e+06	3.7562e+06	4.08267e+06	4.20795e+06	3.91489e+06	4.06831e+06
	Rab3gap2	tr|E9QKE4|E9QKE4_MOUSE	Rab3 GTPase-activating protein non-catalytic subunit OS=Mus musculus GN=Rab3gap2 PE=1 SV=1	81	39	1	556508	644393	841901	777687	823888	824284	783726	765460
	Aldh1b1	sp|Q9CZS1|AL1B1_MOUSE	Aldehyde dehydrogenase X, mitochondrial OS=Mus musculus GN=Aldh1b1 PE=1 SV=1	81	26	17	3.91462e+06	4.53508e+06	6.64306e+06	5.63185e+06	6.42102e+06	6.0233e+06	5.88173e+06	5.68633e+06
	Oplah	sp|Q8K010|OPLA_MOUSE	5-oxoprolinase OS=Mus musculus GN=Oplah PE=2 SV=1	81	45	13	581182	513334	380774	446289	431337	433768	409960	445337
	Qdpr	sp|Q8BVI4|DHPR_MOUSE	Dihydropteridine reductase OS=Mus musculus GN=Qdpr PE=1 SV=2	81	23	0	1.33004e+06	1.82065e+06	2.66212e+06	1.97833e+06	2.56659e+06	2.80441e+06	2.42941e+06	2.38455e+06
	Srsf1	sp|Q6PDM2|SRSF1_MOUSE	Serine/arginine-rich splicing factor 1 OS=Mus musculus GN=Srsf1 PE=1 SV=3	81	13	0	4.16797e+06	4.10023e+06	3.8154e+06	3.98909e+06	3.82286e+06	3.89571e+06	3.89301e+06	3.85808e+06
	Brsk1	sp|Q5RJI5|BRSK1_MOUSE	Serine/threonine-protein kinase BRSK1 OS=Mus musculus GN=Brsk1 PE=1 SV=1	81	38	0	677259	717550	688861	762448	773203	789763	774165	759244
	Hist1h1e	sp|P43274|H14_MOUSE	Histone H1.4 OS=Mus musculus GN=Hist1h1e PE=1 SV=2	81	9	2	3.59567e+06	6.30517e+06	1.34751e+07	9.98751e+06	1.26355e+07	1.18878e+07	1.12094e+07	9.82245e+06
	Gna11	sp|P21278|GNA11_MOUSE	Guanine nucleotide-binding protein subunit alpha-11 OS=Mus musculus GN=Gna11 PE=1 SV=1	81	22	12	1.54834e+06	1.75831e+06	2.02383e+06	2.13497e+06	2.123e+06	2.18546e+06	2.06169e+06	2.14185e+06
	Tpr	sp|F6ZDS4|TPR_MOUSE	Nucleoprotein TPR OS=Mus musculus GN=Tpr PE=1 SV=1	81	50	1	1.1953e+06	1.31141e+06	1.51049e+06	1.56861e+06	1.50642e+06	1.53595e+06	1.46123e+06	1.43011e+06
	Lgi1	sp|Q9JIA1|LGI1_MOUSE	Leucine-rich glioma-inactivated protein 1 OS=Mus musculus GN=Lgi1 PE=1 SV=1	80	21	19	1.55475e+06	1.63386e+06	1.69628e+06	1.80739e+06	1.79519e+06	1.72151e+06	1.67051e+06	1.73932e+06
	Upf1	sp|Q9EPU0|RENT1_MOUSE	Regulator of nonsense transcripts 1 OS=Mus musculus GN=Upf1 PE=1 SV=2	80	37	0	394933	407491	376403	408955	421041	434392	413563	413745
	Maob	sp|Q8BW75|AOFB_MOUSE	Amine oxidase [flavin-containing] B OS=Mus musculus GN=Maob PE=1 SV=4	80	18	13	958213	909216	782457	694032	891838	880892	837623	824909
	Lars	sp|Q8BMJ2|SYLC_MOUSE	Leucine--tRNA ligase, cytoplasmic OS=Mus musculus GN=Lars PE=1 SV=2	80	42	42	1.68748e+06	1.86486e+06	2.27872e+06	2.40958e+06	2.24125e+06	2.22326e+06	2.1077e+06	2.2017e+06
	Kiaa1045	sp|Q80TL4|K1045_MOUSE	Protein KIAA1045 OS=Mus musculus GN=Kiaa1045 PE=2 SV=2	80	22	0	1.47904e+07	1.26074e+07	8.29811e+06	1.17702e+07	1.00627e+07	1.06286e+07	1.00936e+07	1.12007e+07
	Grin2b	sp|Q01097|NMDE2_MOUSE	Glutamate receptor ionotropic, NMDA 2B OS=Mus musculus GN=Grin2b PE=1 SV=3	80	35	0	551822	590344	726323	923350	825777	783890	739184	767205
	Slc8a1	sp|P70414|NAC1_MOUSE	Sodium/calcium exchanger 1 OS=Mus musculus GN=Slc8a1 PE=1 SV=1	80	20	0	698544	840434	991377	975060	862864	951077	909091	936370
	Ptpn11	sp|P35235|PTN11_MOUSE	Tyrosine-protein phosphatase non-receptor type 11 OS=Mus musculus GN=Ptpn11 PE=1 SV=2	80	32	1	2.41118e+06	2.12069e+06	1.3661e+06	1.44386e+06	1.49521e+06	1.62619e+06	1.58571e+06	1.61496e+06
	H2afx	sp|P27661|H2AX_MOUSE	Histone H2AX OS=Mus musculus GN=H2afx PE=1 SV=2	80	8	2	7.38554e+07	6.44245e+07	4.72076e+07	4.52469e+07	4.11444e+07	4.94416e+07	5.01154e+07	4.7326e+07
	Lta4h	sp|P24527|LKHA4_MOUSE	Leukotriene A-4 hydrolase OS=Mus musculus GN=Lta4h PE=1 SV=4	80	35	35	6.67278e+06	7.90294e+06	1.08729e+07	9.89059e+06	1.04206e+07	1.0696e+07	1.02618e+07	9.91101e+06
	Tmod2	sp|Q9JKK7|TMOD2_MOUSE	Tropomodulin-2 OS=Mus musculus GN=Tmod2 PE=1 SV=2	79	24	2	3.91409e+06	4.78723e+06	9.94672e+06	9.33619e+06	8.56155e+06	8.02426e+06	7.75777e+06	7.34259e+06
	Rab3gap2	sp|Q8BMG7|RBGPR_MOUSE	Rab3 GTPase-activating protein non-catalytic subunit OS=Mus musculus GN=Rab3gap2 PE=1 SV=2	79	38	0	572899	654332	837169	770635	813627	809215	776987	755242
	Wdfy3	sp|Q6VNB8|WDFY3_MOUSE	WD repeat and FYVE domain-containing protein 3 OS=Mus musculus GN=Wdfy3 PE=1 SV=1	79	51	0	1.29738e+06	1.321e+06	1.25428e+06	1.28687e+06	1.36969e+06	1.41819e+06	1.33948e+06	1.40737e+06
	Nf1	sp|Q04690|NF1_MOUSE	Neurofibromin OS=Mus musculus GN=Nf1 PE=1 SV=1	79	58	0	563556	649669	850995	766413	821494	840231	795447	789470
	Sept4	sp|P28661|SEPT4_MOUSE	Septin-4 OS=Mus musculus GN=Sept4 PE=1 SV=1	79	25	0	4.31864e+06	4.8117e+06	4.86154e+06	4.44191e+06	5.3296e+06	5.32958e+06	4.95146e+06	4.88639e+06
	Aco1	sp|P28271|ACOC_MOUSE	Cytoplasmic aconitate hydratase OS=Mus musculus GN=Aco1 PE=1 SV=3	79	38	37	4.5564e+06	4.17505e+06	2.52306e+06	2.8242e+06	3.06585e+06	3.34821e+06	3.13159e+06	3.2382e+06
	Dmtn	sp|Q9WV69|DEMA_MOUSE	Dematin OS=Mus musculus GN=Dmtn PE=1 SV=1	78	20	0	1.63969e+06	1.86892e+06	2.28093e+06	2.63706e+06	2.53133e+06	2.52799e+06	2.29548e+06	2.25537e+06
	Ndufb8	sp|Q9D6J5|NDUB8_MOUSE	NADH dehydrogenase [ubiquinone] 1 beta subcomplex subunit 8, mitochondrial OS=Mus musculus GN=Ndufb8 PE=1 SV=1	78	12	3	1.56687e+06	1.46754e+06	1.25704e+06	1.281e+06	1.32604e+06	1.26214e+06	1.29815e+06	1.31187e+06
	Hdlbp	sp|Q8VDJ3|VIGLN_MOUSE	Vigilin OS=Mus musculus GN=Hdlbp PE=1 SV=1	78	41	2	468446	497350	602588	582506	590356	589432	558191	555143
	Ubqln1	sp|Q8R317-2|UBQL1_MOUSE	Isoform 2 of Ubiquilin-1 OS=Mus musculus GN=Ubqln1	78	26	2	555299	472222	302429	304678	355219	344813	342795	360266
	Samd3	sp|Q8C4H2|SAMD3_MOUSE	Sterile alpha motif domain-containing protein 3 OS=Mus musculus GN=Samd3 PE=2 SV=3	78	2	0	53345.4	48963.1	36524.4	33483.8	42022.5	45678.2	41647.5	38709
	Thop1	sp|Q8C1A5|THOP1_MOUSE	Thimet oligopeptidase OS=Mus musculus GN=Thop1 PE=1 SV=1	78	35	35	3.46532e+06	3.76335e+06	4.29876e+06	4.36576e+06	4.61871e+06	4.52083e+06	4.42777e+06	4.37043e+06
	Dlgap2	sp|Q8BJ42|DLGP2_MOUSE	Disks large-associated protein 2 OS=Mus musculus GN=Dlgap2 PE=1 SV=2	78	29	0	2.96853e+06	3.00021e+06	2.61279e+06	3.62752e+06	3.52465e+06	3.39339e+06	3.17745e+06	3.28561e+06
	Mthfd1l	sp|Q3V3R1|C1TM_MOUSE	Monofunctional C1-tetrahydrofolate synthase, mitochondrial OS=Mus musculus GN=Mthfd1l PE=1 SV=2	78	35	34	889270	996911	1.40937e+06	1.45615e+06	1.33114e+06	1.37911e+06	1.24663e+06	1.28038e+06
	Prkcb	sp|P68404-2|KPCB_MOUSE	Isoform Beta-II of Protein kinase C beta type OS=Mus musculus GN=Prkcb	78	26	2	1.43558e+06	1.59043e+06	2.46619e+06	2.5425e+06	2.77536e+06	2.6974e+06	2.33944e+06	2.52769e+06
	Ahcy	sp|P50247|SAHH_MOUSE	Adenosylhomocysteinase OS=Mus musculus GN=Ahcy PE=1 SV=3	78	30	25	1.37416e+06	1.56248e+06	2.42357e+06	1.97624e+06	2.19156e+06	2.19929e+06	2.1797e+06	2.03752e+06
	Slc32a1	sp|O35633|VIAAT_MOUSE	Vesicular inhibitory amino acid transporter OS=Mus musculus GN=Slc32a1 PE=1 SV=3	78	16	0	1.17979e+06	1.33102e+06	1.21543e+06	1.11573e+06	1.30025e+06	1.69432e+06	1.46107e+06	1.44341e+06
	Map4	tr|E9PZ43|E9PZ43_MOUSE	Microtubule-associated protein OS=Mus musculus GN=Map4 PE=1 SV=1	77	40	0	1.15313e+06	1.42947e+06	1.88088e+06	1.83651e+06	1.99455e+06	2.13942e+06	1.93986e+06	1.80934e+06
	Hadhb	sp|Q99JY0|ECHB_MOUSE	Trifunctional enzyme subunit beta, mitochondrial OS=Mus musculus GN=Hadhb PE=1 SV=1	77	29	21	2.71205e+06	2.4625e+06	1.97786e+06	1.8738e+06	2.09496e+06	2.34118e+06	2.24522e+06	2.29892e+06
	Slc27a4	sp|Q91VE0|S27A4_MOUSE	Long-chain fatty acid transport protein 4 OS=Mus musculus GN=Slc27a4 PE=1 SV=1	77	35	34	4.62923e+06	4.60581e+06	4.10929e+06	4.28976e+06	4.17829e+06	4.5209e+06	4.47563e+06	4.4371e+06
	Epm2aip1	sp|Q8VEH5|EPMIP_MOUSE	EPM2A-interacting protein 1 OS=Mus musculus GN=Epm2aip1 PE=2 SV=1	77	27	27	2.21129e+06	2.03163e+06	1.48858e+06	1.69574e+06	1.74988e+06	1.86008e+06	1.77316e+06	1.8983e+06
	Iars	sp|Q8BU30|SYIC_MOUSE	Isoleucine--tRNA ligase, cytoplasmic OS=Mus musculus GN=Iars PE=2 SV=2	77	33	28	1.30698e+06	1.32746e+06	1.2135e+06	1.25899e+06	1.2741e+06	1.38934e+06	1.29203e+06	1.32141e+06
	Eea1	sp|Q8BL66|EEA1_MOUSE	Early endosome antigen 1 OS=Mus musculus GN=Eea1 PE=1 SV=2	77	59	59	780382	901523	1.33687e+06	1.37154e+06	1.24999e+06	1.2788e+06	1.20881e+06	1.25256e+06
	Vcan	sp|Q62059|CSPG2_MOUSE	Versican core protein OS=Mus musculus GN=Vcan PE=1 SV=2	77	25	0	2.13729e+06	2.01936e+06	1.61913e+06	1.63643e+06	1.62707e+06	1.77743e+06	1.72411e+06	1.82068e+06
	NA	co|CON_Q3SX28|Con	TREMBL:Q3SX28;Q5KR48|Contaminant Bos taurus: Tropomyosin 2	77	14	0	5.21203e+06	4.55866e+06	3.90792e+06	3.71127e+06	3.97442e+06	3.86716e+06	4.1449e+06	4.12218e+06
	Mprip	tr|Q5SWZ5|Q5SWZ5_MOUSE	Myosin phosphatase Rho-interacting protein OS=Mus musculus GN=Mprip PE=1 SV=1	76	53	22	1.18343e+06	1.19523e+06	1.18068e+06	1.24884e+06	1.29199e+06	1.22274e+06	1.2387e+06	1.2555e+06
	Sik3	tr|E9PU87|E9PU87_MOUSE	Serine/threonine-protein kinase SIK3 OS=Mus musculus GN=Sik3 PE=1 SV=1	76	38	0	1.40931e+06	1.43006e+06	1.13284e+06	1.16796e+06	1.30984e+06	1.36487e+06	1.29049e+06	1.24343e+06
	Inpp4a	tr|D3Z230|D3Z230_MOUSE	Type I inositol 3,4-bisphosphate 4-phosphatase OS=Mus musculus GN=Inpp4a PE=4 SV=1	76	38	0	2.7169e+06	2.40896e+06	1.73471e+06	1.91052e+06	1.90461e+06	1.84055e+06	1.94472e+06	1.99555e+06
	Aifm1	sp|Q9Z0X1|AIFM1_MOUSE	Apoptosis-inducing factor 1, mitochondrial OS=Mus musculus GN=Aifm1 PE=1 SV=1	76	25	0	1.49433e+06	1.51712e+06	1.9352e+06	1.94407e+06	1.93754e+06	1.66945e+06	1.80166e+06	1.72572e+06
	Ptk2b	sp|Q9QVP9|FAK2_MOUSE	Protein-tyrosine kinase 2-beta OS=Mus musculus GN=Ptk2b PE=1 SV=2	76	43	0	4.17602e+06	4.43419e+06	5.57913e+06	6.62186e+06	6.23613e+06	5.78443e+06	5.81129e+06	5.88937e+06
	Cse1l	sp|Q9ERK4|XPO2_MOUSE	Exportin-2 OS=Mus musculus GN=Cse1l PE=2 SV=1	76	32	0	4.89697e+06	5.60376e+06	6.24682e+06	6.34854e+06	6.37657e+06	6.70436e+06	6.5014e+06	6.27563e+06
	Etfb	sp|Q9DCW4|ETFB_MOUSE	Electron transfer flavoprotein subunit beta OS=Mus musculus GN=Etfb PE=1 SV=3	76	16	16	3.1018e+06	3.09736e+06	3.62937e+06	3.04094e+06	3.34858e+06	3.23804e+06	3.22909e+06	3.1713e+06
	Dynll2	sp|Q9D0M5|DYL2_MOUSE	Dynein light chain 2, cytoplasmic OS=Mus musculus GN=Dynll2 PE=1 SV=1	76	13	0	3.98269e+06	4.55879e+06	8.47388e+06	6.22936e+06	7.48051e+06	6.85417e+06	6.41355e+06	6.39065e+06
	Sgip1	sp|Q8VD37|SGIP1_MOUSE	SH3-containing GRB2-like protein 3-interacting protein 1 OS=Mus musculus GN=Sgip1 PE=1 SV=1	76	31	0	5.18087e+06	5.5331e+06	5.86811e+06	5.99324e+06	6.42115e+06	6.45018e+06	5.64936e+06	5.48503e+06
	Picalm	sp|Q7M6Y3|PICAL_MOUSE	Phosphatidylinositol-binding clathrin assembly protein OS=Mus musculus GN=Picalm PE=1 SV=1	76	23	0	4.91597e+06	5.72633e+06	6.91544e+06	7.53597e+06	6.87729e+06	7.27089e+06	6.89864e+06	6.54403e+06
	Ppp2r2a	sp|Q6P1F6|2ABA_MOUSE	Serine/threonine-protein phosphatase 2A 55 kDa regulatory subunit B alpha isoform OS=Mus musculus GN=Ppp2r2a PE=1 SV=1	76	24	14	1.79148e+06	1.8945e+06	1.81093e+06	1.80244e+06	2.01727e+06	1.92755e+06	1.95412e+06	1.96237e+06
	Pkp4	sp|Q68FH0|PKP4_MOUSE	Plakophilin-4 OS=Mus musculus GN=Pkp4 PE=1 SV=1	76	34	0	2.66281e+06	2.34913e+06	1.5664e+06	1.91479e+06	1.86874e+06	1.93187e+06	1.84215e+06	2.00057e+06
	Hnrnph2	sp|P70333|HNRH2_MOUSE	Heterogeneous nuclear ribonucleoprotein H2 OS=Mus musculus GN=Hnrnph2 PE=2 SV=1	76	17	5	6.38236e+06	6.10069e+06	4.79538e+06	5.59406e+06	5.56856e+06	5.65783e+06	5.62421e+06	5.68921e+06
	Rpl5	sp|P47962|RL5_MOUSE	60S ribosomal protein L5 OS=Mus musculus GN=Rpl5 PE=1 SV=3	76	16	6	1.22521e+06	1.16713e+06	962312	1.06387e+06	1.13839e+06	1.09371e+06	1.05843e+06	1.08116e+06
	Fkbp4	sp|P30416|FKBP4_MOUSE	Peptidyl-prolyl cis-trans isomerase FKBP4 OS=Mus musculus GN=Fkbp4 PE=1 SV=5	76	30	12	799449	897592	1.01544e+06	904216	1.05668e+06	1.06174e+06	1.00778e+06	1.00528e+06
	Clta	sp|O08585|CLCA_MOUSE	Clathrin light chain A OS=Mus musculus GN=Clta PE=1 SV=2	76	13	0	5.32944e+06	4.94469e+06	1.0045e+07	7.63856e+06	9.9092e+06	7.88812e+06	9.24886e+06	7.34276e+06
	Ndufa13	sp|Q9ERS2|NDUAD_MOUSE	NADH dehydrogenase [ubiquinone] 1 alpha subcomplex subunit 13 OS=Mus musculus GN=Ndufa13 PE=1 SV=3	75	12	12	3.13742e+06	3.37708e+06	4.23021e+06	3.80164e+06	3.70046e+06	3.72146e+06	3.66712e+06	3.72041e+06
	Ugp2	sp|Q91ZJ5|UGPA_MOUSE	UTP--glucose-1-phosphate uridylyltransferase OS=Mus musculus GN=Ugp2 PE=2 SV=3	75	21	1	876221	1.13294e+06	1.96015e+06	1.8541e+06	1.85338e+06	1.79603e+06	1.6801e+06	1.60554e+06
	Ubqln1	sp|Q8R317|UBQL1_MOUSE	Ubiquilin-1 OS=Mus musculus GN=Ubqln1 PE=1 SV=1	75	24	0	555299	472222	302429	304678	355219	344813	342795	360266
	Cnot1	sp|Q6ZQ08|CNOT1_MOUSE	CCR4-NOT transcription complex subunit 1 OS=Mus musculus GN=Cnot1 PE=1 SV=2	75	44	0	2.41558e+06	2.41409e+06	2.40217e+06	2.56528e+06	2.37665e+06	2.42846e+06	2.43316e+06	2.41346e+06
	Gnas	sp|Q6R0H7|GNAS1_MOUSE	Guanine nucleotide-binding protein G(s) subunit alpha isoforms XLas OS=Mus musculus GN=Gnas PE=2 SV=1	75	17	0	3.16101e+06	3.1162e+06	2.12886e+06	2.35961e+06	2.65665e+06	3.01384e+06	2.67708e+06	2.89439e+06
	Cacna1e	sp|Q61290|CAC1E_MOUSE	Voltage-dependent R-type calcium channel subunit alpha-1E OS=Mus musculus GN=Cacna1e PE=1 SV=1	75	44	0	1.34471e+06	1.20608e+06	815540	1.17045e+06	1.04388e+06	1.04092e+06	1.01952e+06	1.09554e+06
	Tom1l2	sp|Q5SRX1|TM1L2_MOUSE	TOM1-like protein 2 OS=Mus musculus GN=Tom1l2 PE=2 SV=1	75	20	0	3.60367e+06	3.20801e+06	2.43096e+06	2.83982e+06	2.77955e+06	2.85938e+06	2.77801e+06	2.94257e+06
	Rogdi	sp|Q3TDK6|ROGDI_MOUSE	Protein rogdi homolog OS=Mus musculus GN=Rogdi PE=2 SV=2	75	17	0	3.80636e+06	3.93416e+06	4.46466e+06	4.56109e+06	4.46122e+06	4.3655e+06	4.47643e+06	4.36808e+06
	Hnrnpul2	sp|Q00PI9|HNRL2_MOUSE	Heterogeneous nuclear ribonucleoprotein U-like protein 2 OS=Mus musculus GN=Hnrnpul2 PE=1 SV=2	75	26	26	2.6723e+06	2.72141e+06	3.15207e+06	3.22973e+06	3.40918e+06	3.4826e+06	3.40007e+06	3.04818e+06
	Psmc6	sp|P62334|PRS10_MOUSE	26S protease regulatory subunit 10B OS=Mus musculus GN=Psmc6 PE=1 SV=1	75	29	29	7.46751e+06	6.97372e+06	6.0283e+06	6.70574e+06	6.63739e+06	6.53948e+06	6.71677e+06	6.8345e+06
	Ppp1ca	sp|P62137|PP1A_MOUSE	Serine/threonine-protein phosphatase PP1-alpha catalytic subunit OS=Mus musculus GN=Ppp1ca PE=1 SV=1	75	22	5	3.38296e+06	3.61652e+06	3.85273e+06	4.07099e+06	4.21442e+06	4.25187e+06	4.12103e+06	4.09539e+06
	C3	sp|P01027|CO3_MOUSE	Complement C3 OS=Mus musculus GN=C3 PE=1 SV=3	75	43	29	732555	778702	1.0516e+06	769970	912191	1.00029e+06	1.08832e+06	959580
	Klc1	tr|Q8CD76|Q8CD76_MOUSE	Kinesin light chain 1 OS=Mus musculus GN=Klc1 PE=1 SV=1	74	29	0	3.39204e+06	3.63494e+06	5.169e+06	4.32331e+06	4.68604e+06	4.24888e+06	4.58351e+06	4.26434e+06
	Letm1	sp|Q9Z2I0|LETM1_MOUSE	LETM1 and EF-hand domain-containing protein 1, mitochondrial OS=Mus musculus GN=Letm1 PE=2 SV=1	74	27	27	3.57694e+06	4.59935e+06	7.31484e+06	7.60927e+06	6.81057e+06	6.95186e+06	6.27124e+06	6.13767e+06
	Bag6	sp|Q9Z1R2|BAG6_MOUSE	Large proline-rich protein BAG6 OS=Mus musculus GN=Bag6 PE=1 SV=1	74	30	0	5.82633e+06	5.39687e+06	4.01649e+06	4.51807e+06	4.45942e+06	4.55946e+06	4.47385e+06	4.59117e+06
	Skp1	sp|Q9WTX5|SKP1_MOUSE	S-phase kinase-associated protein 1 OS=Mus musculus GN=Skp1 PE=1 SV=3	74	11	7	1.70388e+06	2.01002e+06	3.05431e+06	2.8918e+06	2.86183e+06	2.7772e+06	2.69646e+06	2.7197e+06
	Syt5	sp|Q9R0N5|SYT5_MOUSE	Synaptotagmin-5 OS=Mus musculus GN=Syt5 PE=1 SV=1	74	13	7	748174	1.01064e+06	2.42657e+06	2.18947e+06	2.44887e+06	2.08035e+06	1.88263e+06	1.80215e+06
	Prep	sp|Q9QUR6|PPCE_MOUSE	Prolyl endopeptidase OS=Mus musculus GN=Prep PE=2 SV=1	74	31	31	2.99601e+06	3.33617e+06	3.37557e+06	3.53896e+06	3.7018e+06	3.95015e+06	3.64634e+06	3.70408e+06
	Sacm1l	sp|Q9EP69|SAC1_MOUSE	Phosphatidylinositide phosphatase SAC1 OS=Mus musculus GN=Sacm1l PE=2 SV=1	74	28	28	936278	1.01494e+06	1.17931e+06	1.05033e+06	1.1264e+06	1.09954e+06	1.12276e+06	1.05128e+06
	Prkar1a	sp|Q9DBC7|KAP0_MOUSE	cAMP-dependent protein kinase type I-alpha regulatory subunit OS=Mus musculus GN=Prkar1a PE=1 SV=3	74	21	6	1.82297e+06	2.03331e+06	1.93392e+06	2.16559e+06	2.04347e+06	2.20208e+06	1.96039e+06	1.98309e+06
	Atad3	sp|Q925I1|ATAD3_MOUSE	ATPase family AAA domain-containing protein 3 OS=Mus musculus GN=Atad3 PE=1 SV=1	74	29	4	3.11627e+06	2.90706e+06	2.22435e+06	2.51374e+06	2.40782e+06	2.58561e+06	2.41693e+06	2.55075e+06
	Sipa1l1	sp|Q8C0T5|SI1L1_MOUSE	Signal-induced proliferation-associated 1-like protein 1 OS=Mus musculus GN=Sipa1l1 PE=1 SV=2	74	45	2	349317	341060	293450	407928	371529	376032	374561	387637
	Pdhx	sp|Q8BKZ9|ODPX_MOUSE	Pyruvate dehydrogenase protein X component, mitochondrial OS=Mus musculus GN=Pdhx PE=1 SV=1	74	16	9	2.0565e+06	2.48244e+06	3.12223e+06	3.19468e+06	3.38052e+06	3.45949e+06	3.2813e+06	3.1146e+06
	Iars2	sp|Q8BIJ6|SYIM_MOUSE	Isoleucine--tRNA ligase, mitochondrial OS=Mus musculus GN=Iars2 PE=1 SV=1	74	33	10	2.1281e+06	2.64245e+06	3.19386e+06	2.97796e+06	3.05755e+06	3.02157e+06	2.85439e+06	2.68348e+06
	Samm50	sp|Q8BGH2|SAM50_MOUSE	Sorting and assembly machinery component 50 homolog OS=Mus musculus GN=Samm50 PE=1 SV=1	74	25	25	2.14282e+06	1.91083e+06	1.41039e+06	1.51782e+06	1.61349e+06	1.68822e+06	1.67995e+06	1.74194e+06
	Mfn2	sp|Q80U63|MFN2_MOUSE	Mitofusin-2 OS=Mus musculus GN=Mfn2 PE=1 SV=3	74	37	7	982754	914855	601517	666292	703969	693767	693749	750609
	Cops2	sp|P61202|CSN2_MOUSE	COP9 signalosome complex subunit 2 OS=Mus musculus GN=Cops2 PE=1 SV=1	74	21	1	1.70709e+06	1.93132e+06	2.35652e+06	2.10302e+06	2.23067e+06	2.24627e+06	2.19512e+06	2.17602e+06
	Ndufs6	sp|P52503|NDUS6_MOUSE	NADH dehydrogenase [ubiquinone] iron-sulfur protein 6, mitochondrial OS=Mus musculus GN=Ndufs6 PE=1 SV=2	74	5	5	985933	1.01938e+06	1.39769e+06	1.27781e+06	1.2081e+06	1.34181e+06	1.32905e+06	1.31066e+06
	Prkce	sp|P16054|KPCE_MOUSE	Protein kinase C epsilon type OS=Mus musculus GN=Prkce PE=1 SV=1	74	35	28	2.54039e+06	3.29757e+06	5.1776e+06	5.19923e+06	5.3891e+06	5.44537e+06	4.91305e+06	4.94957e+06
	Clta	tr|Q6PFA2|Q6PFA2_MOUSE	Clathrin light chain A OS=Mus musculus GN=Clta PE=1 SV=1	73	13	0	5.72227e+06	6.14799e+06	7.86111e+06	8.37596e+06	7.60363e+06	8.26023e+06	7.90825e+06	8.34169e+06
	Vgf	tr|Q0VGU4|Q0VGU4_MOUSE	MCG18019 OS=Mus musculus GN=Vgf PE=2 SV=1	73	26	23	4.49288e+06	3.95348e+06	3.57519e+06	3.1507e+06	3.66073e+06	3.31212e+06	3.77809e+06	3.634e+06
	Syt1	tr|D3Z7R4|D3Z7R4_MOUSE	Synaptotagmin-1 (Fragment) OS=Mus musculus GN=Syt1 PE=1 SV=1	73	7	1	1.00245e+07	1.41655e+07	2.321e+07	2.3713e+07	1.90376e+07	2.11235e+07	1.99695e+07	2.06383e+07
	Ilf3	sp|Q9Z1X4|ILF3_MOUSE	Interleukin enhancer-binding factor 3 OS=Mus musculus GN=Ilf3 PE=1 SV=2	73	29	0	390761	395054	455019	473627	482158	476715	478153	437423
	Trim3	sp|Q9R1R2|TRIM3_MOUSE	Tripartite motif-containing protein 3 OS=Mus musculus GN=Trim3 PE=1 SV=1	73	22	0	1.37857e+06	1.33175e+06	1.02585e+06	1.06858e+06	1.09796e+06	1.17794e+06	1.05648e+06	1.11252e+06
	Add3	sp|Q9QYB5|ADDG_MOUSE	Gamma-adducin OS=Mus musculus GN=Add3 PE=1 SV=2	73	31	1	958997	1.08416e+06	1.1555e+06	1.28951e+06	1.17303e+06	1.20883e+06	1.17893e+06	1.21936e+06
	Pdxk	sp|Q8K183|PDXK_MOUSE	Pyridoxal kinase OS=Mus musculus GN=Pdxk PE=1 SV=1	73	18	4	3.9635e+06	4.08331e+06	4.64309e+06	3.93062e+06	4.6393e+06	4.78049e+06	4.8408e+06	4.65085e+06
	Wdr47	sp|Q8CGF6|WDR47_MOUSE	WD repeat-containing protein 47 OS=Mus musculus GN=Wdr47 PE=1 SV=2	73	35	31	2.43792e+06	2.57159e+06	2.52422e+06	2.72619e+06	2.87545e+06	3.05429e+06	2.75962e+06	2.81935e+06
	Fam49a	sp|Q8BHZ0|FA49A_MOUSE	Protein FAM49A OS=Mus musculus GN=Fam49a PE=2 SV=1	73	23	17	4.86618e+06	5.04936e+06	5.41527e+06	5.93323e+06	5.55066e+06	5.53455e+06	5.52913e+06	5.7691e+06
	Sorbs1	sp|Q62417|SRBS1_MOUSE	Sorbin and SH3 domain-containing protein 1 OS=Mus musculus GN=Sorbs1 PE=1 SV=2	73	42	16	2.46986e+06	2.37053e+06	2.65879e+06	2.99664e+06	2.73498e+06	2.61753e+06	2.54562e+06	2.67906e+06
	Vcan	sp|Q62059-2|CSPG2_MOUSE	Isoform V1 of Versican core protein OS=Mus musculus GN=Vcan	73	24	0	2.09982e+06	2.01746e+06	1.62602e+06	1.65085e+06	1.63381e+06	1.79605e+06	1.73576e+06	1.82874e+06
	Kiaa1468	sp|Q148V7|K1468_MOUSE	LisH domain and HEAT repeat-containing protein KIAA1468 OS=Mus musculus GN=Kiaa1468 PE=1 SV=1	73	39	0	2.28746e+06	2.30499e+06	2.22462e+06	2.43352e+06	2.31719e+06	2.47131e+06	2.3998e+06	2.47237e+06
	Sec23a	sp|Q01405|SC23A_MOUSE	Protein transport protein Sec23A OS=Mus musculus GN=Sec23a PE=1 SV=2	73	23	0	3.90461e+06	3.87696e+06	3.62883e+06	3.93648e+06	3.87382e+06	3.82254e+06	3.87438e+06	3.80914e+06
	Rps3a	sp|P97351|RS3A_MOUSE	40S ribosomal protein S3a OS=Mus musculus GN=Rps3a PE=1 SV=3	73	20	20	1.74785e+06	2.06564e+06	2.3781e+06	2.33069e+06	2.16249e+06	2.31373e+06	2.27229e+06	2.28534e+06
	Gad2	sp|P48320|DCE2_MOUSE	Glutamate decarboxylase 2 OS=Mus musculus GN=Gad2 PE=2 SV=1	73	22	21	4.30798e+06	4.67956e+06	4.35234e+06	3.29797e+06	4.33896e+06	4.61053e+06	4.42714e+06	4.3111e+06
	Rab11b	sp|P46638|RB11B_MOUSE	Ras-related protein Rab-11B OS=Mus musculus GN=Rab11b PE=1 SV=3	73	13	0	5.42077e+06	4.75056e+06	3.18445e+06	3.36561e+06	3.6013e+06	3.6436e+06	3.73778e+06	3.86166e+06
	Farp1	sp|F8VPU2|FARP1_MOUSE	FERM, RhoGEF and pleckstrin domain-containing protein 1 OS=Mus musculus GN=Farp1 PE=1 SV=1	73	30	20	1.85385e+06	1.93089e+06	1.47655e+06	1.72087e+06	1.76467e+06	1.72067e+06	1.78516e+06	1.73618e+06
	Klc2	tr|Q91YS4|Q91YS4_MOUSE	Kinesin light chain 2 OS=Mus musculus GN=Klc2 PE=1 SV=1	72	29	0	1.23981e+06	1.17387e+06	864638	942270	953700	938449	957112	989756
	Rims1	tr|E9PWP6|E9PWP6_MOUSE	Regulating synaptic membrane exocytosis protein 1 (Fragment) OS=Mus musculus GN=Rims1 PE=4 SV=3	72	25	0	497675	523278	424023	497785	518875	489878	470204	500113
	Bpnt1	sp|Q9Z0S1|BPNT1_MOUSE	3'(2'),5'-bisphosphate nucleotidase 1 OS=Mus musculus GN=Bpnt1 PE=1 SV=2	72	17	0	2.0924e+06	2.28194e+06	2.15109e+06	2.01344e+06	2.45875e+06	2.43162e+06	2.42528e+06	2.24347e+06
	Snx1	sp|Q9WV80|SNX1_MOUSE	Sorting nexin-1 OS=Mus musculus GN=Snx1 PE=1 SV=1	72	23	0	2.60506e+06	2.79969e+06	3.71179e+06	3.41551e+06	3.54602e+06	3.26775e+06	3.30486e+06	3.15755e+06
	Add2	sp|Q9QYB8-3|ADDB_MOUSE	Isoform 3 of Beta-adducin OS=Mus musculus GN=Add2	72	24	2	1.0974e+06	1.41483e+06	1.94752e+06	2.08174e+06	1.98203e+06	1.88366e+06	1.68311e+06	1.70164e+06
	Slc25a18	sp|Q9DB41|GHC2_MOUSE	Mitochondrial glutamate carrier 2 OS=Mus musculus GN=Slc25a18 PE=2 SV=4	72	14	0	2.05513e+07	1.89908e+07	1.46521e+07	1.42469e+07	1.60638e+07	1.61987e+07	1.62529e+07	1.58478e+07
	Arpc5l	sp|Q9D898|ARP5L_MOUSE	Actin-related protein 2/3 complex subunit 5-like protein OS=Mus musculus GN=Arpc5l PE=1 SV=1	72	13	0	2.34064e+06	2.63241e+06	2.75671e+06	3.037e+06	3.06277e+06	3.00166e+06	2.83443e+06	2.88805e+06
	Rpn1	sp|Q91YQ5|RPN1_MOUSE	Dolichyl-diphosphooligosaccharide--protein glycosyltransferase subunit 1 OS=Mus musculus GN=Rpn1 PE=1 SV=1	72	29	29	2.94507e+06	3.30681e+06	3.89326e+06	4.00926e+06	3.86167e+06	3.97581e+06	3.74827e+06	3.75917e+06
	Yars	sp|Q91WQ3|SYYC_MOUSE	Tyrosine--tRNA ligase, cytoplasmic OS=Mus musculus GN=Yars PE=2 SV=3	72	36	0	2.98817e+06	3.58185e+06	4.353e+06	3.97579e+06	4.43132e+06	4.31201e+06	4.21882e+06	3.9925e+06
	Kbtbd11	sp|Q8BNW9|KBTBB_MOUSE	Kelch repeat and BTB domain-containing protein 11 OS=Mus musculus GN=Kbtbd11 PE=1 SV=3	72	23	23	1.75818e+06	1.71269e+06	1.15029e+06	1.2501e+06	1.23978e+06	1.33058e+06	1.33772e+06	1.37471e+06
	Ipo5	sp|Q8BKC5-2|IPO5_MOUSE	Isoform 2 of Importin-5 OS=Mus musculus GN=Ipo5	72	39	2	1.35615e+06	1.7221e+06	2.52884e+06	2.36623e+06	2.46432e+06	2.50686e+06	2.39073e+06	2.38248e+06
	Picalm	sp|Q7M6Y3-2|PICAL_MOUSE	Isoform 2 of Phosphatidylinositol-binding clathrin assembly protein OS=Mus musculus GN=Picalm	72	23	0	4.7067e+06	5.59684e+06	7.13225e+06	7.59592e+06	7.05033e+06	7.46569e+06	6.89539e+06	6.67033e+06
	Mapre3	sp|Q6PER3|MARE3_MOUSE	Microtubule-associated protein RP/EB family member 3 OS=Mus musculus GN=Mapre3 PE=1 SV=1	72	16	3	2.29358e+06	2.81943e+06	3.83473e+06	3.76305e+06	3.81287e+06	4.01459e+06	3.69194e+06	3.67913e+06
	Sh3gl1	sp|Q62419|SH3G1_MOUSE	Endophilin-A2 OS=Mus musculus GN=Sh3gl1 PE=1 SV=1	72	22	15	4.81161e+06	5.49252e+06	7.32202e+06	7.45733e+06	7.79556e+06	7.08135e+06	6.90594e+06	6.85769e+06
	Kiaa1468	sp|Q148V7-2|K1468_MOUSE	Isoform 2 of LisH domain and HEAT repeat-containing protein KIAA1468 OS=Mus musculus GN=Kiaa1468	72	38	0	2.2916e+06	2.29848e+06	2.20901e+06	2.43275e+06	2.34788e+06	2.46895e+06	2.39884e+06	2.47483e+06
	Hint1	sp|P70349|HINT1_MOUSE	Histidine triad nucleotide-binding protein 1 OS=Mus musculus GN=Hint1 PE=1 SV=3	72	7	4	2.34315e+06	2.23549e+06	1.35262e+06	1.50973e+06	1.71826e+06	1.73272e+06	1.70459e+06	1.75564e+06
	Ppp1cb	sp|P62141|PP1B_MOUSE	Serine/threonine-protein phosphatase PP1-beta catalytic subunit OS=Mus musculus GN=Ppp1cb PE=1 SV=3	72	22	5	3.55667e+06	3.51901e+06	3.35381e+06	3.45691e+06	3.70161e+06	3.76832e+06	3.73023e+06	3.63461e+06
	Hist1h1c	sp|P15864|H12_MOUSE	Histone H1.2 OS=Mus musculus GN=Hist1h1c PE=1 SV=2	72	9	2	3.30365e+06	5.70037e+06	1.44893e+07	1.02808e+07	1.32387e+07	1.19351e+07	1.2112e+07	9.97771e+06
	Psmc3	sp|O88685|PRS6A_MOUSE	26S protease regulatory subunit 6A OS=Mus musculus GN=Psmc3 PE=1 SV=2	72	30	0	3.06033e+06	3.36726e+06	4.3107e+06	4.30917e+06	4.38914e+06	4.61367e+06	4.26909e+06	4.26229e+06
	Mgll	sp|O35678|MGLL_MOUSE	Monoglyceride lipase OS=Mus musculus GN=Mgll PE=1 SV=1	72	22	0	5.66458e+06	4.82715e+06	2.90479e+06	3.8442e+06	3.79552e+06	3.89148e+06	3.76253e+06	4.01651e+06
	Flot1	sp|O08917|FLOT1_MOUSE	Flotillin-1 OS=Mus musculus GN=Flot1 PE=1 SV=1	72	27	0	4.93292e+06	5.28505e+06	5.49767e+06	5.20363e+06	5.5044e+06	5.58873e+06	5.30608e+06	5.51067e+06
	NA	co|CON_P62894|Con	SWISS-PROT:P62894 Cytochrome c - Bos taurus (Bovine).	72	6	0	2.7255e+06	3.76416e+06	5.75769e+06	4.96188e+06	6.07607e+06	5.91717e+06	5.70019e+06	4.94735e+06
	Pzp	tr|D3YW52|D3YW52_MOUSE	Alpha-2-macroglobulin OS=Mus musculus GN=Pzp PE=4 SV=1	71	37	0	3.10731e+06	4.30388e+06	7.50078e+06	6.42702e+06	5.25404e+06	6.86655e+06	5.86847e+06	5.4777e+06
	Ppfia4	tr|B8QI36|B8QI36_MOUSE	Liprin-alpha 4 OS=Mus musculus GN=Ppfia4 PE=2 SV=1	71	33	3	868106	809687	586340	620091	663262	669804	670992	731151
	Dclk1	sp|Q9JLM8-2|DCLK1_MOUSE	Isoform 2 of Serine/threonine-protein kinase DCLK1 OS=Mus musculus GN=Dclk1	71	21	0	5.72679e+06	6.67858e+06	8.45965e+06	1.03425e+07	9.00093e+06	9.15292e+06	8.72082e+06	9.16408e+06
	Cndp2	sp|Q9D1A2|CNDP2_MOUSE	Cytosolic non-specific dipeptidase OS=Mus musculus GN=Cndp2 PE=1 SV=1	71	24	24	2.14651e+06	2.42793e+06	3.10855e+06	2.88962e+06	2.9478e+06	2.91956e+06	2.82895e+06	2.82372e+06
	Scrn1	sp|Q9CZC8|SCRN1_MOUSE	Secernin-1 OS=Mus musculus GN=Scrn1 PE=1 SV=1	71	15	12	4.3506e+06	4.77184e+06	6.14518e+06	5.35564e+06	5.71912e+06	5.31583e+06	5.57213e+06	5.27082e+06
	Necap1	sp|Q9CR95|NECP1_MOUSE	Adaptin ear-binding coat-associated protein 1 OS=Mus musculus GN=Necap1 PE=1 SV=2	71	8	8	653467	827080	1.28145e+06	1.21116e+06	1.16781e+06	1.18925e+06	1.09109e+06	1.14507e+06
	Ppid	sp|Q9CR16|PPID_MOUSE	Peptidyl-prolyl cis-trans isomerase D OS=Mus musculus GN=Ppid PE=1 SV=3	71	18	17	1.56487e+06	1.85672e+06	3.6243e+06	2.78595e+06	3.05071e+06	2.67289e+06	2.78005e+06	2.53792e+06
	Arhgap35	sp|Q91YM2|RHG35_MOUSE	Rho GTPase-activating protein 35 OS=Mus musculus GN=Arhgap35 PE=1 SV=3	71	45	45	1.06487e+06	1.11947e+06	1.33827e+06	1.3368e+06	1.40247e+06	1.30686e+06	1.29751e+06	1.25931e+06
	Csde1	sp|Q91W50|CSDE1_MOUSE	Cold shock domain-containing protein E1 OS=Mus musculus GN=Csde1 PE=2 SV=1	71	41	41	1.98507e+06	2.24253e+06	3.13183e+06	2.82969e+06	3.06464e+06	2.93437e+06	2.79763e+06	2.70498e+06
	Cadps2	sp|Q8BYR5|CAPS2_MOUSE	Calcium-dependent secretion activator 2 OS=Mus musculus GN=Cadps2 PE=1 SV=2	71	36	0	2.00994e+06	2.14979e+06	2.51937e+06	2.52014e+06	2.675e+06	2.57738e+06	2.45737e+06	2.43763e+06
	Ckap4	sp|Q8BMK4|CKAP4_MOUSE	Cytoskeleton-associated protein 4 OS=Mus musculus GN=Ckap4 PE=1 SV=2	71	29	29	487709	504143	554793	563244	542062	544364	536171	543501
	Psmd11	sp|Q8BG32|PSD11_MOUSE	26S proteasome non-ATPase regulatory subunit 11 OS=Mus musculus GN=Psmd11 PE=1 SV=3	71	23	0	3.11593e+06	4.05566e+06	6.01847e+06	6.15643e+06	5.79091e+06	5.76075e+06	5.63328e+06	5.39844e+06
	Myo1d	sp|Q5SYD0|MYO1D_MOUSE	Unconventional myosin-Id OS=Mus musculus GN=Myo1d PE=1 SV=1	71	37	4	1.1957e+06	1.36163e+06	1.54153e+06	1.01268e+06	1.56077e+06	1.64984e+06	1.54026e+06	1.48705e+06
	Pfas	sp|Q5SUR0|PUR4_MOUSE	Phosphoribosylformylglycinamidine synthase OS=Mus musculus GN=Pfas PE=2 SV=1	71	28	20	529831	530000	483118	472003	487661	464024	472052	476589
	Vps13a	sp|Q5H8C4|VP13A_MOUSE	Vacuolar protein sorting-associated protein 13A OS=Mus musculus GN=Vps13a PE=2 SV=1	71	35	0	868988	911917	1.00109e+06	1.02455e+06	1.08712e+06	1.03439e+06	1.03705e+06	997906
	Ermn	sp|Q5EBJ4|ERMIN_MOUSE	Ermin OS=Mus musculus GN=Ermn PE=1 SV=1	71	19	19	1.07084e+06	1.17304e+06	1.20032e+06	956936	1.13508e+06	1.10257e+06	1.11961e+06	1.16065e+06
	Arfgef3	sp|Q3UGY8|BIG3_MOUSE	Brefeldin A-inhibited guanine nucleotide-exchange protein 3 OS=Mus musculus GN=Arfgef3 PE=1 SV=1	71	42	42	1.40793e+06	1.31138e+06	942766	1.07062e+06	1.02038e+06	1.04485e+06	1.08103e+06	1.08311e+06
	Idh2	sp|P54071|IDHP_MOUSE	Isocitrate dehydrogenase [NADP], mitochondrial OS=Mus musculus GN=Idh2 PE=1 SV=3	71	24	14	9.83724e+06	1.23329e+07	2.07194e+07	1.79786e+07	1.79099e+07	1.71002e+07	1.66384e+07	1.53129e+07
	Pa2g4	sp|P50580|PA2G4_MOUSE	Proliferation-associated protein 2G4 OS=Mus musculus GN=Pa2g4 PE=1 SV=3	71	26	9	1.18393e+06	1.12241e+06	1.2344e+06	1.31058e+06	1.29874e+06	1.28299e+06	1.31277e+06	1.27648e+06
	Oat	sp|P29758|OAT_MOUSE	Ornithine aminotransferase, mitochondrial OS=Mus musculus GN=Oat PE=1 SV=1	71	20	20	597510	644852	756618	673788	727844	723086	721276	709209
	Map4	sp|P27546|MAP4_MOUSE	Microtubule-associated protein 4 OS=Mus musculus GN=Map4 PE=1 SV=3	71	42	0	1.15622e+06	1.5988e+06	2.69955e+06	2.46581e+06	2.87806e+06	3.01958e+06	2.48898e+06	2.32629e+06
	Sod1	sp|P08228|SODC_MOUSE	Superoxide dismutase [Cu-Zn] OS=Mus musculus GN=Sod1 PE=1 SV=2	71	13	13	794173	784358	586178	726939	974168	820810	835378	825336
	Me1	sp|P06801|MAOX_MOUSE	NADP-dependent malic enzyme OS=Mus musculus GN=Me1 PE=1 SV=2	71	28	1	5.86748e+06	6.41278e+06	6.97535e+06	6.18419e+06	6.71934e+06	7.10638e+06	6.82178e+06	6.83446e+06
	Cttnbp2	sp|B9EJA2|CTTB2_MOUSE	Cortactin-binding protein 2 OS=Mus musculus GN=Cttnbp2 PE=1 SV=2	71	30	0	909082	879920	699752	881361	865128	837881	866146	880894
	Dip2c	tr|E9PWR4|E9PWR4_MOUSE	Protein Dip2c OS=Mus musculus GN=Dip2c PE=4 SV=1	70	41	0	533150	551078	489605	518066	546354	552781	520364	541782
	Tpd52l2	tr|A2AUD5|A2AUD5_MOUSE	Tumor protein D54 OS=Mus musculus GN=Tpd52l2 PE=1 SV=1	70	16	0	1.28229e+06	1.07796e+06	735190	763787	867203	895097	919662	815660
	Taldo1	sp|Q93092|TALDO_MOUSE	Transaldolase OS=Mus musculus GN=Taldo1 PE=1 SV=2	70	18	18	641279	728916	1.15747e+06	964338	1.16642e+06	1.08094e+06	1.12321e+06	991369
	Cadm4	sp|Q8R464|CADM4_MOUSE	Cell adhesion molecule 4 OS=Mus musculus GN=Cadm4 PE=1 SV=1	70	11	11	3.60326e+06	3.23203e+06	2.1265e+06	1.99452e+06	2.3712e+06	2.49556e+06	2.40197e+06	2.52229e+06
	Pgp	sp|Q8CHP8|PGP_MOUSE	Phosphoglycolate phosphatase OS=Mus musculus GN=Pgp PE=1 SV=1	70	22	22	2.30817e+06	2.47222e+06	2.32395e+06	2.34741e+06	2.36619e+06	2.49397e+06	2.33363e+06	2.43023e+06
	Myef2	sp|Q8C854|MYEF2_MOUSE	Myelin expression factor 2 OS=Mus musculus GN=Myef2 PE=1 SV=1	70	24	0	3.51689e+06	3.60613e+06	3.28051e+06	3.58408e+06	3.49952e+06	3.78059e+06	3.37482e+06	3.53292e+06
	Cnksr2	sp|Q80YA9-2|CNKR2_MOUSE	Isoform 2 of Connector enhancer of kinase suppressor of ras 2 OS=Mus musculus GN=Cnksr2	70	31	1	1.46031e+06	1.36921e+06	1.14971e+06	1.46133e+06	1.28493e+06	1.22899e+06	1.23442e+06	1.27619e+06
	Map6	sp|Q7TSJ2-3|MAP6_MOUSE	Isoform 3 of Microtubule-associated protein 6 OS=Mus musculus GN=Map6	70	17	2	1.34133e+06	1.46037e+06	1.34465e+06	1.51768e+06	1.60337e+06	1.87913e+06	1.51362e+06	1.57098e+06
	Eps15l1	sp|Q60902|EP15R_MOUSE	Epidermal growth factor receptor substrate 15-like 1 OS=Mus musculus GN=Eps15l1 PE=1 SV=3	70	35	0	1.38436e+06	1.47876e+06	1.983e+06	1.89855e+06	1.92989e+06	1.89546e+06	1.81587e+06	1.80447e+06
	Tenm4	sp|Q3UHK6|TEN4_MOUSE	Teneurin-4 OS=Mus musculus GN=Tenm4 PE=1 SV=2	70	46	0	703087	650921	547889	605570	595589	581501	610493	619953
	Psd3	sp|Q2PFD7|PSD3_MOUSE	PH and SEC7 domain-containing protein 3 OS=Mus musculus GN=Psd3 PE=1 SV=2	70	31	0	972480	1.16294e+06	1.90986e+06	2.19972e+06	2.09469e+06	1.95956e+06	1.88685e+06	1.78647e+06
	Rpl27	sp|P61358|RL27_MOUSE	60S ribosomal protein L27 OS=Mus musculus GN=Rpl27 PE=1 SV=2	70	9	7	366675	348209	210199	279493	293364	294914	263995	256536
	Rpl3	sp|P27659|RL3_MOUSE	60S ribosomal protein L3 OS=Mus musculus GN=Rpl3 PE=1 SV=3	70	22	13	3.8576e+06	3.87686e+06	3.06192e+06	3.9442e+06	4.16146e+06	5.09425e+06	4.24158e+06	4.35523e+06
	Map4	sp|P27546-4|MAP4_MOUSE	Isoform 4 of Microtubule-associated protein 4 OS=Mus musculus GN=Map4	70	37	0	1.15447e+06	1.41117e+06	1.89626e+06	1.82579e+06	1.9922e+06	2.1247e+06	1.93771e+06	1.80457e+06
	Ap1g1	sp|P22892|AP1G1_MOUSE	AP-1 complex subunit gamma-1 OS=Mus musculus GN=Ap1g1 PE=1 SV=3	70	30	1	6.4673e+06	6.28815e+06	4.68684e+06	4.99762e+06	5.32737e+06	5.78398e+06	5.43086e+06	5.7157e+06
	Ddt	sp|O35215|DOPD_MOUSE	D-dopachrome decarboxylase OS=Mus musculus GN=Ddt PE=1 SV=3	70	12	2	4.10047e+06	4.77715e+06	6.22224e+06	4.88482e+06	5.82483e+06	5.26627e+06	5.78157e+06	5.18834e+06
	Lphn3	tr|K3W4M8|K3W4M8_MOUSE	Latrophilin-3 OS=Mus musculus GN=Lphn3 PE=4 SV=1	69	41	0	1.79236e+06	1.73745e+06	1.56759e+06	1.82814e+06	1.77113e+06	1.81268e+06	1.79117e+06	1.77592e+06
	Abhd16a	sp|Q9Z1Q2|ABHGA_MOUSE	Abhydrolase domain-containing protein 16A OS=Mus musculus GN=Abhd16a PE=1 SV=3	69	24	21	964988	870768	569121	647555	654407	688781	664292	694611
	Rapgef4	sp|Q9EQZ6|RPGF4_MOUSE	Rap guanine nucleotide exchange factor 4 OS=Mus musculus GN=Rapgef4 PE=1 SV=1	69	36	0	1.78111e+06	1.81627e+06	1.35027e+06	1.593e+06	1.49429e+06	1.5188e+06	1.54917e+06	1.61407e+06
	Inpp4a	sp|Q9EPW0|INP4A_MOUSE	Type I inositol 3,4-bisphosphate 4-phosphatase OS=Mus musculus GN=Inpp4a PE=2 SV=1	69	35	0	1.3937e+06	1.24292e+06	876965	946873	945897	913438	978623	996921
	Rpl4	sp|Q9D8E6|RL4_MOUSE	60S ribosomal protein L4 OS=Mus musculus GN=Rpl4 PE=1 SV=3	69	23	23	1.76968e+06	2.37276e+06	3.52021e+06	3.3467e+06	3.71887e+06	3.21572e+06	3.22758e+06	2.90786e+06
	Tpd52l2	sp|Q9CYZ2|TPD54_MOUSE	Tumor protein D54 OS=Mus musculus GN=Tpd52l2 PE=1 SV=1	69	17	0	1.25355e+06	1.06614e+06	756725	781228	864530	886169	910893	828072
	Rab5a	sp|Q9CQD1|RAB5A_MOUSE	Ras-related protein Rab-5A OS=Mus musculus GN=Rab5a PE=1 SV=1	69	8	4	1.84206e+06	1.64395e+06	1.03739e+06	1.2907e+06	1.54382e+06	1.46742e+06	1.38684e+06	1.43143e+06
	Erc1	sp|Q99MI1|RB6I2_MOUSE	ELKS/Rab6-interacting/CAST family member 1 OS=Mus musculus GN=Erc1 PE=1 SV=1	69	30	0	1.26183e+06	1.41712e+06	2.07008e+06	2.08932e+06	1.90854e+06	1.83177e+06	1.80716e+06	1.8522e+06
	Acsf2	sp|Q8VCW8|ACSF2_MOUSE	Acyl-CoA synthetase family member 2, mitochondrial OS=Mus musculus GN=Acsf2 PE=1 SV=1	69	18	18	1.2254e+06	1.19474e+06	1.00693e+06	1.06302e+06	1.07705e+06	1.13078e+06	1.10845e+06	1.09055e+06
	Mical3	sp|Q8CJ19|MICA3_MOUSE	Protein-methionine sulfoxide oxidase MICAL3 OS=Mus musculus GN=Mical3 PE=2 SV=2	69	50	3	2.57649e+06	2.64911e+06	2.40143e+06	2.74837e+06	2.76023e+06	2.80584e+06	2.71191e+06	2.64421e+06
	H2afy2	sp|Q8CCK0|H2AW_MOUSE	Core histone macro-H2A.2 OS=Mus musculus GN=H2afy2 PE=1 SV=3	69	15	13	2.15505e+06	2.43754e+06	2.33038e+06	2.20962e+06	1.99974e+06	2.32597e+06	2.46542e+06	2.0506e+06
	Endod1	sp|Q8C522|ENDD1_MOUSE	Endonuclease domain-containing 1 protein OS=Mus musculus GN=Endod1 PE=1 SV=2	69	17	17	498367	474283	306495	295813	361480	390061	378709	381532
	Vat1l	sp|Q80TB8|VAT1L_MOUSE	Synaptic vesicle membrane protein VAT-1 homolog-like OS=Mus musculus GN=Vat1l PE=2 SV=2	69	20	14	1.45518e+06	1.6863e+06	2.69272e+06	1.39608e+06	2.04452e+06	2.01659e+06	1.97677e+06	1.98817e+06
	Aldh1a1	sp|P24549|AL1A1_MOUSE	Retinal dehydrogenase 1 OS=Mus musculus GN=Aldh1a1 PE=1 SV=5	69	23	13	4.53514e+06	5.73092e+06	1.05081e+07	7.37895e+06	9.43643e+06	8.37241e+06	8.0391e+06	7.86377e+06
	Klc1	sp|O88447|KLC1_MOUSE	Kinesin light chain 1 OS=Mus musculus GN=Klc1 PE=1 SV=3	69	26	0	3.46697e+06	3.70144e+06	5.05055e+06	4.2972e+06	4.60773e+06	4.19722e+06	4.52827e+06	4.24213e+06
	Gm996	sp|A2AJA9|CI172_MOUSE	Uncharacterized protein C9orf172 homolog OS=Mus musculus GN=Gm996 PE=1 SV=1	69	36	2	2.68225e+06	2.25216e+06	1.45772e+06	1.81208e+06	1.76243e+06	1.65888e+06	1.73459e+06	1.82893e+06
	Ppp1r9a	tr|H3BJD6|H3BJD6_MOUSE	Protein Ppp1r9a OS=Mus musculus GN=Ppp1r9a PE=1 SV=1	68	36	0	4.67147e+06	4.68348e+06	5.05636e+06	6.32039e+06	5.73223e+06	5.60473e+06	5.54358e+06	5.60925e+06
	Pls3	tr|B1AX58|B1AX58_MOUSE	Plastin-3 OS=Mus musculus GN=Pls3 PE=4 SV=1	68	30	1	652359	709058	964218	864695	948143	942015	878690	842281
	Arf2	tr|A2A6T9|A2A6T9_MOUSE	ADP-ribosylation factor 2 (Fragment) OS=Mus musculus GN=Arf2 PE=4 SV=1	68	3	1	1.90472e+06	1.92684e+06	1.13651e+06	1.53334e+06	1.50627e+06	1.55344e+06	1.38848e+06	1.62724e+06
	Cyb5r3	sp|Q9DCN2|NB5R3_MOUSE	NADH-cytochrome b5 reductase 3 OS=Mus musculus GN=Cyb5r3 PE=1 SV=3	68	23	0	2.21185e+06	2.56297e+06	3.00242e+06	2.82408e+06	2.90603e+06	2.89363e+06	2.86802e+06	2.86354e+06
	Coro7	sp|Q9D2V7|CORO7_MOUSE	Coronin-7 OS=Mus musculus GN=Coro7 PE=2 SV=2	68	32	27	557521	559796	439238	540832	495380	493641	525917	528705
	Cnksr2	sp|Q80YA9|CNKR2_MOUSE	Connector enhancer of kinase suppressor of ras 2 OS=Mus musculus GN=Cnksr2 PE=1 SV=1	68	32	0	1.41074e+06	1.34495e+06	1.17277e+06	1.48956e+06	1.29681e+06	1.25253e+06	1.24863e+06	1.30103e+06
	Ntrk3	sp|Q6VNS1|NTRK3_MOUSE	NT-3 growth factor receptor OS=Mus musculus GN=Ntrk3 PE=1 SV=1	68	19	1	480302	441986	321076	400342	392382	402736	397589	418749
	Erc2	sp|Q6PH08-4|ERC2_MOUSE	Isoform 4 of ERC protein 2 OS=Mus musculus GN=Erc2	68	31	2	809858	1.00856e+06	1.64108e+06	1.67664e+06	1.51933e+06	1.47703e+06	1.43299e+06	1.42636e+06
	Mog	sp|Q61885|MOG_MOUSE	Myelin-oligodendrocyte glycoprotein OS=Mus musculus GN=Mog PE=1 SV=1	68	15	0	5.02551e+07	4.72715e+07	2.82699e+07	2.18969e+07	3.37757e+07	3.85193e+07	3.57424e+07	3.5793e+07
	Prkcb	sp|P68404|KPCB_MOUSE	Protein kinase C beta type OS=Mus musculus GN=Prkcb PE=1 SV=4	68	24	0	1.30622e+06	1.56371e+06	2.62461e+06	2.69604e+06	2.89747e+06	2.7459e+06	2.37907e+06	2.55736e+06
	Fus	sp|P56959|FUS_MOUSE	RNA-binding protein FUS OS=Mus musculus GN=Fus PE=2 SV=1	68	12	0	471950	599569	722312	763177	717257	674555	689057	619833
	Acadl	sp|P51174|ACADL_MOUSE	Long-chain specific acyl-CoA dehydrogenase, mitochondrial OS=Mus musculus GN=Acadl PE=1 SV=2	68	25	25	2.39156e+06	2.49302e+06	2.90286e+06	2.36074e+06	3.06174e+06	2.88502e+06	2.99062e+06	2.72433e+06
	Psmd3	sp|P14685|PSMD3_MOUSE	26S proteasome non-ATPase regulatory subunit 3 OS=Mus musculus GN=Psmd3 PE=1 SV=3	68	33	19	2.20577e+06	2.40579e+06	2.51532e+06	2.62423e+06	2.70536e+06	2.75086e+06	2.58385e+06	2.65993e+06
	Dst	tr|S4R2N8|S4R2N8_MOUSE	Dystonin OS=Mus musculus GN=Dst PE=4 SV=1	67	50	0	731044	787968	779848	765606	802011	773467	783366	745392
	Rgs6	sp|Q9Z2H2|RGS6_MOUSE	Regulator of G-protein signaling 6 OS=Mus musculus GN=Rgs6 PE=1 SV=2	67	24	0	977413	1.07327e+06	1.03142e+06	1.1543e+06	1.17795e+06	1.1364e+06	1.1106e+06	1.08636e+06
	Farsb	sp|Q9WUA2|SYFB_MOUSE	Phenylalanine--tRNA ligase beta subunit OS=Mus musculus GN=Farsb PE=2 SV=2	67	24	11	1.28511e+06	1.54852e+06	2.13749e+06	2.08659e+06	2.02635e+06	2.12907e+06	1.99167e+06	2.00832e+06
	Arpc1a	sp|Q9R0Q6|ARC1A_MOUSE	Actin-related protein 2/3 complex subunit 1A OS=Mus musculus GN=Arpc1a PE=1 SV=1	67	22	13	1.93694e+06	2.38258e+06	2.74265e+06	3.05271e+06	2.91791e+06	2.92427e+06	2.76135e+06	2.88188e+06
	Pygl	sp|Q9ET01|PYGL_MOUSE	Glycogen phosphorylase, liver form OS=Mus musculus GN=Pygl PE=1 SV=4	67	22	0	4.20812e+06	4.94848e+06	5.98382e+06	5.48338e+06	6.28789e+06	6.47331e+06	5.79368e+06	5.87713e+06
	Dhx30	sp|Q99PU8|DHX30_MOUSE	Putative ATP-dependent RNA helicase DHX30 OS=Mus musculus GN=Dhx30 PE=2 SV=1	67	40	0	1.7549e+06	1.58181e+06	1.05979e+06	1.2184e+06	1.20774e+06	1.27221e+06	1.26309e+06	1.30144e+06
	St13	sp|Q99L47|F10A1_MOUSE	Hsc70-interacting protein OS=Mus musculus GN=St13 PE=1 SV=1	67	17	0	2.0836e+06	2.59124e+06	4.33401e+06	3.86134e+06	4.06352e+06	3.86571e+06	3.75945e+06	3.66444e+06
	Rab11fip5	sp|Q8R361|RFIP5_MOUSE	Rab11 family-interacting protein 5 OS=Mus musculus GN=Rab11fip5 PE=1 SV=2	67	23	23	556092	501179	418176	464236	421367	460230	453378	470760
	Ap3m2	sp|Q8R2R9|AP3M2_MOUSE	AP-3 complex subunit mu-2 OS=Mus musculus GN=Ap3m2 PE=2 SV=1	67	22	18	2.09239e+06	2.38533e+06	3.78712e+06	3.44408e+06	3.58051e+06	3.23126e+06	3.27716e+06	3.31035e+06
	Atl1	sp|Q8BH66|ATLA1_MOUSE	Atlastin-1 OS=Mus musculus GN=Atl1 PE=1 SV=1	67	21	20	2.32346e+06	2.61205e+06	2.75524e+06	2.93274e+06	3.10043e+06	3.25261e+06	2.90912e+06	3.00139e+06
	Mtch2	sp|Q791V5|MTCH2_MOUSE	Mitochondrial carrier homolog 2 OS=Mus musculus GN=Mtch2 PE=1 SV=1	67	12	1	4.84829e+06	4.3064e+06	2.36812e+06	2.89414e+06	3.06869e+06	3.10479e+06	2.84433e+06	2.97962e+06
	Dgkb	sp|Q6NS52|DGKB_MOUSE	Diacylglycerol kinase beta OS=Mus musculus GN=Dgkb PE=2 SV=2	67	23	0	1.1378e+06	1.16246e+06	1.19153e+06	1.35455e+06	1.37763e+06	1.32234e+06	1.30587e+06	1.43154e+06
	Cntn2	sp|Q61330|CNTN2_MOUSE	Contactin-2 OS=Mus musculus GN=Cntn2 PE=1 SV=2	67	34	18	3.69713e+06	3.56814e+06	3.53493e+06	3.15379e+06	3.42548e+06	3.26626e+06	3.37551e+06	3.21084e+06
	Kctd16	sp|Q5DTY9|KCD16_MOUSE	BTB/POZ domain-containing protein KCTD16 OS=Mus musculus GN=Kctd16 PE=1 SV=2	67	22	20	924430	869968	775805	959616	902600	910198	875253	928446
	Ppp3cc	sp|P48455|PP2BC_MOUSE	Serine/threonine-protein phosphatase 2B catalytic subunit gamma isoform OS=Mus musculus GN=Ppp3cc PE=2 SV=1	67	9	4	4.46987e+06	4.61795e+06	4.58597e+06	5.20956e+06	4.86074e+06	4.65088e+06	4.65196e+06	4.78513e+06
	Rpl12	sp|P35979|RL12_MOUSE	60S ribosomal protein L12 OS=Mus musculus GN=Rpl12 PE=1 SV=2	67	9	5	1.88451e+06	1.53688e+06	945044	1.05599e+06	1.01181e+06	1.08635e+06	1.15506e+06	1.03089e+06
	App	sp|P12023|A4_MOUSE	Amyloid beta A4 protein OS=Mus musculus GN=App PE=1 SV=3	67	27	0	1.03487e+06	1.00727e+06	944795	1.08115e+06	1.13002e+06	1.1085e+06	1.09669e+06	1.07876e+06
	Serpina3k	sp|P07759|SPA3K_MOUSE	Serine protease inhibitor A3K OS=Mus musculus GN=Serpina3k PE=1 SV=2	67	18	12	1.41883e+06	1.71477e+06	3.73642e+06	4.0447e+06	2.72359e+06	4.23248e+06	3.20884e+06	2.49502e+06
	Pgrmc1	sp|O55022|PGRC1_MOUSE	Membrane-associated progesterone receptor component 1 OS=Mus musculus GN=Pgrmc1 PE=1 SV=4	67	12	11	4.68927e+06	4.82008e+06	5.47289e+06	4.7882e+06	5.40974e+06	5.22709e+06	5.37742e+06	5.27278e+06
	Uso1	sp|Q9Z1Z0|USO1_MOUSE	General vesicular transport factor p115 OS=Mus musculus GN=Uso1 PE=1 SV=2	66	33	0	3.58068e+06	4.06977e+06	5.34499e+06	5.15039e+06	5.17741e+06	5.00703e+06	4.95478e+06	4.85281e+06
	Tjp2	sp|Q9Z0U1|ZO2_MOUSE	Tight junction protein ZO-2 OS=Mus musculus GN=Tjp2 PE=1 SV=2	66	38	35	638131	688004	580210	545174	614285	656593	609020	631637
	Agk	sp|Q9ESW4|AGK_MOUSE	Acylglycerol kinase, mitochondrial OS=Mus musculus GN=Agk PE=1 SV=1	66	24	17	1.77085e+06	2.09873e+06	3.62734e+06	3.4008e+06	3.24883e+06	2.96015e+06	3.11202e+06	2.92065e+06
	Nckipsd	sp|Q9ESJ4|SPN90_MOUSE	NCK-interacting protein with SH3 domain OS=Mus musculus GN=Nckipsd PE=2 SV=2	66	32	32	8.6908e+06	8.05704e+06	5.84041e+06	5.85074e+06	6.59072e+06	6.5888e+06	6.60463e+06	6.69948e+06
	Hibadh	sp|Q99L13|3HIDH_MOUSE	3-hydroxyisobutyrate dehydrogenase, mitochondrial OS=Mus musculus GN=Hibadh PE=1 SV=1	66	19	19	1.54577e+06	1.58922e+06	1.68325e+06	1.38492e+06	1.60219e+06	1.57151e+06	1.61051e+06	1.5005e+06
	Pls3	sp|Q99K51|PLST_MOUSE	Plastin-3 OS=Mus musculus GN=Pls3 PE=1 SV=3	66	29	0	660838	713620	951052	857251	945327	939980	871738	841376
	Cspg4	sp|Q8VHY0|CSPG4_MOUSE	Chondroitin sulfate proteoglycan 4 OS=Mus musculus GN=Cspg4 PE=1 SV=3	66	38	0	582170	506138	288862	338791	368276	342950	337267	376648
	Eif3c	sp|Q8R1B4|EIF3C_MOUSE	Eukaryotic translation initiation factor 3 subunit C OS=Mus musculus GN=Eif3c PE=1 SV=1	66	29	29	2.84966e+06	2.72203e+06	2.49694e+06	2.60671e+06	2.64946e+06	2.52619e+06	2.68215e+06	2.66325e+06
	Wdr37	sp|Q8CBE3|WDR37_MOUSE	WD repeat-containing protein 37 OS=Mus musculus GN=Wdr37 PE=2 SV=1	66	22	6	3.1684e+06	3.22578e+06	3.31347e+06	3.26793e+06	3.62338e+06	3.78316e+06	3.61438e+06	3.59646e+06
	Asrgl1	sp|Q8C0M9|ASGL1_MOUSE	Isoaspartyl peptidase/L-asparaginase OS=Mus musculus GN=Asrgl1 PE=1 SV=1	66	18	18	4.62023e+06	5.55311e+06	8.26432e+06	6.69424e+06	7.5252e+06	7.17122e+06	7.01595e+06	6.59321e+06
	Eif4b	sp|Q8BGD9|IF4B_MOUSE	Eukaryotic translation initiation factor 4B OS=Mus musculus GN=Eif4b PE=1 SV=1	66	18	18	1.29252e+06	1.36877e+06	1.41147e+06	1.68125e+06	1.71357e+06	1.84467e+06	1.63388e+06	1.66007e+06
	Sik3	sp|Q6P4S6|SIK3_MOUSE	Serine/threonine-protein kinase SIK3 OS=Mus musculus GN=Sik3 PE=1 SV=3	66	37	0	1.34235e+06	1.38817e+06	1.19976e+06	1.1837e+06	1.3529e+06	1.3879e+06	1.33579e+06	1.25374e+06
	Cep170	sp|Q6A065|CE170_MOUSE	Centrosomal protein of 170 kDa OS=Mus musculus GN=Cep170 PE=1 SV=2	66	42	0	1.50905e+06	1.68134e+06	1.79376e+06	1.89708e+06	1.88537e+06	1.9416e+06	1.85489e+06	1.80792e+06
	Rab5b	sp|P61021|RAB5B_MOUSE	Ras-related protein Rab-5B OS=Mus musculus GN=Rab5b PE=1 SV=1	66	9	5	1.86817e+06	1.9752e+06	1.80044e+06	2.00612e+06	2.29984e+06	2.33099e+06	2.10222e+06	2.20884e+06
	Rab5c	sp|P35278|RAB5C_MOUSE	Ras-related protein Rab-5C OS=Mus musculus GN=Rab5c PE=1 SV=2	66	8	0	2.40681e+06	2.44444e+06	2.11763e+06	2.37772e+06	2.74187e+06	2.73752e+06	2.51459e+06	2.61651e+06
	Gpd1	sp|P13707|GPDA_MOUSE	Glycerol-3-phosphate dehydrogenase [NAD(+)], cytoplasmic OS=Mus musculus GN=Gpd1 PE=1 SV=3	66	22	0	1.66449e+06	1.96911e+06	2.10533e+06	2.15904e+06	2.25165e+06	2.2698e+06	2.09041e+06	2.24951e+06
	Psmb1	sp|O09061|PSB1_MOUSE	Proteasome subunit beta type-1 OS=Mus musculus GN=Psmb1 PE=1 SV=1	66	15	15	2.87076e+06	2.70393e+06	2.22375e+06	2.39734e+06	2.47118e+06	2.54794e+06	2.52223e+06	2.48276e+06
	Fry	sp|E9Q8I9|FRY_MOUSE	Protein furry homolog OS=Mus musculus GN=Fry PE=1 SV=1	66	48	0	481750	514985	542955	574157	563595	581463	551080	582123
	Dlgap4	sp|B1AZP2-2|DLGP4_MOUSE	Isoform 2 of Disks large-associated protein 4 OS=Mus musculus GN=Dlgap4	66	30	5	384811	416002	440340	526511	499750	473621	476921	453910
	Rap1gap	sp|A2ALS5|RPGP1_MOUSE	Rap1 GTPase-activating protein 1 OS=Mus musculus GN=Rap1gap PE=1 SV=2	66	27	0	1.15792e+06	1.39473e+06	2.3914e+06	1.97999e+06	2.33385e+06	2.08228e+06	2.0408e+06	1.89724e+06
	Sars	tr|Q8C483|Q8C483_MOUSE	Serine--tRNA ligase, cytoplasmic OS=Mus musculus GN=Sars PE=2 SV=1	65	24	1	2.45995e+06	2.80079e+06	3.17845e+06	3.23826e+06	3.44846e+06	3.46906e+06	3.18844e+06	3.17038e+06
	Cntnap2	tr|E9QNF7|E9QNF7_MOUSE	Contactin-associated protein-like 2 OS=Mus musculus GN=Cntnap2 PE=4 SV=1	65	28	1	2.44902e+06	2.39798e+06	2.07351e+06	2.05679e+06	2.31444e+06	2.4338e+06	2.22214e+06	2.28681e+06
	Rasal1	sp|Q9Z268|RASL1_MOUSE	RasGAP-activating-like protein 1 OS=Mus musculus GN=Rasal1 PE=2 SV=2	65	24	21	2.7321e+06	2.52638e+06	442778	524931	1.3365e+06	1.32561e+06	1.30141e+06	1.41139e+06
	Ndufb10	sp|Q9DCS9|NDUBA_MOUSE	NADH dehydrogenase [ubiquinone] 1 beta subcomplex subunit 10 OS=Mus musculus GN=Ndufb10 PE=1 SV=3	65	11	1	2.00191e+07	1.9024e+07	1.60685e+07	1.50688e+07	1.58159e+07	1.55029e+07	1.56316e+07	1.50903e+07
	Ptms	sp|Q9D0J8|PTMS_MOUSE	Parathymosin OS=Mus musculus GN=Ptms PE=1 SV=3	65	2	2	282782	339411	866768	794562	702086	593737	633485	586133
	Pccb	sp|Q99MN9|PCCB_MOUSE	Propionyl-CoA carboxylase beta chain, mitochondrial OS=Mus musculus GN=Pccb PE=1 SV=2	65	30	0	2.34565e+06	2.44137e+06	2.29731e+06	2.25989e+06	2.3217e+06	2.4107e+06	2.44971e+06	2.46436e+06
	Cisd1	sp|Q91WS0|CISD1_MOUSE	CDGSH iron-sulfur domain-containing protein 1 OS=Mus musculus GN=Cisd1 PE=1 SV=1	65	7	7	797620	1.12393e+06	2.59331e+06	2.20747e+06	2.11887e+06	2.07764e+06	1.97418e+06	1.88015e+06
	Maoa	sp|Q64133|AOFA_MOUSE	Amine oxidase [flavin-containing] A OS=Mus musculus GN=Maoa PE=1 SV=3	65	13	13	1.53948e+06	1.90528e+06	2.53971e+06	1.98627e+06	2.17873e+06	2.40211e+06	2.20243e+06	2.06548e+06
	Myl6	sp|Q60605|MYL6_MOUSE	Myosin light polypeptide 6 OS=Mus musculus GN=Myl6 PE=1 SV=3	65	12	0	1.98486e+06	1.98708e+06	2.27567e+06	2.22122e+06	2.23025e+06	2.09793e+06	2.08226e+06	2.11677e+06
	Cpe	sp|Q00493|CBPE_MOUSE	Carboxypeptidase E OS=Mus musculus GN=Cpe PE=1 SV=2	65	19	19	689052	774771	818539	813450	868746	887959	822511	835129
	Kcnab2	sp|P62482|KCAB2_MOUSE	Voltage-gated potassium channel subunit beta-2 OS=Mus musculus GN=Kcnab2 PE=2 SV=1	65	20	0	1.12146e+06	1.02445e+06	903103	1.03167e+06	1.14853e+06	1.12274e+06	1.09844e+06	1.07055e+06
	Eef1d	sp|P57776-3|EF1D_MOUSE	Isoform 3 of Elongation factor 1-delta OS=Mus musculus GN=Eef1d	65	25	0	1.68311e+06	1.57284e+06	1.3472e+06	1.5232e+06	1.56173e+06	1.57084e+06	1.53058e+06	1.58803e+06
	Cox6b1	sp|P56391|CX6B1_MOUSE	Cytochrome c oxidase subunit 6B1 OS=Mus musculus GN=Cox6b1 PE=1 SV=2	65	9	9	1.45153e+07	1.48586e+07	1.81416e+07	1.51328e+07	1.83077e+07	1.79826e+07	1.86419e+07	1.7767e+07
	Pdia4	sp|P08003|PDIA4_MOUSE	Protein disulfide-isomerase A4 OS=Mus musculus GN=Pdia4 PE=1 SV=3	65	29	29	412692	519785	836201	767290	815263	758680	728103	704878
	Plec	tr|E9Q9J6|E9Q9J6_MOUSE	Plectin (Fragment) OS=Mus musculus GN=Plec PE=1 SV=1	64	30	0	3.31179e+06	3.32485e+06	3.07545e+06	3.4697e+06	3.38063e+06	3.40198e+06	3.22227e+06	3.54466e+06
	Psma5	sp|Q9Z2U1|PSA5_MOUSE	Proteasome subunit alpha type-5 OS=Mus musculus GN=Psma5 PE=1 SV=1	64	14	3	1.89029e+06	1.96451e+06	2.17209e+06	2.14826e+06	2.34973e+06	2.27353e+06	2.13055e+06	2.01433e+06
	Magi2	sp|Q9WVQ1|MAGI2_MOUSE	Membrane-associated guanylate kinase, WW and PDZ domain-containing protein 2 OS=Mus musculus GN=Magi2 PE=1 SV=2	64	36	2	810195	807710	675342	779147	793618	779077	755593	762142
	Ndrg3	sp|Q9QYF9|NDRG3_MOUSE	Protein NDRG3 OS=Mus musculus GN=Ndrg3 PE=1 SV=1	64	16	4	1.78753e+06	1.70398e+06	1.44134e+06	1.63455e+06	1.64143e+06	1.56709e+06	1.50141e+06	1.59422e+06
	Usp14	sp|Q9JMA1|UBP14_MOUSE	Ubiquitin carboxyl-terminal hydrolase 14 OS=Mus musculus GN=Usp14 PE=1 SV=3	64	17	0	607125	604532	587583	598234	640485	645223	619177	649326
	Xpo7	sp|Q9EPK7|XPO7_MOUSE	Exportin-7 OS=Mus musculus GN=Xpo7 PE=2 SV=3	64	33	0	1.74436e+06	1.87541e+06	1.74423e+06	1.85513e+06	1.91195e+06	1.92996e+06	1.87292e+06	1.91712e+06
	Hgs	sp|Q99LI8|HGS_MOUSE	Hepatocyte growth factor-regulated tyrosine kinase substrate OS=Mus musculus GN=Hgs PE=1 SV=2	64	20	0	1.9466e+06	2.06263e+06	2.42781e+06	2.52765e+06	2.49704e+06	2.42312e+06	2.30795e+06	2.30154e+06
	Pip4k2b	sp|Q80XI4|PI42B_MOUSE	Phosphatidylinositol 5-phosphate 4-kinase type-2 beta OS=Mus musculus GN=Pip4k2b PE=1 SV=1	64	25	19	1.84909e+06	1.85115e+06	2.22047e+06	2.1608e+06	2.26756e+06	2.14293e+06	2.21479e+06	2.07386e+06
	Myo6	sp|Q64331|MYO6_MOUSE	Unconventional myosin-VI OS=Mus musculus GN=Myo6 PE=1 SV=1	64	30	1	687819	793652	837999	811014	918491	1.14739e+06	1.05632e+06	930203
	Spr	sp|Q64105|SPRE_MOUSE	Sepiapterin reductase OS=Mus musculus GN=Spr PE=1 SV=1	64	15	0	4.28794e+06	3.77728e+06	2.9629e+06	3.0312e+06	3.02807e+06	3.05601e+06	3.03599e+06	3.19236e+06
	Hp1bp3	sp|Q3TEA8|HP1B3_MOUSE	Heterochromatin protein 1-binding protein 3 OS=Mus musculus GN=Hp1bp3 PE=1 SV=1	64	22	0	6.00653e+06	8.58622e+06	1.28036e+07	1.14843e+07	1.24997e+07	1.26927e+07	1.19332e+07	1.07844e+07
	Grm2	sp|Q14BI2|GRM2_MOUSE	Metabotropic glutamate receptor 2 OS=Mus musculus GN=Grm2 PE=1 SV=2	64	24	16	1.56616e+06	1.59563e+06	1.70671e+06	2.28995e+06	1.89194e+06	2.07443e+06	1.85086e+06	1.97567e+06
	Sars	sp|P26638|SYSC_MOUSE	Serine--tRNA ligase, cytoplasmic OS=Mus musculus GN=Sars PE=2 SV=3	64	23	0	2.44477e+06	2.78042e+06	3.21678e+06	3.23103e+06	3.46735e+06	3.47266e+06	3.20174e+06	3.12705e+06
	Ctbp1	sp|O88712|CTBP1_MOUSE	C-terminal-binding protein 1 OS=Mus musculus GN=Ctbp1 PE=1 SV=2	64	20	0	3.37936e+06	3.55804e+06	3.50777e+06	3.77024e+06	3.74771e+06	3.90894e+06	3.68683e+06	3.84253e+06
	Rabep1	sp|O35551|RABE1_MOUSE	Rab GTPase-binding effector protein 1 OS=Mus musculus GN=Rabep1 PE=1 SV=2	64	40	0	631285	669011	831718	869657	803777	792182	804484	824034
	Exoc4	sp|O35382|EXOC4_MOUSE	Exocyst complex component 4 OS=Mus musculus GN=Exoc4 PE=1 SV=2	64	33	16	1.52114e+06	1.61689e+06	1.91306e+06	1.98308e+06	1.8971e+06	1.89892e+06	1.82693e+06	1.7865e+06
	Opcml	tr|Q6DFY2|Q6DFY2_MOUSE	Opioid binding protein/cell adhesion molecule-like OS=Mus musculus GN=Opcml PE=2 SV=1	63	15	1	1.65284e+06	1.96227e+06	2.76928e+06	3.10867e+06	2.79323e+06	2.8791e+06	2.78644e+06	2.70479e+06
	Rpl10a	tr|Q5XJF6|Q5XJF6_MOUSE	Ribosomal protein OS=Mus musculus GN=Rpl10a PE=1 SV=1	63	17	1	1.20483e+06	1.55519e+06	3.26834e+06	2.75874e+06	2.96058e+06	2.56633e+06	2.55854e+06	2.26108e+06
	Tagln2	sp|Q9WVA4|TAGL2_MOUSE	Transgelin-2 OS=Mus musculus GN=Tagln2 PE=1 SV=4	63	14	9	1.56758e+06	1.32015e+06	799498	928249	944315	924541	883632	946199
	Ppa1	sp|Q9D819|IPYR_MOUSE	Inorganic pyrophosphatase OS=Mus musculus GN=Ppa1 PE=1 SV=1	63	20	20	2.05315e+06	2.63668e+06	3.87645e+06	3.35507e+06	3.5933e+06	3.68565e+06	3.62706e+06	3.317e+06
	Nsfl1c	sp|Q9CZ44|NSF1C_MOUSE	NSFL1 cofactor p47 OS=Mus musculus GN=Nsfl1c PE=1 SV=1	63	21	0	4.27953e+06	3.8251e+06	3.0513e+06	3.37145e+06	3.23386e+06	3.18072e+06	3.20964e+06	3.32492e+06
	Ntm	sp|Q99PJ0|NTRI_MOUSE	Neurotrimin OS=Mus musculus GN=Ntm PE=2 SV=2	63	11	0	3.82193e+06	4.67167e+06	7.69705e+06	8.92156e+06	8.38302e+06	8.24473e+06	7.8902e+06	7.34051e+06
	Cadm3	sp|Q99N28|CADM3_MOUSE	Cell adhesion molecule 3 OS=Mus musculus GN=Cadm3 PE=1 SV=1	63	11	0	760085	805932	779179	785529	910671	879048	824012	841398
	Etfdh	sp|Q921G7|ETFD_MOUSE	Electron transfer flavoprotein-ubiquinone oxidoreductase, mitochondrial OS=Mus musculus GN=Etfdh PE=1 SV=1	63	27	4	904865	945110	1.16706e+06	1.01477e+06	1.1571e+06	1.06848e+06	1.04927e+06	1.00825e+06
	Itpka	sp|Q8R071|IP3KA_MOUSE	Inositol-trisphosphate 3-kinase A OS=Mus musculus GN=Itpka PE=2 SV=1	63	23	22	1.62487e+06	1.4225e+06	917637	1.24177e+06	1.1632e+06	1.08111e+06	1.03446e+06	1.1514e+06
	Pde10a	sp|Q8CA95|PDE10_MOUSE	cAMP and cAMP-inhibited cGMP 3',5'-cyclic phosphodiesterase 10A OS=Mus musculus GN=Pde10a PE=1 SV=2	63	28	0	1.62555e+06	1.60892e+06	1.60958e+06	1.6357e+06	1.76896e+06	1.5096e+06	1.65398e+06	1.78889e+06
	Srrm2	sp|Q8BTI8|SRRM2_MOUSE	Serine/arginine repetitive matrix protein 2 OS=Mus musculus GN=Srrm2 PE=1 SV=3	63	34	0	495633	435737	348807	393033	417938	409255	414100	403846
	Atcay	sp|Q8BHE3|ATCAY_MOUSE	Caytaxin OS=Mus musculus GN=Atcay PE=1 SV=1	63	19	18	310774	279951	203150	238059	248967	226040	250865	240299
	Rab3gap1	sp|Q80UJ7|RB3GP_MOUSE	Rab3 GTPase-activating protein catalytic subunit OS=Mus musculus GN=Rab3gap1 PE=2 SV=4	63	28	28	1.19935e+06	1.39142e+06	1.51124e+06	1.61055e+06	1.68652e+06	1.66496e+06	1.57409e+06	1.57771e+06
	Tppp	sp|Q7TQD2|TPPP_MOUSE	Tubulin polymerization-promoting protein OS=Mus musculus GN=Tppp PE=1 SV=1	63	17	17	7.86592e+06	7.95597e+06	9.5784e+06	9.33435e+06	1.00737e+07	1.02461e+07	9.98883e+06	9.58562e+06
	Uggt1	sp|Q6P5E4|UGGG1_MOUSE	UDP-glucose:glycoprotein glucosyltransferase 1 OS=Mus musculus GN=Uggt1 PE=1 SV=4	63	39	21	1.06759e+06	1.22319e+06	1.55936e+06	1.57431e+06	1.63314e+06	1.56761e+06	1.56115e+06	1.52651e+06
	Map2k2	sp|Q63932|MP2K2_MOUSE	Dual specificity mitogen-activated protein kinase kinase 2 OS=Mus musculus GN=Map2k2 PE=1 SV=2	63	17	0	1.11598e+06	1.57074e+06	3.58092e+06	3.17983e+06	3.03724e+06	2.74206e+06	2.81268e+06	2.62411e+06
	Trim28	sp|Q62318|TIF1B_MOUSE	Transcription intermediary factor 1-beta OS=Mus musculus GN=Trim28 PE=1 SV=3	63	27	6	1.12856e+06	1.26475e+06	1.5054e+06	1.45929e+06	1.4905e+06	1.55493e+06	1.48708e+06	1.41062e+06
	Nnt	sp|Q61941|NNTM_MOUSE	NAD(P) transhydrogenase, mitochondrial OS=Mus musculus GN=Nnt PE=1 SV=2	63	29	8	208148	199095	1.93279e+06	1.62353e+06	1.07805e+06	1.05086e+06	1.03721e+06	999991
	Abr	sp|Q5SSL4|ABR_MOUSE	Active breakpoint cluster region-related protein OS=Mus musculus GN=Abr PE=1 SV=1	63	30	0	1.49348e+06	1.6426e+06	2.40686e+06	2.38271e+06	2.27827e+06	2.29552e+06	2.21978e+06	2.1416e+06
	Epha4	sp|Q03137|EPHA4_MOUSE	Ephrin type-A receptor 4 OS=Mus musculus GN=Epha4 PE=1 SV=2	63	30	0	1.59688e+06	1.39014e+06	874444	1.30168e+06	1.15417e+06	1.1091e+06	1.14373e+06	1.26673e+06
	Serpina1c	sp|Q00896|A1AT3_MOUSE	Alpha-1-antitrypsin 1-3 OS=Mus musculus GN=Serpina1c PE=1 SV=2	63	13	0	1.34633e+06	1.65003e+06	1.51653e+06	1.68634e+06	1.28208e+06	2.08867e+06	1.27145e+06	1.1999e+06
	Dnajc5	sp|P60904|DNJC5_MOUSE	DnaJ homolog subfamily C member 5 OS=Mus musculus GN=Dnajc5 PE=1 SV=1	63	6	1	1.35699e+06	1.54811e+06	1.61911e+06	1.75364e+06	1.35906e+06	1.37727e+06	1.36196e+06	1.39908e+06
	Dock4	sp|P59764|DOCK4_MOUSE	Dedicator of cytokinesis protein 4 OS=Mus musculus GN=Dock4 PE=1 SV=1	63	40	36	638194	612733	498326	574394	583808	587340	568661	597922
	Rpl6	sp|P47911|RL6_MOUSE	60S ribosomal protein L6 OS=Mus musculus GN=Rpl6 PE=1 SV=3	63	18	4	5.01603e+06	6.22965e+06	7.33241e+06	7.27424e+06	7.31358e+06	7.72368e+06	7.2673e+06	7.24997e+06
	Gucy1b3	sp|O54865|GCYB1_MOUSE	Guanylate cyclase soluble subunit beta-1 OS=Mus musculus GN=Gucy1b3 PE=2 SV=1	63	34	34	5.33148e+06	5.46301e+06	7.1703e+06	6.66648e+06	6.57705e+06	6.46654e+06	6.46653e+06	6.25685e+06
	Ppm1b	tr|Q99NF7|Q99NF7_MOUSE	Ppm1b protein OS=Mus musculus GN=Ppm1b PE=2 SV=1	62	16	1	685550	591691	426783	471435	509711	513402	500692	524808
	Bcat1	tr|Q8CBC8|Q8CBC8_MOUSE	Branched-chain-amino-acid aminotransferase OS=Mus musculus GN=Bcat1 PE=2 SV=1	62	16	1	3.31879e+06	3.10651e+06	2.52746e+06	2.21582e+06	2.74686e+06	2.71452e+06	2.6547e+06	2.70456e+06
	Brsk2	tr|G3UWV4|G3UWV4_MOUSE	Serine/threonine-protein kinase BRSK2 OS=Mus musculus GN=Brsk2 PE=4 SV=1	62	27	1	772487	830557	876956	922463	975082	997628	919330	896172
	Tns1	tr|E9Q0S6|E9Q0S6_MOUSE	Protein Tns1 OS=Mus musculus GN=Tns1 PE=1 SV=1	62	35	0	384416	357343	287662	289970	326150	303446	305072	310820
	Hsd17b10	tr|A2AFQ2|A2AFQ2_MOUSE	3-hydroxyacyl-CoA dehydrogenase type-2 OS=Mus musculus GN=Hsd17b10 PE=1 SV=1	62	15	0	3.03296e+06	3.04493e+06	3.12028e+06	3.0082e+06	3.00698e+06	2.95605e+06	2.95433e+06	2.902e+06
	Strap	sp|Q9Z1Z2|STRAP_MOUSE	Serine-threonine kinase receptor-associated protein OS=Mus musculus GN=Strap PE=1 SV=2	62	14	14	372075	392621	435326	445206	461405	409185	417913	394002
	Ivd	sp|Q9JHI5|IVD_MOUSE	Isovaleryl-CoA dehydrogenase, mitochondrial OS=Mus musculus GN=Ivd PE=1 SV=1	62	19	19	1.20771e+06	1.41748e+06	2.44534e+06	2.10594e+06	2.26046e+06	2.3585e+06	2.27532e+06	2.05615e+06
	Mccc1	sp|Q99MR8|MCCA_MOUSE	Methylcrotonoyl-CoA carboxylase subunit alpha, mitochondrial OS=Mus musculus GN=Mccc1 PE=1 SV=2	62	29	10	719766	701840	724029	644689	712231	694109	719080	676596
	Vcpip1	sp|Q8CDG3|VCIP1_MOUSE	Deubiquitinating protein VCIP135 OS=Mus musculus GN=Vcpip1 PE=2 SV=1	62	35	9	434056	516448	612501	615080	634207	630221	611670	597324
	Epn1	sp|Q80VP1|EPN1_MOUSE	Epsin-1 OS=Mus musculus GN=Epn1 PE=1 SV=3	62	23	0	4.14421e+06	4.35909e+06	4.75844e+06	4.86355e+06	4.61039e+06	4.74194e+06	4.78272e+06	4.72796e+06
	Ecm29	sp|Q6PDI5|ECM29_MOUSE	Proteasome-associated protein ECM29 homolog OS=Mus musculus GN=Ecm29 PE=1 SV=3	62	41	0	479686	517629	571603	544228	581651	613826	578302	582092
	Exoc3	sp|Q6KAR6|EXOC3_MOUSE	Exocyst complex component 3 OS=Mus musculus GN=Exoc3 PE=1 SV=2	62	27	27	860553	843298	911007	948113	1.00806e+06	929060	897851	890006
	Brsk2	sp|Q69Z98|BRSK2_MOUSE	Serine/threonine-protein kinase BRSK2 OS=Mus musculus GN=Brsk2 PE=1 SV=2	62	27	0	791335	843399	851999	911921	968532	992230	909490	897600
	Omg	sp|Q63912|OMGP_MOUSE	Oligodendrocyte-myelin glycoprotein OS=Mus musculus GN=Omg PE=1 SV=1	62	10	0	2.26225e+06	2.40026e+06	2.46808e+06	2.53076e+06	2.36514e+06	2.41805e+06	2.38786e+06	2.4781e+06
	Cdc42bpa	sp|Q3UU96|MRCKA_MOUSE	Serine/threonine-protein kinase MRCK alpha OS=Mus musculus GN=Cdc42bpa PE=2 SV=2	62	42	0	572507	607195	832748	733757	828524	795833	786107	761411
	Ccdc136	sp|Q3TVA9|CC136_MOUSE	Coiled-coil domain-containing protein 136 OS=Mus musculus GN=Ccdc136 PE=2 SV=2	62	22	0	2.36163e+06	2.14952e+06	1.72444e+06	1.52343e+06	1.79739e+06	1.82868e+06	1.87284e+06	1.88344e+06
	Myl12b	sp|Q3THE2|ML12B_MOUSE	Myosin regulatory light chain 12B OS=Mus musculus GN=Myl12b PE=1 SV=2	62	14	1	2.83956e+06	2.5905e+06	1.93042e+06	2.07281e+06	2.03706e+06	1.92941e+06	1.98104e+06	1.88576e+06
	Apoa1	sp|Q00623|APOA1_MOUSE	Apolipoprotein A-I OS=Mus musculus GN=Apoa1 PE=1 SV=2	62	19	18	1.04507e+06	1.12493e+06	1.1421e+06	1.25598e+06	1.16564e+06	1.62159e+06	1.31343e+06	1.06695e+06
	Ptprn2	sp|P80560|PTPR2_MOUSE	Receptor-type tyrosine-protein phosphatase N2 OS=Mus musculus GN=Ptprn2 PE=1 SV=2	62	27	1	1.40559e+06	1.21877e+06	882849	766119	956708	942527	992621	992368
	Gaa	sp|P70699|LYAG_MOUSE	Lysosomal alpha-glucosidase OS=Mus musculus GN=Gaa PE=1 SV=2	62	26	6	1.40457e+06	1.29558e+06	796473	807061	894257	964303	919587	949414
	Gabrb2	sp|P63137-2|GBRB2_MOUSE	Isoform 2 of Gamma-aminobutyric acid receptor subunit beta-2 OS=Mus musculus GN=Gabrb2	62	20	1	2.63427e+06	2.53147e+06	2.14868e+06	2.37114e+06	2.29038e+06	2.34732e+06	2.25398e+06	2.41938e+06
	Rpl10a	sp|P53026|RL10A_MOUSE	60S ribosomal protein L10a OS=Mus musculus GN=Rpl10a PE=1 SV=3	62	16	0	1.2013e+06	1.55292e+06	3.26003e+06	2.76107e+06	2.9677e+06	2.57218e+06	2.55831e+06	2.26267e+06
	Camk4	sp|P08414|KCC4_MOUSE	Calcium/calmodulin-dependent protein kinase type IV OS=Mus musculus GN=Camk4 PE=1 SV=2	62	21	0	399320	502376	612089	715116	729513	699594	644389	715363
	Fubp1	tr|Q3TUE1|Q3TUE1_MOUSE	Far upstream element-binding protein 1 OS=Mus musculus GN=Fubp1 PE=2 SV=1	61	23	1	557995	599813	723133	704812	689170	732247	760537	704133
	Tns1	tr|A0A087WRU0|A0A087WRU0_MOUSE	Protein Tns1 (Fragment) OS=Mus musculus GN=Tns1 PE=1 SV=1	61	34	1	391610	363200	283941	284833	318017	300341	302705	312655
	Ruvbl2	sp|Q9WTM5|RUVB2_MOUSE	RuvB-like 2 OS=Mus musculus GN=Ruvbl2 PE=2 SV=3	61	26	12	1.20378e+06	1.24726e+06	1.37249e+06	1.29681e+06	1.36737e+06	1.32836e+06	1.33661e+06	1.30638e+06
	Atp6v1f	sp|Q9D1K2|VATF_MOUSE	V-type proton ATPase subunit F OS=Mus musculus GN=Atp6v1f PE=1 SV=2	61	8	3	1.95233e+06	1.81417e+06	2.29174e+06	2.0856e+06	2.40315e+06	2.0746e+06	2.13174e+06	1.90262e+06
	Ykt6	sp|Q9CQW1|YKT6_MOUSE	Synaptobrevin homolog YKT6 OS=Mus musculus GN=Ykt6 PE=2 SV=1	61	14	14	1.45523e+06	1.5357e+06	1.12006e+06	1.1676e+06	1.18329e+06	1.26322e+06	1.31128e+06	1.27201e+06
	Cntnap2	sp|Q9CPW0|CNTP2_MOUSE	Contactin-associated protein-like 2 OS=Mus musculus GN=Cntnap2 PE=1 SV=2	61	27	0	2.39994e+06	2.39043e+06	2.09057e+06	2.06795e+06	2.32425e+06	2.44883e+06	2.228e+06	2.29408e+06
	Ddx39a	sp|Q8VDW0|DX39A_MOUSE	ATP-dependent RNA helicase DDX39A OS=Mus musculus GN=Ddx39a PE=2 SV=1	61	14	0	1.93246e+06	2.13505e+06	2.23044e+06	2.40476e+06	2.39628e+06	2.42387e+06	2.352e+06	2.33999e+06
	Ccar2	sp|Q8VDP4|CCAR2_MOUSE	Cell cycle and apoptosis regulator protein 2 OS=Mus musculus GN=Ccar2 PE=1 SV=2	61	24	24	809338	784697	731154	800763	820592	815462	828808	812364
	Gspt1	sp|Q8R050|ERF3A_MOUSE	Eukaryotic peptide chain release factor GTP-binding subunit ERF3A OS=Mus musculus GN=Gspt1 PE=1 SV=2	61	25	0	545423	642536	872733	843397	878480	874023	794725	811066
	Acad9	sp|Q8JZN5|ACAD9_MOUSE	Acyl-CoA dehydrogenase family member 9, mitochondrial OS=Mus musculus GN=Acad9 PE=1 SV=2	61	29	21	2.53377e+06	2.87051e+06	3.42458e+06	3.42556e+06	3.24204e+06	3.27658e+06	3.22672e+06	3.09022e+06
	Trim9	sp|Q8C7M3|TRIM9_MOUSE	E3 ubiquitin-protein ligase TRIM9 OS=Mus musculus GN=Trim9 PE=1 SV=2	61	24	0	1.19496e+06	1.13048e+06	966496	1.09791e+06	1.0953e+06	1.0379e+06	1.03636e+06	1.14963e+06
	Psmd5	sp|Q8BJY1|PSMD5_MOUSE	26S proteasome non-ATPase regulatory subunit 5 OS=Mus musculus GN=Psmd5 PE=1 SV=4	61	19	16	1.87757e+06	1.79446e+06	1.62616e+06	1.48016e+06	1.589e+06	1.61703e+06	1.61865e+06	1.63083e+06
	Cdkl5	sp|Q3UTQ8|CDKL5_MOUSE	Cyclin-dependent kinase-like 5 OS=Mus musculus GN=Cdkl5 PE=2 SV=1	61	29	13	709472	722110	548378	751795	707986	724739	697742	720654
	Dab2ip	sp|Q3UHC7|DAB2P_MOUSE	Disabled homolog 2-interacting protein OS=Mus musculus GN=Dab2ip PE=1 SV=1	61	29	0	1.38115e+06	1.24341e+06	978517	1.14444e+06	1.08324e+06	1.07852e+06	1.05607e+06	1.13336e+06
	Prkacb	sp|P68181|KAPCB_MOUSE	cAMP-dependent protein kinase catalytic subunit beta OS=Mus musculus GN=Prkacb PE=1 SV=2	61	18	0	4.32694e+06	5.02081e+06	6.78666e+06	7.03179e+06	6.67416e+06	6.82268e+06	6.40406e+06	6.56488e+06
	Ppp1cc	sp|P63087-2|PP1G_MOUSE	Isoform Gamma-2 of Serine/threonine-protein phosphatase PP1-gamma catalytic subunit OS=Mus musculus GN=Ppp1cc	61	22	1	4.09565e+06	4.55141e+06	5.2982e+06	5.33734e+06	5.39322e+06	5.6824e+06	5.50335e+06	5.27748e+06
	Bcat1	sp|P24288|BCAT1_MOUSE	Branched-chain-amino-acid aminotransferase, cytosolic OS=Mus musculus GN=Bcat1 PE=2 SV=2	61	15	0	3.31063e+06	3.09459e+06	2.54059e+06	2.2173e+06	2.75369e+06	2.71416e+06	2.65596e+06	2.70764e+06
	Gsn	sp|P13020|GELS_MOUSE	Gelsolin OS=Mus musculus GN=Gsn PE=1 SV=3	61	26	0	683010	755855	634938	599234	762877	816005	774033	706538
	Klc2	sp|O88448|KLC2_MOUSE	Kinesin light chain 2 OS=Mus musculus GN=Klc2 PE=1 SV=1	61	24	0	908226	943855	1.07461e+06	1.00319e+06	1.07649e+06	997612	1.03156e+06	993952
	Ndufa7	sp|Q9Z1P6|NDUA7_MOUSE	NADH dehydrogenase [ubiquinone] 1 alpha subcomplex subunit 7 OS=Mus musculus GN=Ndufa7 PE=1 SV=3	60	13	13	342505	468464	861011	842137	806440	847479	729464	698820
	Vapa	sp|Q9WV55|VAPA_MOUSE	Vesicle-associated membrane protein-associated protein A OS=Mus musculus GN=Vapa PE=1 SV=2	60	16	15	747559	965918	1.78614e+06	1.82861e+06	1.78627e+06	1.85677e+06	1.63321e+06	1.53741e+06
	Acot9	sp|Q9R0X4|ACOT9_MOUSE	Acyl-coenzyme A thioesterase 9, mitochondrial OS=Mus musculus GN=Acot9 PE=1 SV=1	60	23	9	917948	986204	1.18e+06	1.12237e+06	1.17739e+06	1.15426e+06	1.13708e+06	1.08761e+06
	Akr1a1	sp|Q9JII6|AK1A1_MOUSE	Alcohol dehydrogenase [NADP(+)] OS=Mus musculus GN=Akr1a1 PE=1 SV=3	60	18	7	4.03801e+06	4.48657e+06	4.19438e+06	4.28193e+06	4.53898e+06	4.59204e+06	4.29158e+06	4.25246e+06
	Copb1	sp|Q9JIF7|COPB_MOUSE	Coatomer subunit beta OS=Mus musculus GN=Copb1 PE=1 SV=1	60	30	30	1.86905e+06	2.12982e+06	2.43224e+06	2.2834e+06	2.30416e+06	2.20542e+06	2.28064e+06	2.17181e+06
	Cars	sp|Q9ER72|SYCC_MOUSE	Cysteine--tRNA ligase, cytoplasmic OS=Mus musculus GN=Cars PE=2 SV=2	60	29	3	1.17944e+06	1.19486e+06	1.13308e+06	1.19368e+06	1.12878e+06	1.13237e+06	1.10536e+06	1.16095e+06
	Sfxn5	sp|Q925N0|SFXN5_MOUSE	Sideroflexin-5 OS=Mus musculus GN=Sfxn5 PE=1 SV=2	60	11	1	3.54964e+06	3.09187e+06	2.67993e+06	2.41409e+06	2.87456e+06	3.12996e+06	2.87999e+06	2.87115e+06
	Fubp1	sp|Q91WJ8|FUBP1_MOUSE	Far upstream element-binding protein 1 OS=Mus musculus GN=Fubp1 PE=1 SV=1	60	22	0	559159	600021	723912	707888	685223	732350	757176	705793
	Sgip1	sp|Q8VD37-3|SGIP1_MOUSE	Isoform 3 of SH3-containing GRB2-like protein 3-interacting protein 1 OS=Mus musculus GN=Sgip1	60	22	0	7.35718e+06	6.63128e+06	4.56218e+06	5.05214e+06	5.36829e+06	5.43068e+06	4.86424e+06	4.97546e+06
	Eif3b	sp|Q8JZQ9|EIF3B_MOUSE	Eukaryotic translation initiation factor 3 subunit B OS=Mus musculus GN=Eif3b PE=1 SV=1	60	20	20	419648	402308	351923	366156	393319	416605	399746	413549
	Coro2b	sp|Q8BH44|COR2B_MOUSE	Coronin-2B OS=Mus musculus GN=Coro2b PE=2 SV=2	60	24	4	3.99945e+06	3.67546e+06	2.15135e+06	2.46411e+06	3.11053e+06	3.12779e+06	2.93775e+06	3.00727e+06
	Gabrb3	sp|P63080|GBRB3_MOUSE	Gamma-aminobutyric acid receptor subunit beta-3 OS=Mus musculus GN=Gabrb3 PE=2 SV=1	60	19	0	1.88176e+06	1.8042e+06	1.43559e+06	1.59947e+06	1.60429e+06	1.58392e+06	1.51225e+06	1.62699e+06
	Pura	sp|P42669|PURA_MOUSE	Transcriptional activator protein Pur-alpha OS=Mus musculus GN=Pura PE=1 SV=1	60	16	15	3.92532e+06	4.62244e+06	6.77795e+06	6.49475e+06	7.01966e+06	7.05295e+06	6.56917e+06	5.93531e+06
	Tjp1	sp|P39447|ZO1_MOUSE	Tight junction protein ZO-1 OS=Mus musculus GN=Tjp1 PE=1 SV=2	60	39	0	1.30401e+06	1.45876e+06	1.34254e+06	1.50953e+06	1.52305e+06	1.57819e+06	1.46545e+06	1.4654e+06
	Ppm1b	sp|P36993|PPM1B_MOUSE	Protein phosphatase 1B OS=Mus musculus GN=Ppm1b PE=1 SV=1	60	15	0	474761	411616	295412	328105	353372	357444	346623	364890
	Dlgap4	sp|B1AZP2|DLGP4_MOUSE	Disks large-associated protein 4 OS=Mus musculus GN=Dlgap4 PE=1 SV=1	60	25	0	379720	411160	446498	527672	508482	473987	484408	451953
	Rpl21	tr|Q9CQM8|Q9CQM8_MOUSE	60S ribosomal protein L21 OS=Mus musculus GN=Rpl21 PE=2 SV=1	59	8	1	383411	328445	229128	258112	278650	272704	271845	253085
	Gria1	tr|Q7TNB5|Q7TNB5_MOUSE	Glutamate receptor 1 OS=Mus musculus GN=Gria1 PE=2 SV=1	59	31	2	3.02806e+06	3.47237e+06	4.34958e+06	5.02351e+06	4.59885e+06	4.71074e+06	4.11812e+06	4.54333e+06
	Agrn	tr|M0QWP1|M0QWP1_MOUSE	Agrin OS=Mus musculus GN=Agrn PE=1 SV=1	59	33	2	2.81336e+06	2.79402e+06	2.31359e+06	2.18885e+06	2.43232e+06	2.38202e+06	2.37347e+06	2.34531e+06
	Rgs6	tr|A0A087WQG6|A0A087WQG6_MOUSE	Regulator of G-protein-signaling 6 OS=Mus musculus GN=Rgs6 PE=4 SV=1	59	22	0	925292	1.06138e+06	1.04971e+06	1.20684e+06	1.19198e+06	1.16292e+06	1.11854e+06	1.10822e+06
	Nos1	sp|Q9Z0J4|NOS1_MOUSE	Nitric oxide synthase, brain OS=Mus musculus GN=Nos1 PE=1 SV=1	59	38	0	778705	885839	1.40281e+06	1.1719e+06	1.21546e+06	1.20544e+06	1.14047e+06	1.17197e+06
	Cyp46a1	sp|Q9WVK8|CP46A_MOUSE	Cholesterol 24-hydroxylase OS=Mus musculus GN=Cyp46a1 PE=2 SV=1	59	21	21	2.32735e+06	2.28352e+06	1.75875e+06	2.08599e+06	2.07378e+06	2.20289e+06	2.06277e+06	2.17843e+06
	H2afy	sp|Q9QZQ8|H2AY_MOUSE	Core histone macro-H2A.1 OS=Mus musculus GN=H2afy PE=1 SV=3	59	17	1	5.84196e+06	7.58919e+06	1.16666e+07	9.26043e+06	9.5996e+06	9.93745e+06	1.04077e+07	9.09692e+06
	Pcsk1n	sp|Q9QXV0|PCSK1_MOUSE	ProSAAS OS=Mus musculus GN=Pcsk1n PE=1 SV=2	59	11	11	3.55808e+06	3.00859e+06	2.19553e+06	1.23171e+06	2.06232e+06	2.12978e+06	2.07374e+06	2.12282e+06
	Asap1	sp|Q9QWY8|ASAP1_MOUSE	Arf-GAP with SH3 domain, ANK repeat and PH domain-containing protein 1 OS=Mus musculus GN=Asap1 PE=1 SV=2	59	32	0	3.49991e+06	3.53644e+06	4.54115e+06	4.91393e+06	4.91612e+06	4.66512e+06	4.50759e+06	4.17152e+06
	Uchl3	sp|Q9JKB1|UCHL3_MOUSE	Ubiquitin carboxyl-terminal hydrolase isozyme L3 OS=Mus musculus GN=Uchl3 PE=1 SV=2	59	20	7	382713	386580	437239	430783	447197	452283	436430	455003
	Ipo7	sp|Q9EPL8|IPO7_MOUSE	Importin-7 OS=Mus musculus GN=Ipo7 PE=1 SV=2	59	24	24	1.54853e+06	1.57996e+06	1.05085e+06	1.21032e+06	1.18257e+06	1.21845e+06	1.21976e+06	1.26986e+06
	Scai	sp|Q8C8N2|SCAI_MOUSE	Protein SCAI OS=Mus musculus GN=Scai PE=1 SV=2	59	24	11	3.18527e+06	3.02139e+06	2.03589e+06	2.56441e+06	2.46224e+06	2.34188e+06	2.27136e+06	2.46966e+06
	Fsd1	sp|Q7TPM6|FSD1_MOUSE	Fibronectin type III and SPRY domain-containing protein 1 OS=Mus musculus GN=Fsd1 PE=2 SV=1	59	28	1	1.52301e+06	1.64699e+06	2.03425e+06	1.84738e+06	1.95213e+06	1.96623e+06	1.90711e+06	1.90576e+06
	Rps9	sp|Q6ZWN5|RS9_MOUSE	40S ribosomal protein S9 OS=Mus musculus GN=Rps9 PE=1 SV=3	59	18	4	3.42132e+06	3.1776e+06	3.25428e+06	3.25014e+06	3.24292e+06	3.49075e+06	3.36621e+06	3.41501e+06
	Eif4g2	sp|Q62448|IF4G2_MOUSE	Eukaryotic translation initiation factor 4 gamma 2 OS=Mus musculus GN=Eif4g2 PE=1 SV=2	59	30	0	1.82585e+06	1.8433e+06	2.176e+06	2.1827e+06	2.11951e+06	2.06443e+06	2.07158e+06	2.03586e+06
	Pea15	sp|Q62048|PEA15_MOUSE	Astrocytic phosphoprotein PEA-15 OS=Mus musculus GN=Pea15 PE=1 SV=1	59	7	0	7.1718e+06	5.86662e+06	4.84806e+06	3.63952e+06	3.74187e+06	4.33118e+06	4.67578e+06	4.47633e+06
	Ppp5c	sp|Q60676|PPP5_MOUSE	Serine/threonine-protein phosphatase 5 OS=Mus musculus GN=Ppp5c PE=1 SV=3	59	23	1	995665	1.12949e+06	1.25465e+06	1.28353e+06	1.38257e+06	1.60052e+06	1.3266e+06	1.38971e+06
	Grm5	sp|Q3UVX5|GRM5_MOUSE	Metabotropic glutamate receptor 5 OS=Mus musculus GN=Grm5 PE=1 SV=2	59	32	0	895191	916274	830033	1.06621e+06	972791	1.07556e+06	957775	1.01481e+06
	Dip2b	sp|Q3UH60|DIP2B_MOUSE	Disco-interacting protein 2 homolog B OS=Mus musculus GN=Dip2b PE=1 SV=1	59	34	7	1.70927e+06	1.77293e+06	1.79209e+06	1.69893e+06	1.9452e+06	1.78592e+06	1.78041e+06	1.68754e+06
	Mitf	sp|Q08874-2|MITF_MOUSE	Isoform A1 of Microphthalmia-associated transcription factor OS=Mus musculus GN=Mitf	59	4	0	40955.4	32380.8	18737.7	19720.4	25988.9	21366.9	25797.1	25598.8
	Gabrb2	sp|P63137|GBRB2_MOUSE	Gamma-aminobutyric acid receptor subunit beta-2 OS=Mus musculus GN=Gabrb2 PE=1 SV=2	59	19	0	2.70926e+06	2.55766e+06	2.14186e+06	2.32001e+06	2.26888e+06	2.31333e+06	2.22866e+06	2.35921e+06
	Ppp1cc	sp|P63087|PP1G_MOUSE	Serine/threonine-protein phosphatase PP1-gamma catalytic subunit OS=Mus musculus GN=Ppp1cc PE=1 SV=1	59	21	0	4.2182e+06	4.64371e+06	5.18166e+06	5.24422e+06	5.30907e+06	5.64441e+06	5.44415e+06	5.24537e+06
	Rps4x	sp|P62702|RS4X_MOUSE	40S ribosomal protein S4, X isoform OS=Mus musculus GN=Rps4x PE=2 SV=2	59	21	7	3.82249e+06	3.54643e+06	3.83314e+06	3.90393e+06	4.13391e+06	4.03082e+06	4.21821e+06	3.88257e+06
	Actr1a	sp|P61164|ACTZ_MOUSE	Alpha-centractin OS=Mus musculus GN=Actr1a PE=2 SV=1	59	17	6	3.23968e+06	3.7216e+06	4.88701e+06	4.81786e+06	4.74586e+06	5.03407e+06	4.81884e+06	4.63958e+06
	Atp5j2	sp|P56135|ATPK_MOUSE	ATP synthase subunit f, mitochondrial OS=Mus musculus GN=Atp5j2 PE=1 SV=3	59	6	0	1.3507e+07	1.25315e+07	1.60618e+07	1.45956e+07	1.35303e+07	1.34213e+07	1.37155e+07	1.3199e+07
	Gria1	sp|P23818|GRIA1_MOUSE	Glutamate receptor 1 OS=Mus musculus GN=Gria1 PE=1 SV=1	59	30	0	3.00403e+06	3.49087e+06	4.28979e+06	4.99957e+06	4.55533e+06	4.72289e+06	4.12189e+06	4.5812e+06
	Cad	sp|B2RQC6|PYR1_MOUSE	CAD protein OS=Mus musculus GN=Cad PE=2 SV=1	59	35	0	2.44222e+06	2.47603e+06	1.9175e+06	2.12616e+06	2.07132e+06	2.24731e+06	2.25904e+06	2.27825e+06
	Pabpc4	tr|Q6PHQ9|Q6PHQ9_MOUSE	MCG5546, isoform CRA_c OS=Mus musculus GN=Pabpc4 PE=2 SV=1	58	27	0	681286	784443	963434	904475	939954	944715	908927	881442
	Asap1	tr|H3BKE6|H3BKE6_MOUSE	Arf-GAP with SH3 domain, ANK repeat and PH domain-containing protein 1 OS=Mus musculus GN=Asap1 PE=1 SV=1	58	31	0	3.52603e+06	3.52681e+06	4.50619e+06	4.90117e+06	4.91543e+06	4.68412e+06	4.5091e+06	4.15007e+06
	2010300C02Rik	tr|F7B0R9|F7B0R9_MOUSE	Protein 2010300C02Rik (Fragment) OS=Mus musculus GN=2010300C02Rik PE=1 SV=1	58	32	1	932441	1.06377e+06	937875	1.26627e+06	1.1519e+06	1.11072e+06	1.08883e+06	1.14703e+06
	Ahnak	tr|E9Q616|E9Q616_MOUSE	Protein Ahnak OS=Mus musculus GN=Ahnak PE=1 SV=1	58	41	40	138648	185274	383098	329265	320593	311499	275458	278877
	Dnpep	sp|Q9Z2W0|DNPEP_MOUSE	Aspartyl aminopeptidase OS=Mus musculus GN=Dnpep PE=2 SV=2	58	21	0	7.90623e+06	7.86322e+06	4.95041e+06	5.45445e+06	6.25002e+06	6.48042e+06	6.06227e+06	6.38335e+06
	Psma7	sp|Q9Z2U0|PSA7_MOUSE	Proteasome subunit alpha type-7 OS=Mus musculus GN=Psma7 PE=1 SV=1	58	12	8	1.32372e+06	1.55296e+06	2.40767e+06	2.24259e+06	2.14323e+06	2.07012e+06	2.04571e+06	1.96255e+06
	Ak3	sp|Q9WTP7|KAD3_MOUSE	GTP:AMP phosphotransferase AK3, mitochondrial OS=Mus musculus GN=Ak3 PE=1 SV=3	58	19	15	716813	819937	1.09015e+06	988142	1.11729e+06	1.09068e+06	1.0387e+06	967767
	Adam22	sp|Q9R1V6-14|ADA22_MOUSE	Isoform 12 of Disintegrin and metalloproteinase domain-containing protein 22 OS=Mus musculus GN=Adam22	58	32	0	3.68327e+06	3.85938e+06	4.2313e+06	3.97279e+06	4.22221e+06	4.04164e+06	4.10663e+06	3.91251e+06
	Glo1	sp|Q9CPU0|LGUL_MOUSE	Lactoylglutathione lyase OS=Mus musculus GN=Glo1 PE=1 SV=3	58	12	12	2.6205e+06	3.24049e+06	6.89008e+06	6.3187e+06	5.35505e+06	6.42828e+06	5.6113e+06	5.4471e+06
	Crocc	sp|Q8CJ40|CROCC_MOUSE	Rootletin OS=Mus musculus GN=Crocc PE=1 SV=2	58	44	0	1.2724e+06	1.11134e+06	348164	337419	546814	558958	547799	565472
	Trim9	sp|Q8C7M3-2|TRIM9_MOUSE	Isoform 2 of E3 ubiquitin-protein ligase TRIM9 OS=Mus musculus GN=Trim9	58	23	0	1.19632e+06	1.13356e+06	971998	1.1124e+06	1.09828e+06	1.02415e+06	1.04474e+06	1.15153e+06
	Astn1	sp|Q61137|ASTN1_MOUSE	Astrotactin-1 OS=Mus musculus GN=Astn1 PE=2 SV=4	58	20	0	4.91446e+06	4.1e+06	2.60699e+06	3.39009e+06	3.29671e+06	3.20513e+06	3.49059e+06	3.19887e+06
	Cdc37	sp|Q61081|CDC37_MOUSE	Hsp90 co-chaperone Cdc37 OS=Mus musculus GN=Cdc37 PE=2 SV=1	58	18	18	603201	622590	626685	670533	706142	675435	610720	630988
	Mat2a	sp|Q3THS6|METK2_MOUSE	S-adenosylmethionine synthase isoform type-2 OS=Mus musculus GN=Mat2a PE=2 SV=2	58	20	17	2.35156e+06	2.01444e+06	1.30789e+06	1.38076e+06	1.53307e+06	1.46255e+06	1.56148e+06	1.51682e+06
	Ppp1r21	sp|Q3TDD9|PPR21_MOUSE	Protein phosphatase 1 regulatory subunit 21 OS=Mus musculus GN=Ppp1r21 PE=2 SV=2	58	32	25	908428	939544	990260	1.02794e+06	1.05105e+06	1.06558e+06	1.02175e+06	1.01024e+06
	Elavl1	sp|P70372|ELAV1_MOUSE	ELAV-like protein 1 OS=Mus musculus GN=Elavl1 PE=1 SV=2	58	18	17	1.11116e+06	972904	995201	974013	1.02046e+06	938173	1.0444e+06	951858
	Pcbp3	sp|P57722|PCBP3_MOUSE	Poly(rC)-binding protein 3 OS=Mus musculus GN=Pcbp3 PE=2 SV=3	58	14	0	1.86228e+06	1.70302e+06	1.26612e+06	1.41913e+06	1.41135e+06	1.3713e+06	1.43802e+06	1.41156e+06
	Gja1	sp|P23242|CXA1_MOUSE	Gap junction alpha-1 protein OS=Mus musculus GN=Gja1 PE=1 SV=2	58	13	13	381750	420964	653120	536805	562139	635335	555745	515558
	Pip4k2a	sp|O70172|PI42A_MOUSE	Phosphatidylinositol 5-phosphate 4-kinase type-2 alpha OS=Mus musculus GN=Pip4k2a PE=1 SV=1	58	19	3	1.46589e+06	1.57588e+06	2.03598e+06	1.67663e+06	2.03865e+06	1.87619e+06	1.99857e+06	1.80418e+06
	Gas7	tr|Q3U432|Q3U432_MOUSE	Growth arrest-specific protein 7 OS=Mus musculus GN=Gas7 PE=2 SV=1	57	18	0	518995	508211	478799	641497	521117	491969	521712	526210
	Neo1	tr|E9QK04|E9QK04_MOUSE	Neogenin OS=Mus musculus GN=Neo1 PE=4 SV=1	57	36	1	905674	859070	970836	1.06197e+06	910863	975553	949052	960602
	Arhgap5	tr|E9PYT0|E9PYT0_MOUSE	Rho GTPase-activating protein 5 OS=Mus musculus GN=Arhgap5 PE=1 SV=1	57	37	1	2.34828e+06	2.62388e+06	2.70517e+06	2.74332e+06	2.65554e+06	2.52737e+06	2.55857e+06	2.67171e+06
	Dip2c	tr|B7ZMZ7|B7ZMZ7_MOUSE	Dip2c protein OS=Mus musculus GN=Dip2c PE=2 SV=1	57	36	1	498802	525508	495569	531092	553022	552252	528422	541022
	Ranbp2	sp|Q9ERU9|RBP2_MOUSE	E3 SUMO-protein ligase RanBP2 OS=Mus musculus GN=Ranbp2 PE=1 SV=2	57	42	41	199932	217355	307829	310984	314162	296030	298173	283259
	Ndufs7	sp|Q9DC70|NDUS7_MOUSE	NADH dehydrogenase [ubiquinone] iron-sulfur protein 7, mitochondrial OS=Mus musculus GN=Ndufs7 PE=1 SV=1	57	8	8	3.54773e+06	3.99064e+06	4.87616e+06	4.83911e+06	4.60606e+06	5.0811e+06	4.83444e+06	4.67528e+06
	Itpa	sp|Q9D892|ITPA_MOUSE	Inosine triphosphate pyrophosphatase OS=Mus musculus GN=Itpa PE=1 SV=2	57	8	8	631059	638972	686178	668229	712384	688096	667792	656961
	Vps33a	sp|Q9D2N9|VP33A_MOUSE	Vacuolar protein sorting-associated protein 33A OS=Mus musculus GN=Vps33a PE=1 SV=2	57	21	21	885574	879271	722255	760400	747634	730212	750618	752661
	Psmd6	sp|Q99JI4|PSMD6_MOUSE	26S proteasome non-ATPase regulatory subunit 6 OS=Mus musculus GN=Psmd6 PE=1 SV=1	57	22	22	690495	635753	405103	464805	454672	463984	487090	487653
	Ppa2	sp|Q91VM9|IPYR2_MOUSE	Inorganic pyrophosphatase 2, mitochondrial OS=Mus musculus GN=Ppa2 PE=1 SV=1	57	19	0	956372	1.09903e+06	1.43605e+06	1.41944e+06	1.41256e+06	1.45018e+06	1.36361e+06	1.36009e+06
	Gdap1l1	sp|Q8VE33|GD1L1_MOUSE	Ganglioside-induced differentiation-associated protein 1-like 1 OS=Mus musculus GN=Gdap1l1 PE=2 SV=1	57	14	0	1.33167e+06	1.33961e+06	1.40584e+06	1.45772e+06	1.37604e+06	1.36021e+06	1.38548e+06	1.38952e+06
	Dagla	sp|Q6WQJ1|DGLA_MOUSE	Sn1-specific diacylglycerol lipase alpha OS=Mus musculus GN=Dagla PE=1 SV=2	57	29	28	1.20264e+06	1.04786e+06	736975	904422	814081	835548	834915	922649
	Dclk2	sp|Q6PGN3-3|DCLK2_MOUSE	Isoform 3 of Serine/threonine-protein kinase DCLK2 OS=Mus musculus GN=Dclk2	57	27	0	2.73006e+06	2.82573e+06	2.75153e+06	2.44882e+06	2.93881e+06	2.80572e+06	2.91687e+06	2.83971e+06
	Ptpn23	sp|Q6PB44|PTN23_MOUSE	Tyrosine-protein phosphatase non-receptor type 23 OS=Mus musculus GN=Ptpn23 PE=1 SV=2	57	36	0	1.23631e+06	1.2471e+06	1.00762e+06	1.26615e+06	1.15617e+06	1.23924e+06	1.18131e+06	1.26042e+06
	Cltb	sp|Q6IRU5-2|CLCB_MOUSE	Isoform 2 of Clathrin light chain B OS=Mus musculus GN=Cltb	57	12	1	1.05893e+06	1.51074e+06	3.59532e+06	3.40258e+06	3.199e+06	3.10584e+06	3.05362e+06	2.84062e+06
	Gart	sp|Q64737|PUR2_MOUSE	Trifunctional purine biosynthetic protein adenosine-3 OS=Mus musculus GN=Gart PE=2 SV=3	57	28	13	629766	676597	631428	609015	669715	698312	642395	666127
	Lasp1	sp|Q61792|LASP1_MOUSE	LIM and SH3 domain protein 1 OS=Mus musculus GN=Lasp1 PE=1 SV=1	57	14	2	4.09058e+06	3.47486e+06	2.17721e+06	2.6377e+06	2.71611e+06	2.54318e+06	2.54798e+06	2.68495e+06
	Mark2	sp|Q05512|MARK2_MOUSE	Serine/threonine-protein kinase MARK2 OS=Mus musculus GN=Mark2 PE=1 SV=3	57	31	0	428637	506777	619429	761800	705615	732703	668380	678313
	Arvcf	sp|P98203|ARVC_MOUSE	Armadillo repeat protein deleted in velo-cardio-facial syndrome homolog OS=Mus musculus GN=Arvcf PE=1 SV=2	57	26	0	869517	853526	647157	742877	747969	768647	749481	791236
	Rala	sp|P63321|RALA_MOUSE	Ras-related protein Ral-A OS=Mus musculus GN=Rala PE=1 SV=1	57	11	7	1.30566e+06	1.64398e+06	3.00065e+06	2.68697e+06	2.80582e+06	2.76764e+06	2.57194e+06	2.47103e+06
	Ran	sp|P62827|RAN_MOUSE	GTP-binding nuclear protein Ran OS=Mus musculus GN=Ran PE=1 SV=3	57	8	2	2.18225e+06	2.7384e+06	4.29134e+06	4.01733e+06	4.28205e+06	3.93749e+06	3.85323e+06	3.67483e+06
	Tst	sp|P52196|THTR_MOUSE	Thiosulfate sulfurtransferase OS=Mus musculus GN=Tst PE=1 SV=3	57	15	15	2.47314e+06	2.52746e+06	2.02454e+06	2.01876e+06	2.2892e+06	2.61438e+06	2.35661e+06	2.35895e+06
	Acsl1	sp|P41216|ACSL1_MOUSE	Long-chain-fatty-acid--CoA ligase 1 OS=Mus musculus GN=Acsl1 PE=1 SV=2	57	28	0	3.9917e+06	4.39746e+06	5.2127e+06	5.06354e+06	4.98663e+06	5.14097e+06	4.87856e+06	4.9909e+06
	Fech	sp|P22315|HEMH_MOUSE	Ferrochelatase, mitochondrial OS=Mus musculus GN=Fech PE=1 SV=2	57	20	0	1.16353e+06	1.3604e+06	1.61433e+06	1.65792e+06	1.64121e+06	1.51638e+06	1.5661e+06	1.58838e+06
	Dmd	sp|P11531|DMD_MOUSE	Dystrophin OS=Mus musculus GN=Dmd PE=1 SV=3	57	34	15	1.06837e+06	977260	753541	827295	809340	818077	813702	817778
	Gdap1	sp|O88741|GDAP1_MOUSE	Ganglioside-induced differentiation-associated protein 1 OS=Mus musculus GN=Gdap1 PE=1 SV=1	57	18	10	1.30804e+06	1.43348e+06	1.88626e+06	1.70684e+06	1.81128e+06	1.81617e+06	1.71367e+06	1.74487e+06
	Rpl21	sp|O09167|RL21_MOUSE	60S ribosomal protein L21 OS=Mus musculus GN=Rpl21 PE=2 SV=3	57	7	0	383279	322119	235177	257317	277039	270436	273996	251655
	Agrn	sp|A2ASQ1-2|AGRIN_MOUSE	Isoform 2 of Agrin OS=Mus musculus GN=Agrn	57	31	0	2.9051e+06	2.82899e+06	2.25387e+06	2.1537e+06	2.39728e+06	2.35778e+06	2.34959e+06	2.32626e+06
	Ablim1	tr|E9Q9C4|E9Q9C4_MOUSE	Actin-binding LIM protein 1 OS=Mus musculus GN=Ablim1 PE=1 SV=1	56	32	0	1.72721e+06	1.78325e+06	1.67623e+06	2.01545e+06	1.97576e+06	1.8821e+06	1.8613e+06	1.89324e+06
	Psmd13	sp|Q9WVJ2|PSD13_MOUSE	26S proteasome non-ATPase regulatory subunit 13 OS=Mus musculus GN=Psmd13 PE=1 SV=1	56	22	0	971233	1.10419e+06	1.49968e+06	1.39902e+06	1.46692e+06	1.47143e+06	1.42018e+06	1.39311e+06
	Gars	sp|Q9CZD3|SYG_MOUSE	Glycine--tRNA ligase OS=Mus musculus GN=Gars PE=1 SV=1	56	26	26	2.42695e+06	2.72333e+06	3.35776e+06	3.04646e+06	3.00723e+06	3.24664e+06	3.22417e+06	3.07012e+06
	Carkd	sp|Q9CZ42|NNRD_MOUSE	ATP-dependent (S)-NAD(P)H-hydrate dehydratase OS=Mus musculus GN=Carkd PE=1 SV=1	56	17	0	1.3557e+06	1.42741e+06	1.63519e+06	1.61112e+06	1.61252e+06	1.53848e+06	1.54211e+06	1.44834e+06
	Gak	sp|Q99KY4|GAK_MOUSE	Cyclin-G-associated kinase OS=Mus musculus GN=Gak PE=1 SV=2	56	28	0	1.92609e+06	2.02806e+06	2.33708e+06	2.54784e+06	2.46623e+06	2.45095e+06	2.3556e+06	2.42692e+06
	Hkdc1	sp|Q91W97|HKDC1_MOUSE	Putative hexokinase HKDC1 OS=Mus musculus GN=Hkdc1 PE=2 SV=1	56	7	1	1.06851e+07	1.13697e+07	7.49938e+06	1.04016e+07	1.09434e+07	1.43042e+07	1.03414e+07	1.22197e+07
	Nedd4l	sp|Q8CFI0-3|NED4L_MOUSE	Isoform 3 of E3 ubiquitin-protein ligase NEDD4-like OS=Mus musculus GN=Nedd4l	56	30	1	350663	328380	242698	280662	275270	273739	275301	291016
	Mycbp2	sp|Q7TPH6|MYCB2_MOUSE	E3 ubiquitin-protein ligase MYCBP2 OS=Mus musculus GN=Mycbp2 PE=1 SV=2	56	43	0	555495	615135	684235	689207	706650	718140	712236	671896
	Dclk2	sp|Q6PGN3|DCLK2_MOUSE	Serine/threonine-protein kinase DCLK2 OS=Mus musculus GN=Dclk2 PE=1 SV=1	56	26	0	2.75792e+06	2.84959e+06	2.73222e+06	2.43084e+06	2.93055e+06	2.79016e+06	2.89961e+06	2.82736e+06
	Mcu	sp|Q3UMR5|MCU_MOUSE	Calcium uniporter protein, mitochondrial OS=Mus musculus GN=Mcu PE=1 SV=2	56	18	7	414050	490922	951773	951913	844062	820222	740130	782389
	Neo1	sp|P97798|NEO1_MOUSE	Neogenin OS=Mus musculus GN=Neo1 PE=1 SV=1	56	35	0	917459	864692	956828	1.05347e+06	903769	972092	947901	960514
	Atp5j	sp|P97450|ATP5J_MOUSE	ATP synthase-coupling factor 6, mitochondrial OS=Mus musculus GN=Atp5j PE=1 SV=1	56	9	4	1.39184e+06	1.86237e+06	4.6234e+06	3.84068e+06	3.68927e+06	3.24211e+06	3.327e+06	3.10439e+06
	Atp6v0d1	sp|P51863|VA0D1_MOUSE	V-type proton ATPase subunit d 1 OS=Mus musculus GN=Atp6v0d1 PE=1 SV=2	56	16	16	4.62166e+06	5.80059e+06	1.0021e+07	9.68761e+06	9.67914e+06	9.33937e+06	8.91144e+06	8.97384e+06
	Por	sp|P37040|NCPR_MOUSE	NADPH--cytochrome P450 reductase OS=Mus musculus GN=Por PE=1 SV=2	56	27	1	818805	885762	914912	989695	973266	1.04931e+06	991698	986321
	Ctsb	sp|P10605|CATB_MOUSE	Cathepsin B OS=Mus musculus GN=Ctsb PE=1 SV=2	56	15	15	916769	1.00639e+06	796202	986964	941880	955847	884976	971091
	Anp32a	sp|O35381|AN32A_MOUSE	Acidic leucine-rich nuclear phosphoprotein 32 family member A OS=Mus musculus GN=Anp32a PE=1 SV=1	56	11	1	2.44525e+06	3.11088e+06	7.16618e+06	6.55708e+06	6.50673e+06	5.63767e+06	5.90307e+06	4.3527e+06
	Exoc7	sp|O35250|EXOC7_MOUSE	Exocyst complex component 7 OS=Mus musculus GN=Exoc7 PE=1 SV=2	56	30	0	1.27344e+06	1.42126e+06	1.89349e+06	1.87382e+06	1.80424e+06	1.73244e+06	1.68413e+06	1.69499e+06
	Arfgap1	tr|V9GXM1|V9GXM1_MOUSE	ADP-ribosylation factor GTPase-activating protein 1 OS=Mus musculus GN=Arfgap1 PE=1 SV=1	55	15	0	1.59252e+06	2.02681e+06	2.29049e+06	2.60949e+06	2.61673e+06	2.48792e+06	2.36969e+06	2.37813e+06
	Hnrnpr	tr|Q8VHM5|Q8VHM5_MOUSE	Heterogeneous nuclear ribonucleoprotein R OS=Mus musculus GN=Hnrnpr PE=1 SV=1	55	20	0	975974	1.13685e+06	1.4413e+06	1.35114e+06	1.35955e+06	1.38925e+06	1.34689e+06	1.30256e+06
	Gm20441	tr|G3UYJ7|G3UYJ7_MOUSE	Protein Gm20441 (Fragment) OS=Mus musculus GN=Gm20441 PE=4 SV=1	55	13	0	6.5096e+06	5.99523e+06	4.05805e+06	3.1575e+06	4.24123e+06	3.75024e+06	4.38379e+06	3.85754e+06
	Ttc7b	tr|E9Q6P5|E9Q6P5_MOUSE	Protein Ttc7b OS=Mus musculus GN=Ttc7b PE=1 SV=1	55	30	30	1.97238e+06	2.04442e+06	1.93737e+06	1.96524e+06	2.2457e+06	2.25496e+06	2.19308e+06	2.08956e+06
	Rasal2	tr|E9PW37|E9PW37_MOUSE	Protein Rasal2 OS=Mus musculus GN=Rasal2 PE=1 SV=1	55	31	0	1.32912e+06	1.51305e+06	1.6469e+06	2.01434e+06	1.86153e+06	1.93783e+06	1.76215e+06	1.87809e+06
	Scn1a	tr|A2APX8|A2APX8_MOUSE	Sodium channel protein OS=Mus musculus GN=Scn1a PE=3 SV=1	55	32	0	1.81725e+06	1.90418e+06	2.15473e+06	2.27182e+06	2.40633e+06	2.36706e+06	2.15561e+06	2.12749e+06
	Arhgap1	tr|A2AH25|A2AH25_MOUSE	Rho GTPase-activating protein 1 OS=Mus musculus GN=Arhgap1 PE=1 SV=1	55	21	1	4.63082e+06	5.16256e+06	6.37234e+06	6.10421e+06	6.0181e+06	5.85825e+06	6.3037e+06	5.64805e+06
	Lancl2	sp|Q9JJK2|LANC2_MOUSE	LanC-like protein 2 OS=Mus musculus GN=Lancl2 PE=1 SV=1	55	21	0	3.11936e+06	3.4209e+06	4.74157e+06	4.74081e+06	4.5132e+06	4.21909e+06	4.62796e+06	4.01132e+06
	Ola1	sp|Q9CZ30|OLA1_MOUSE	Obg-like ATPase 1 OS=Mus musculus GN=Ola1 PE=1 SV=1	55	20	6	1.19176e+06	1.53657e+06	2.7982e+06	2.37801e+06	2.59062e+06	2.46885e+06	2.36761e+06	2.30045e+06
	Uqcrq	sp|Q9CQ69|QCR8_MOUSE	Cytochrome b-c1 complex subunit 8 OS=Mus musculus GN=Uqcrq PE=1 SV=3	55	7	6	9.21979e+06	6.66855e+06	3.91805e+06	4.2021e+06	4.66225e+06	4.52354e+06	4.48795e+06	4.44793e+06
	Mark1	sp|Q8VHJ5|MARK1_MOUSE	Serine/threonine-protein kinase MARK1 OS=Mus musculus GN=Mark1 PE=1 SV=2	55	27	17	728546	856507	970725	1.13821e+06	1.14546e+06	1.1918e+06	1.09094e+06	1.05444e+06
	Cc2d1a	sp|Q8K1A6|C2D1A_MOUSE	Coiled-coil and C2 domain-containing protein 1A OS=Mus musculus GN=Cc2d1a PE=1 SV=2	55	30	2	1.33936e+06	1.17277e+06	909620	984170	998751	976760	1.02546e+06	1.02066e+06
	Scamp1	sp|Q8K021|SCAM1_MOUSE	Secretory carrier-associated membrane protein 1 OS=Mus musculus GN=Scamp1 PE=1 SV=1	55	13	1	441899	523078	627797	632699	635571	612639	621500	578418
	Lin7a	sp|Q8JZS0|LIN7A_MOUSE	Protein lin-7 homolog A OS=Mus musculus GN=Lin7a PE=1 SV=2	55	13	4	1.64419e+06	1.4958e+06	1.03041e+06	1.32308e+06	1.28605e+06	1.3056e+06	1.34379e+06	1.35152e+06
	Ngef	sp|Q8CHT1|NGEF_MOUSE	Ephexin-1 OS=Mus musculus GN=Ngef PE=1 SV=1	55	27	0	2.23291e+06	2.27167e+06	1.89431e+06	2.39137e+06	2.2099e+06	2.16803e+06	2.14795e+06	2.34829e+06
	Nedd4l	sp|Q8CFI0|NED4L_MOUSE	E3 ubiquitin-protein ligase NEDD4-like OS=Mus musculus GN=Nedd4l PE=1 SV=2	55	29	0	350663	328380	242698	280662	275270	273739	275301	291016
	Acaa2	sp|Q8BWT1|THIM_MOUSE	3-ketoacyl-CoA thiolase, mitochondrial OS=Mus musculus GN=Acaa2 PE=1 SV=3	55	20	20	694453	755359	1.06903e+06	945113	999805	958589	974284	886360
	Hook3	sp|Q8BUK6|HOOK3_MOUSE	Protein Hook homolog 3 OS=Mus musculus GN=Hook3 PE=1 SV=2	55	26	15	1.04592e+06	1.0434e+06	1.12664e+06	1.14912e+06	1.10502e+06	1.07334e+06	1.08929e+06	1.06112e+06
	Daam1	sp|Q8BPM0|DAAM1_MOUSE	Disheveled-associated activator of morphogenesis 1 OS=Mus musculus GN=Daam1 PE=1 SV=4	55	32	1	457862	488980	583935	550562	607568	556276	545213	532116
	Ahsa1	sp|Q8BK64|AHSA1_MOUSE	Activator of 90 kDa heat shock protein ATPase homolog 1 OS=Mus musculus GN=Ahsa1 PE=2 SV=2	55	17	17	1.71866e+06	1.68766e+06	1.65321e+06	1.56786e+06	1.73786e+06	1.73375e+06	1.6168e+06	1.76622e+06
	Llgl1	sp|Q80Y17|L2GL1_MOUSE	Lethal(2) giant larvae protein homolog 1 OS=Mus musculus GN=Llgl1 PE=1 SV=1	55	20	20	677758	654473	436202	423658	489732	534696	523616	535158
	Prrc2a	sp|Q7TSC1|PRC2A_MOUSE	Protein PRRC2A OS=Mus musculus GN=Prrc2a PE=1 SV=1	55	30	1	353066	360411	324142	368122	365497	365524	349033	352168
	Mtch1	sp|Q791T5|MTCH1_MOUSE	Mitochondrial carrier homolog 1 OS=Mus musculus GN=Mtch1 PE=2 SV=1	55	16	0	2.6967e+06	2.46942e+06	1.67091e+06	1.95277e+06	2.08017e+06	2.28331e+06	2.09726e+06	2.31886e+06
	Cltb	sp|Q6IRU5|CLCB_MOUSE	Clathrin light chain B OS=Mus musculus GN=Cltb PE=1 SV=1	55	11	0	1.05219e+06	1.49913e+06	3.62728e+06	3.41368e+06	3.21805e+06	3.07915e+06	3.05442e+06	2.82963e+06
	Glg1	sp|Q61543|GSLG1_MOUSE	Golgi apparatus protein 1 OS=Mus musculus GN=Glg1 PE=1 SV=1	55	38	0	1.57932e+06	1.63857e+06	1.58737e+06	1.47688e+06	1.58308e+06	1.69601e+06	1.66805e+06	1.61139e+06
	Arhgap5	sp|P97393|RHG05_MOUSE	Rho GTPase-activating protein 5 OS=Mus musculus GN=Arhgap5 PE=1 SV=2	55	36	0	2.32496e+06	2.6074e+06	2.74313e+06	2.74103e+06	2.68885e+06	2.53254e+06	2.58555e+06	2.67208e+06
	Dnaja1	sp|P63037|DNJA1_MOUSE	DnaJ homolog subfamily A member 1 OS=Mus musculus GN=Dnaja1 PE=1 SV=1	55	18	4	1.10773e+06	1.26339e+06	2.01914e+06	1.7447e+06	1.99171e+06	1.80716e+06	1.69432e+06	1.65094e+06
	Rpl32	sp|P62911|RL32_MOUSE	60S ribosomal protein L32 OS=Mus musculus GN=Rpl32 PE=1 SV=2	55	13	9	582929	662665	540197	606531	680929	677903	573966	628971
	Tnks1bp1	sp|P58871|TB182_MOUSE	182 kDa tankyrase-1-binding protein OS=Mus musculus GN=Tnks1bp1 PE=1 SV=2	55	38	14	314329	308145	237345	318845	290078	323095	281135	304872
	Tpm1	sp|P58771|TPM1_MOUSE	Tropomyosin alpha-1 chain OS=Mus musculus GN=Tpm1 PE=1 SV=1	55	17	0	3.70958e+06	5.40684e+06	5.86435e+06	6.38279e+06	5.22817e+06	5.90696e+06	5.66018e+06	5.97371e+06
	Acadvl	sp|P50544|ACADV_MOUSE	Very long-chain specific acyl-CoA dehydrogenase, mitochondrial OS=Mus musculus GN=Acadvl PE=1 SV=3	55	29	1	1.28644e+06	1.43463e+06	2.39128e+06	2.0435e+06	2.05191e+06	1.99163e+06	1.98547e+06	1.83707e+06
	Sept2	sp|P42208|SEPT2_MOUSE	Septin-2 OS=Mus musculus GN=Sept2 PE=1 SV=2	55	20	0	3.23307e+06	3.80244e+06	5.21167e+06	5.05366e+06	5.07758e+06	5.13923e+06	5.03754e+06	4.7697e+06
	Akap5	sp|D3YVF0|AKAP5_MOUSE	A-kinase anchor protein 5 OS=Mus musculus GN=Akap5 PE=1 SV=2	55	26	0	364686	441092	795875	922087	798137	735397	686073	729230
	Tanc2	sp|A2A690|TANC2_MOUSE	Protein TANC2 OS=Mus musculus GN=Tanc2 PE=1 SV=1	55	38	0	943499	1.0131e+06	970071	1.09019e+06	1.07415e+06	1.03894e+06	1.05169e+06	1.00471e+06
	Dclk1	tr|H7BX36|H7BX36_MOUSE	Serine/threonine-protein kinase DCLK1 OS=Mus musculus GN=Dclk1 PE=1 SV=1	54	13	2	2.2538e+06	2.48544e+06	3.77044e+06	3.99097e+06	4.15705e+06	3.62838e+06	3.69192e+06	3.40178e+06
	Opcml	tr|G5E8G3|G5E8G3_MOUSE	MCG9827 OS=Mus musculus GN=Opcml PE=4 SV=1	54	15	1	1.70297e+06	1.9788e+06	2.5443e+06	3.01744e+06	2.76528e+06	3.00525e+06	2.74414e+06	2.80462e+06
	Sec24c	tr|G3X972|G3X972_MOUSE	Protein Sec24c OS=Mus musculus GN=Sec24c PE=4 SV=1	54	25	25	1.42746e+06	1.30446e+06	934802	1.08826e+06	1.12004e+06	1.10051e+06	1.07991e+06	1.16677e+06
	Naa15	tr|G3X8Y3|G3X8Y3_MOUSE	N-alpha-acetyltransferase 15, NatA auxiliary subunit OS=Mus musculus GN=Naa15 PE=1 SV=1	54	27	1	1.20736e+06	1.36432e+06	1.89249e+06	1.64736e+06	1.74783e+06	1.70821e+06	1.74016e+06	1.655e+06
	Hectd1	tr|F8WIE5|F8WIE5_MOUSE	E3 ubiquitin-protein ligase HECTD1 OS=Mus musculus GN=Hectd1 PE=1 SV=1	54	37	1	683542	656635	581113	609059	612829	605075	607964	633954
	Camk2d	tr|F7A856|F7A856_MOUSE	Calcium/calmodulin-dependent protein kinase type II subunit delta (Fragment) OS=Mus musculus GN=Camk2d PE=1 SV=1	54	12	0	1.51827e+06	1.81469e+06	1.71765e+06	2.04449e+06	2.01267e+06	2.27521e+06	1.93364e+06	2.22282e+06
	Camk2d	tr|F6RWZ9|F6RWZ9_MOUSE	Calcium/calmodulin-dependent protein kinase type II subunit delta (Fragment) OS=Mus musculus GN=Camk2d PE=1 SV=1	54	12	0	1.55955e+06	1.81156e+06	1.71704e+06	2.01385e+06	1.98536e+06	2.2497e+06	1.92446e+06	2.21387e+06
	Mapre3	tr|D3Z6G3|D3Z6G3_MOUSE	Microtubule-associated protein RP/EB family member 3 OS=Mus musculus GN=Mapre3 PE=4 SV=1	54	14	1	1.66138e+06	2.05678e+06	3.2025e+06	2.87643e+06	3.11145e+06	3.20745e+06	2.96768e+06	2.8253e+06
	Ampd2	tr|A2AE27|A2AE27_MOUSE	AMP deaminase 2 OS=Mus musculus GN=Ampd2 PE=1 SV=1	54	25	2	1.35354e+06	1.19483e+06	736736	744589	864123	900780	925565	829527
	Gria3	sp|Q9Z2W9|GRIA3_MOUSE	Glutamate receptor 3 OS=Mus musculus GN=Gria3 PE=1 SV=2	54	28	1	4.00852e+06	4.28721e+06	4.76759e+06	5.98556e+06	5.13062e+06	4.9652e+06	4.87228e+06	5.03349e+06
	Adam22	sp|Q9R1V6-11|ADA22_MOUSE	Isoform 9 of Disintegrin and metalloproteinase domain-containing protein 22 OS=Mus musculus GN=Adam22	54	29	0	3.61732e+06	3.83725e+06	4.30567e+06	4.01265e+06	4.2393e+06	4.0342e+06	4.11407e+06	3.92403e+06
	Rabggta	sp|Q9JHK4|PGTA_MOUSE	Geranylgeranyl transferase type-2 subunit alpha OS=Mus musculus GN=Rabggta PE=2 SV=1	54	26	11	1.12234e+06	1.25538e+06	1.24807e+06	1.23309e+06	1.26228e+06	1.30382e+06	1.25796e+06	1.2709e+06
	Arfgap1	sp|Q9EPJ9|ARFG1_MOUSE	ADP-ribosylation factor GTPase-activating protein 1 OS=Mus musculus GN=Arfgap1 PE=1 SV=2	54	14	0	1.65307e+06	2.03337e+06	2.24659e+06	2.57447e+06	2.57695e+06	2.45537e+06	2.36162e+06	2.37356e+06
	Efhd2	sp|Q9D8Y0|EFHD2_MOUSE	EF-hand domain-containing protein D2 OS=Mus musculus GN=Efhd2 PE=1 SV=1	54	17	0	1.96704e+06	2.37694e+06	3.31022e+06	3.54168e+06	3.7515e+06	4.05059e+06	3.66371e+06	3.50713e+06
	Dlgap1	sp|Q9D415|DLGP1_MOUSE	Disks large-associated protein 1 OS=Mus musculus GN=Dlgap1 PE=1 SV=3	54	21	0	696722	808328	1.06638e+06	1.30177e+06	1.22962e+06	1.18696e+06	1.14929e+06	1.08816e+06
	Sf3b1	sp|Q99NB9|SF3B1_MOUSE	Splicing factor 3B subunit 1 OS=Mus musculus GN=Sf3b1 PE=1 SV=1	54	35	0	1.62365e+06	1.784e+06	1.93129e+06	2.1106e+06	2.0222e+06	2.027e+06	2.05744e+06	2.02568e+06
	Me2	sp|Q99KE1|MAOM_MOUSE	NAD-dependent malic enzyme, mitochondrial OS=Mus musculus GN=Me2 PE=2 SV=1	54	22	21	1.046e+06	1.04373e+06	1.20745e+06	1.04067e+06	1.11915e+06	1.08895e+06	1.07835e+06	1.12207e+06
	Ak5	sp|Q920P5|KAD5_MOUSE	Adenylate kinase isoenzyme 5 OS=Mus musculus GN=Ak5 PE=2 SV=2	54	19	10	2.29217e+06	1.99836e+06	1.37593e+06	1.83589e+06	1.71579e+06	1.67096e+06	1.62124e+06	1.79652e+06
	Acot11	sp|Q8VHQ9|ACO11_MOUSE	Acyl-coenzyme A thioesterase 11 OS=Mus musculus GN=Acot11 PE=2 SV=1	54	17	0	903134	815016	524843	493959	606035	586528	627427	577673
	Mapre2	sp|Q8R001|MARE2_MOUSE	Microtubule-associated protein RP/EB family member 2 OS=Mus musculus GN=Mapre2 PE=1 SV=1	54	14	0	1.01809e+06	1.25014e+06	1.97412e+06	1.89434e+06	2.06513e+06	2.16728e+06	2.04462e+06	1.82716e+06
	Eif3l	sp|Q8QZY1|EIF3L_MOUSE	Eukaryotic translation initiation factor 3 subunit L OS=Mus musculus GN=Eif3l PE=1 SV=1	54	26	26	1.47665e+06	1.69724e+06	2.25639e+06	2.2878e+06	2.13452e+06	2.26048e+06	2.15049e+06	2.14579e+06
	Ablim1	sp|Q8K4G5|ABLM1_MOUSE	Actin-binding LIM protein 1 OS=Mus musculus GN=Ablim1 PE=1 SV=1	54	31	0	1.6905e+06	1.75435e+06	1.75382e+06	2.04588e+06	1.99662e+06	1.89432e+06	1.85638e+06	1.895e+06
	Appl1	sp|Q8K3H0|DP13A_MOUSE	DCC-interacting protein 13-alpha OS=Mus musculus GN=Appl1 PE=1 SV=1	54	28	27	841272	814899	697976	707166	770029	776287	756043	762876
	Ppme1	sp|Q8BVQ5|PPME1_MOUSE	Protein phosphatase methylesterase 1 OS=Mus musculus GN=Ppme1 PE=1 SV=5	54	17	17	941153	1.15089e+06	1.99081e+06	2.0004e+06	1.87867e+06	1.94714e+06	1.76898e+06	1.81255e+06
	Mon2	sp|Q80TL7|MON2_MOUSE	Protein MON2 homolog OS=Mus musculus GN=Mon2 PE=2 SV=2	54	32	0	2.71049e+06	2.53215e+06	1.78067e+06	1.91467e+06	2.02619e+06	2.17819e+06	2.02222e+06	2.23096e+06
	Nup98	sp|Q6PFD9|NUP98_MOUSE	Nuclear pore complex protein Nup98-Nup96 OS=Mus musculus GN=Nup98 PE=1 SV=2	54	25	25	217136	214226	180694	209355	203971	199184	195482	208194
	Slc25a23	sp|Q6GQS1|SCMC3_MOUSE	Calcium-binding mitochondrial carrier protein SCaMC-3 OS=Mus musculus GN=Slc25a23 PE=2 SV=1	54	22	9	446380	457235	462061	524401	540187	583076	535016	550659
	FAM120A	sp|Q6A0A9|F120A_MOUSE	Constitutive coactivator of PPAR-gamma-like protein 1 OS=Mus musculus GN=FAM120A PE=1 SV=2	54	31	30	504724	517528	469463	559095	572737	533959	533255	537975
	Top2b	sp|Q64511|TOP2B_MOUSE	DNA topoisomerase 2-beta OS=Mus musculus GN=Top2b PE=1 SV=2	54	33	21	1.24355e+06	1.30014e+06	1.60311e+06	1.51511e+06	1.56057e+06	1.45689e+06	1.57173e+06	1.39812e+06
	Vat1	sp|Q62465|VAT1_MOUSE	Synaptic vesicle membrane protein VAT-1 homolog OS=Mus musculus GN=Vat1 PE=1 SV=3	54	17	17	1.57469e+06	1.76624e+06	2.65593e+06	1.65046e+06	2.00505e+06	2.1081e+06	2.0309e+06	2.03954e+06
	Gas7	sp|Q60780|GAS7_MOUSE	Growth arrest-specific protein 7 OS=Mus musculus GN=Gas7 PE=1 SV=1	54	16	0	524193	502789	469396	626389	528837	490272	531757	507706
	Arhgap1	sp|Q5FWK3|RHG01_MOUSE	Rho GTPase-activating protein 1 OS=Mus musculus GN=Arhgap1 PE=1 SV=1	54	20	0	4.57421e+06	5.12557e+06	6.42498e+06	6.12526e+06	6.08148e+06	5.88934e+06	6.34005e+06	5.65424e+06
	Prrc2c	sp|Q3TLH4|PRC2C_MOUSE	Protein PRRC2C OS=Mus musculus GN=Prrc2c PE=1 SV=3	54	30	0	291893	341145	291527	372421	380841	395478	356368	372028
	Serpina1d	sp|Q00897|A1AT4_MOUSE	Alpha-1-antitrypsin 1-4 OS=Mus musculus GN=Serpina1d PE=2 SV=1	54	13	4	1.17306e+06	1.40965e+06	1.48902e+06	1.39484e+06	1.12003e+06	1.64523e+06	1.09962e+06	955850
	Chl1	sp|P70232|NCHL1_MOUSE	Neural cell adhesion molecule L1-like protein OS=Mus musculus GN=Chl1 PE=1 SV=2	54	30	2	1.07012e+06	1.19329e+06	1.35249e+06	1.34033e+06	1.22839e+06	1.34678e+06	1.22081e+06	1.24131e+06
	Ptpn5	sp|P54830|PTN5_MOUSE	Tyrosine-protein phosphatase non-receptor type 5 OS=Mus musculus GN=Ptpn5 PE=2 SV=2	54	14	0	1.79452e+06	1.41594e+06	1.03029e+06	1.26405e+06	1.16173e+06	1.10684e+06	1.17312e+06	1.32937e+06
	Hsd17b4	sp|P51660|DHB4_MOUSE	Peroxisomal multifunctional enzyme type 2 OS=Mus musculus GN=Hsd17b4 PE=1 SV=3	54	17	17	1.88705e+06	1.79574e+06	1.47897e+06	1.45019e+06	1.69178e+06	1.76922e+06	1.64944e+06	1.60323e+06
	Wars	sp|P32921-2|SYWC_MOUSE	Isoform 2 of Tryptophan--tRNA ligase, cytoplasmic OS=Mus musculus GN=Wars	54	25	1	2.18609e+06	2.48484e+06	3.48286e+06	2.94621e+06	3.3644e+06	3.24186e+06	3.08492e+06	3.01722e+06
	Slc6a11	sp|P31650|S6A11_MOUSE	Sodium- and chloride-dependent GABA transporter 3 OS=Mus musculus GN=Slc6a11 PE=1 SV=2	54	10	9	7.6672e+06	1.01563e+07	1.54446e+07	6.84338e+06	1.46402e+07	1.59835e+07	1.37932e+07	1.21269e+07
	Nid1	sp|P10493|NID1_MOUSE	Nidogen-1 OS=Mus musculus GN=Nid1 PE=1 SV=2	54	27	26	709819	712241	598852	610980	615263	679410	627184	663375
	Rgs7	sp|O54829|RGS7_MOUSE	Regulator of G-protein signaling 7 OS=Mus musculus GN=Rgs7 PE=1 SV=2	54	20	16	1.07265e+06	1.11803e+06	1.04752e+06	1.26264e+06	1.07842e+06	1.08263e+06	1.11588e+06	1.11032e+06
	Usp24	sp|B1AY13|UBP24_MOUSE	Ubiquitin carboxyl-terminal hydrolase 24 OS=Mus musculus GN=Usp24 PE=1 SV=1	54	37	0	298815	310235	307534	308867	325789	322374	307518	309698
	Plch2	sp|A2AP18-2|PLCH2_MOUSE	Isoform 2 of 1-phosphatidylinositol 4,5-bisphosphate phosphodiesterase eta-2 OS=Mus musculus GN=Plch2	54	28	0	732827	734231	687216	750029	761100	773718	759014	787736
	Ptprf	sp|A2A8L5|PTPRF_MOUSE	Receptor-type tyrosine-protein phosphatase F OS=Mus musculus GN=Ptprf PE=1 SV=1	54	29	4	1.83682e+06	1.67707e+06	1.39815e+06	1.38061e+06	1.5201e+06	1.49822e+06	1.45446e+06	1.5482e+06
	Myl12a	tr|Q6ZWQ9|Q6ZWQ9_MOUSE	MCG5400 OS=Mus musculus GN=Myl12a PE=1 SV=1	53	11	0	2.83956e+06	2.5905e+06	1.93042e+06	2.07281e+06	2.03706e+06	1.92941e+06	1.98104e+06	1.88576e+06
	6430548M08Rik	tr|Q3TA40|Q3TA40_MOUSE	Protein 6430548M08Rik OS=Mus musculus GN=6430548M08Rik PE=2 SV=1	53	16	0	460825	453640	548297	593358	652209	641451	609611	595029
	Map4k4	tr|F8VPL5|F8VPL5_MOUSE	Mitogen-activated protein kinase kinase kinase kinase 4 OS=Mus musculus GN=Map4k4 PE=1 SV=1	53	17	1	767597	755169	748249	771763	763188	776138	753758	781394
	D430041D05Rik	tr|F6ZGR6|F6ZGR6_MOUSE	Protein D430041D05Rik (Fragment) OS=Mus musculus GN=D430041D05Rik PE=1 SV=1	53	28	1	500484	491279	361514	528342	451789	473558	461348	501166
	Mars	tr|E9QB02|E9QB02_MOUSE	Methionine--tRNA ligase, cytoplasmic OS=Mus musculus GN=Mars PE=3 SV=1	53	33	0	3.49191e+06	3.69527e+06	3.9328e+06	4.1337e+06	4.04788e+06	4.01055e+06	3.95344e+06	3.97821e+06
	Map4k4	tr|E9PVG7|E9PVG7_MOUSE	Mitogen-activated protein kinase kinase kinase kinase 4 OS=Mus musculus GN=Map4k4 PE=1 SV=2	53	17	1	775959	759484	740278	769040	761474	770603	750225	778966
	Eif4g3	tr|A2AMI2|A2AMI2_MOUSE	Eukaryotic translation initiation factor 4 gamma 3 OS=Mus musculus GN=Eif4g3 PE=1 SV=1	53	32	0	1.69907e+06	1.70045e+06	1.75339e+06	1.8536e+06	1.84733e+06	1.82524e+06	1.78514e+06	1.85192e+06
	Adam22	sp|Q9R1V6-10|ADA22_MOUSE	Isoform 8 of Disintegrin and metalloproteinase domain-containing protein 22 OS=Mus musculus GN=Adam22	53	28	0	3.56448e+06	3.80267e+06	4.34192e+06	4.07406e+06	4.33689e+06	4.05509e+06	4.12361e+06	3.88803e+06
	Txnrd1	sp|Q9JMH6|TRXR1_MOUSE	Thioredoxin reductase 1, cytoplasmic OS=Mus musculus GN=Txnrd1 PE=1 SV=3	53	17	0	6.07954e+06	6.55872e+06	7.65173e+06	7.56325e+06	7.76153e+06	7.56819e+06	7.36362e+06	7.5077e+06
	Inpp4a	sp|Q9EPW0-2|INP4A_MOUSE	Isoform 2 of Type I inositol 3,4-bisphosphate 4-phosphatase OS=Mus musculus GN=Inpp4a	53	25	0	1.09107e+06	1.11032e+06	1.04242e+06	1.06268e+06	1.07867e+06	1.00713e+06	1.02909e+06	1.09703e+06
	Dpp3	sp|Q99KK7|DPP3_MOUSE	Dipeptidyl peptidase 3 OS=Mus musculus GN=Dpp3 PE=2 SV=2	53	23	23	1.88409e+06	1.98666e+06	2.49514e+06	2.77228e+06	2.57428e+06	2.7256e+06	2.56585e+06	2.64285e+06
	Sccpdh	sp|Q8R127|SCPDL_MOUSE	Saccharopine dehydrogenase-like oxidoreductase OS=Mus musculus GN=Sccpdh PE=2 SV=1	53	14	7	1.80527e+06	2.04727e+06	2.24184e+06	1.81124e+06	1.90252e+06	2.11129e+06	1.9715e+06	2.05267e+06
	Cacnb4	sp|Q8R0S4|CACB4_MOUSE	Voltage-dependent L-type calcium channel subunit beta-4 OS=Mus musculus GN=Cacnb4 PE=1 SV=2	53	25	0	2.7434e+06	2.67732e+06	2.62072e+06	3.07733e+06	2.81071e+06	2.76809e+06	2.82879e+06	2.72936e+06
	Pitrm1	sp|Q8K411|PREP_MOUSE	Presequence protease, mitochondrial OS=Mus musculus GN=Pitrm1 PE=1 SV=1	53	32	0	520300	567174	764812	698322	739674	751956	687775	666124
	Trim9	sp|Q8C7M3-3|TRIM9_MOUSE	Isoform 3 of E3 ubiquitin-protein ligase TRIM9 OS=Mus musculus GN=Trim9	53	21	0	1.04286e+06	979387	878046	954244	982685	900639	936125	1.00137e+06
	Vps26b	sp|Q8C0E2|VP26B_MOUSE	Vacuolar protein sorting-associated protein 26B OS=Mus musculus GN=Vps26b PE=1 SV=1	53	18	10	2.13059e+06	1.93556e+06	1.30173e+06	1.65995e+06	1.62271e+06	1.70924e+06	1.64188e+06	1.66768e+06
	Ablim2	sp|Q8BL65|ABLM2_MOUSE	Actin-binding LIM protein 2 OS=Mus musculus GN=Ablim2 PE=1 SV=1	53	26	0	1.1147e+06	1.11568e+06	1.04693e+06	1.13128e+06	1.15779e+06	1.07279e+06	1.01618e+06	1.1328e+06
	Bcas1	sp|Q80YN3|BCAS1_MOUSE	Breast carcinoma-amplified sequence 1 homolog OS=Mus musculus GN=Bcas1 PE=2 SV=3	53	17	0	3.21515e+06	4.26263e+06	5.54336e+06	4.31266e+06	5.76858e+06	6.00552e+06	5.46052e+06	5.27865e+06
	Naa15	sp|Q80UM3|NAA15_MOUSE	N-alpha-acetyltransferase 15, NatA auxiliary subunit OS=Mus musculus GN=Naa15 PE=1 SV=1	53	26	0	1.21037e+06	1.37345e+06	1.87977e+06	1.64197e+06	1.74896e+06	1.70183e+06	1.73838e+06	1.65718e+06
	Syncrip	sp|Q7TMK9-2|HNRPQ_MOUSE	Isoform 2 of Heterogeneous nuclear ribonucleoprotein Q OS=Mus musculus GN=Syncrip	53	21	0	1.0751e+06	1.24873e+06	1.66068e+06	1.62293e+06	1.44073e+06	1.54231e+06	1.5446e+06	1.5044e+06
	Chd4	sp|Q6PDQ2|CHD4_MOUSE	Chromodomain-helicase-DNA-binding protein 4 OS=Mus musculus GN=Chd4 PE=1 SV=1	53	25	0	1.29747e+06	1.32566e+06	1.38136e+06	1.40663e+06	1.37223e+06	1.38595e+06	1.40872e+06	1.36673e+06
	Gapvd1	sp|Q6PAR5|GAPD1_MOUSE	GTPase-activating protein and VPS9 domain-containing protein 1 OS=Mus musculus GN=Gapvd1 PE=1 SV=2	53	27	0	516723	532484	531733	560190	558167	569629	550259	529904
	Eif4g1	sp|Q6NZJ6|IF4G1_MOUSE	Eukaryotic translation initiation factor 4 gamma 1 OS=Mus musculus GN=Eif4g1 PE=1 SV=1	53	32	0	1.56208e+06	1.42381e+06	1.3023e+06	1.37677e+06	1.36545e+06	1.38245e+06	1.41913e+06	1.36392e+06
	Chl1	sp|P70232-2|NCHL1_MOUSE	Isoform 2 of Neural cell adhesion molecule L1-like protein OS=Mus musculus GN=Chl1	53	30	1	1.05874e+06	1.18578e+06	1.37965e+06	1.32325e+06	1.24417e+06	1.34983e+06	1.23182e+06	1.25661e+06
	Vamp3	sp|P63024|VAMP3_MOUSE	Vesicle-associated membrane protein 3 OS=Mus musculus GN=Vamp3 PE=1 SV=1	53	5	2	2.24158e+06	2.93166e+06	1.0852e+07	8.60626e+06	8.69216e+06	6.42081e+06	6.97143e+06	6.0295e+06
	Abi2	sp|P62484|ABI2_MOUSE	Abl interactor 2 OS=Mus musculus GN=Abi2 PE=2 SV=1	53	13	0	3.80934e+06	3.6876e+06	3.39262e+06	4.14662e+06	3.73962e+06	3.24992e+06	3.55536e+06	3.75167e+06
	Gstm5	sp|P48774|GSTM5_MOUSE	Glutathione S-transferase Mu 5 OS=Mus musculus GN=Gstm5 PE=1 SV=1	53	19	0	7.0765e+06	7.11869e+06	4.94525e+06	5.6073e+06	5.87799e+06	6.80301e+06	6.18974e+06	6.6266e+06
	Gnb4	sp|P29387|GBB4_MOUSE	Guanine nucleotide-binding protein subunit beta-4 OS=Mus musculus GN=Gnb4 PE=2 SV=4	53	11	6	6.22376e+06	7.31112e+06	8.50398e+06	9.06811e+06	1.04158e+07	1.15762e+07	9.65522e+06	1.04906e+07
	Serpina1b	sp|P22599|A1AT2_MOUSE	Alpha-1-antitrypsin 1-2 OS=Mus musculus GN=Serpina1b PE=1 SV=2	53	12	2	1.44157e+06	1.67446e+06	1.6522e+06	1.58233e+06	1.26085e+06	1.80255e+06	1.26333e+06	1.09001e+06
	Tom1	sp|O88746|TOM1_MOUSE	Target of Myb protein 1 OS=Mus musculus GN=Tom1 PE=1 SV=1	53	19	0	1.2472e+06	1.0951e+06	776466	781136	915045	885050	986061	939400
	Mpp3	tr|Q6XE40|Q6XE40_MOUSE	MAGUK p55 subfamily member 3 OS=Mus musculus GN=Mpp3 PE=2 SV=1	52	30	3	836909	898038	1.1502e+06	1.36939e+06	1.20408e+06	1.20611e+06	1.13225e+06	1.26345e+06
	Usp7	tr|E9PXY8|E9PXY8_MOUSE	Ubiquitin carboxyl-terminal hydrolase OS=Mus musculus GN=Usp7 PE=3 SV=1	52	35	0	1.50648e+06	1.66743e+06	1.95409e+06	2.16593e+06	2.15248e+06	2.31946e+06	2.15173e+06	2.14931e+06
	Golgb1	tr|E9PVZ8|E9PVZ8_MOUSE	Protein Golgb1 OS=Mus musculus GN=Golgb1 PE=1 SV=1	52	40	0	198843	199940	183454	183683	196770	193101	191680	195801
	Ppa2	tr|D3Z636|D3Z636_MOUSE	Inorganic pyrophosphatase 2, mitochondrial OS=Mus musculus GN=Ppa2 PE=1 SV=1	52	18	1	652621	759028	1.01783e+06	1.00947e+06	1.02364e+06	1.02194e+06	983048	964175
	Aldh18a1	sp|Q9Z110|P5CS_MOUSE	Delta-1-pyrroline-5-carboxylate synthase OS=Mus musculus GN=Aldh18a1 PE=1 SV=2	52	25	0	2.6905e+06	2.52254e+06	1.76361e+06	1.79312e+06	1.92504e+06	1.94907e+06	1.94018e+06	1.93564e+06
	Cmpk1	sp|Q9DBP5|KCY_MOUSE	UMP-CMP kinase OS=Mus musculus GN=Cmpk1 PE=1 SV=1	52	15	15	1.07691e+06	1.30058e+06	2.15292e+06	1.88717e+06	1.91174e+06	1.86063e+06	1.82496e+06	1.74239e+06
	Ndufa2	sp|Q9CQ75|NDUA2_MOUSE	NADH dehydrogenase [ubiquinone] 1 alpha subcomplex subunit 2 OS=Mus musculus GN=Ndufa2 PE=1 SV=3	52	8	8	1.67107e+06	1.72475e+06	2.10243e+06	2.01101e+06	2.22796e+06	2.38996e+06	2.15671e+06	2.17913e+06
	Myl9	sp|Q9CQ19|MYL9_MOUSE	Myosin regulatory light polypeptide 9 OS=Mus musculus GN=Myl9 PE=1 SV=3	52	13	5	1.76019e+06	1.64062e+06	1.2464e+06	1.29001e+06	1.31161e+06	1.25296e+06	1.30712e+06	1.24351e+06
	Kars	sp|Q99MN1|SYK_MOUSE	Lysine--tRNA ligase OS=Mus musculus GN=Kars PE=1 SV=1	52	27	0	973455	1.18234e+06	1.56322e+06	1.57167e+06	1.52987e+06	1.74125e+06	1.55487e+06	1.51861e+06
	Blvrb	sp|Q923D2|BLVRB_MOUSE	Flavin reductase (NADPH) OS=Mus musculus GN=Blvrb PE=2 SV=3	52	11	0	1.11767e+06	970151	573735	699877	688010	745432	668977	743795
	Slc4a8	sp|Q8JZR6|S4A8_MOUSE	Electroneutral sodium bicarbonate exchanger 1 OS=Mus musculus GN=Slc4a8 PE=2 SV=1	52	19	1	1.68469e+06	1.68242e+06	1.64542e+06	1.79371e+06	1.80758e+06	1.79943e+06	1.62963e+06	1.71866e+06
	Eif4g3	sp|Q80XI3|IF4G3_MOUSE	Eukaryotic translation initiation factor 4 gamma 3 OS=Mus musculus GN=Eif4g3 PE=1 SV=2	52	31	0	1.69907e+06	1.70045e+06	1.75339e+06	1.8536e+06	1.84733e+06	1.82524e+06	1.78514e+06	1.85192e+06
	C2cd2l	sp|Q80X80|C2C2L_MOUSE	C2 domain-containing protein 2-like OS=Mus musculus GN=C2cd2l PE=1 SV=3	52	25	25	1.54762e+06	1.52223e+06	1.20975e+06	1.47245e+06	1.48976e+06	1.51742e+06	1.46561e+06	1.53819e+06
	Eif2s1	sp|Q6ZWX6|IF2A_MOUSE	Eukaryotic translation initiation factor 2 subunit 1 OS=Mus musculus GN=Eif2s1 PE=1 SV=3	52	20	20	1.85931e+06	1.77696e+06	1.6985e+06	1.74187e+06	1.84689e+06	1.8614e+06	1.81602e+06	1.90274e+06
	Nwd2	sp|Q6P5U7|NWD2_MOUSE	NACHT and WD repeat domain-containing protein 2 OS=Mus musculus GN=Nwd2 PE=1 SV=2	52	33	32	633887	625321	622584	756401	698216	677186	654445	701807
	Hectd1	sp|Q69ZR2|HECD1_MOUSE	E3 ubiquitin-protein ligase HECTD1 OS=Mus musculus GN=Hectd1 PE=1 SV=2	52	36	0	680120	652898	585849	601030	615379	603674	615659	632907
	Mars	sp|Q68FL6|SYMC_MOUSE	Methionine--tRNA ligase, cytoplasmic OS=Mus musculus GN=Mars PE=2 SV=1	52	32	0	3.64296e+06	3.79129e+06	3.78493e+06	4.04961e+06	3.9275e+06	3.94642e+06	3.90239e+06	3.95719e+06
	Gk	sp|Q64516|GLPK_MOUSE	Glycerol kinase OS=Mus musculus GN=Gk PE=2 SV=2	52	25	0	1.83114e+06	1.97661e+06	2.86098e+06	2.45741e+06	2.80218e+06	2.48275e+06	2.60562e+06	2.20707e+06
	Dnajc11	sp|Q5U458|DJC11_MOUSE	DnaJ homolog subfamily C member 11 OS=Mus musculus GN=Dnajc11 PE=2 SV=2	52	20	9	3.36604e+06	2.99238e+06	1.74314e+06	2.25512e+06	2.23238e+06	2.36871e+06	2.35786e+06	2.3806e+06
	Gnb2l1	sp|P68040|GBLP_MOUSE	Guanine nucleotide-binding protein subunit beta-2-like 1 OS=Mus musculus GN=Gnb2l1 PE=1 SV=3	52	19	19	1.09477e+06	1.28256e+06	1.40576e+06	1.22597e+06	1.50972e+06	1.51554e+06	1.47671e+06	1.39284e+06
	Tagln	sp|P37804|TAGL_MOUSE	Transgelin OS=Mus musculus GN=Tagln PE=1 SV=3	52	17	15	626112	615168	493901	437650	638710	660028	547944	552286
	Ppib	sp|P24369|PPIB_MOUSE	Peptidyl-prolyl cis-trans isomerase B OS=Mus musculus GN=Ppib PE=1 SV=2	52	15	15	2.41333e+06	2.83401e+06	4.69047e+06	4.16094e+06	4.0674e+06	3.80832e+06	3.68063e+06	3.61767e+06
	Prkaca	sp|P05132|KAPCA_MOUSE	cAMP-dependent protein kinase catalytic subunit alpha OS=Mus musculus GN=Prkaca PE=1 SV=3	52	17	0	5.78954e+06	7.55053e+06	1.26748e+07	1.18337e+07	1.15823e+07	1.18244e+07	1.07785e+07	1.10328e+07
	Lamc1	sp|P02468|LAMC1_MOUSE	Laminin subunit gamma-1 OS=Mus musculus GN=Lamc1 PE=1 SV=2	52	36	0	838189	963227	981138	842232	941013	984055	923952	962580
	Agrn	sp|A2ASQ1|AGRIN_MOUSE	Agrin OS=Mus musculus GN=Agrn PE=1 SV=1	52	29	0	3.5691e+06	3.2193e+06	1.87705e+06	1.93755e+06	2.15049e+06	2.13826e+06	2.20241e+06	2.22591e+06
	Plch2	sp|A2AP18|PLCH2_MOUSE	1-phosphatidylinositol 4,5-bisphosphate phosphodiesterase eta-2 OS=Mus musculus GN=Plch2 PE=1 SV=2	52	26	0	728044	731455	691911	754760	754246	768908	761771	795826
	Arfgef2	sp|A2A5R2|BIG2_MOUSE	Brefeldin A-inhibited guanine nucleotide-exchange protein 2 OS=Mus musculus GN=Arfgef2 PE=1 SV=1	52	37	21	624023	693117	751635	792345	801379	825201	813345	795023
	Gucy1a2	tr|F8VQK3|F8VQK3_MOUSE	Protein Gucy1a2 OS=Mus musculus GN=Gucy1a2 PE=3 SV=1	51	23	23	239486	269215	288478	323167	301907	333025	282591	301126
	Wnk2	tr|E0CZE3|E0CZE3_MOUSE	Serine/threonine-protein kinase WNK2 OS=Mus musculus GN=Wnk2 PE=4 SV=1	51	33	0	355110	355034	302193	338936	348042	348103	331089	342064
	Wnk2	tr|E0CYT1|E0CYT1_MOUSE	Serine/threonine-protein kinase WNK2 OS=Mus musculus GN=Wnk2 PE=4 SV=1	51	33	0	363606	369544	291338	337921	336721	344118	320470	344425
	Pea15a	tr|D3Z375|D3Z375_MOUSE	Astrocytic phosphoprotein PEA-15 (Fragment) OS=Mus musculus GN=Pea15a PE=4 SV=1	51	5	0	7.13265e+06	5.86493e+06	4.98778e+06	3.62418e+06	3.72086e+06	4.3343e+06	4.66346e+06	4.44657e+06
	Gyk	tr|B1ASZ3|B1ASZ3_MOUSE	Glycerol kinase OS=Mus musculus GN=Gyk PE=3 SV=1	51	24	0	1.81483e+06	1.97253e+06	2.8553e+06	2.46157e+06	2.82636e+06	2.49291e+06	2.6065e+06	2.21176e+06
	Abi2	tr|A0A087WRS3|A0A087WRS3_MOUSE	Abl interactor 2 OS=Mus musculus GN=Abi2 PE=4 SV=1	51	13	0	3.75807e+06	3.70451e+06	3.39587e+06	4.17667e+06	3.71512e+06	3.29144e+06	3.57211e+06	3.8036e+06
	Ak4	sp|Q9WUR9|KAD4_MOUSE	Adenylate kinase 4, mitochondrial OS=Mus musculus GN=Ak4 PE=1 SV=1	51	14	0	1.28285e+06	1.11688e+06	560023	777304	822066	897288	736146	840472
	Slc25a13	sp|Q9QXX4|CMC2_MOUSE	Calcium-binding mitochondrial carrier protein Aralar2 OS=Mus musculus GN=Slc25a13 PE=1 SV=1	51	9	5	9.18167e+06	9.69692e+06	7.12715e+06	7.35765e+06	7.51122e+06	8.2475e+06	7.71847e+06	8.12031e+06
	Ralb	sp|Q9JIW9|RALB_MOUSE	Ras-related protein Ral-B OS=Mus musculus GN=Ralb PE=2 SV=1	51	9	1	1.02736e+06	1.44561e+06	3.65231e+06	2.95747e+06	3.14391e+06	2.95967e+06	2.81317e+06	2.68859e+06
	Arhgef7	sp|Q9ES28|ARHG7_MOUSE	Rho guanine nucleotide exchange factor 7 OS=Mus musculus GN=Arhgef7 PE=1 SV=2	51	31	0	2.36416e+06	2.68253e+06	3.43884e+06	3.65073e+06	3.24798e+06	3.42972e+06	3.35256e+06	3.47353e+06
	Ampd2	sp|Q9DBT5|AMPD2_MOUSE	AMP deaminase 2 OS=Mus musculus GN=Ampd2 PE=1 SV=1	51	23	0	1.35342e+06	1.19412e+06	745764	734688	862223	894172	932277	830018
	D10Jhu81e	sp|Q9D172|ES1_MOUSE	ES1 protein homolog, mitochondrial OS=Mus musculus GN=D10Jhu81e PE=1 SV=1	51	12	12	6.16441e+06	7.75194e+06	1.48152e+07	1.36833e+07	1.42947e+07	1.21151e+07	1.22628e+07	1.12603e+07
	Rars	sp|Q9D0I9|SYRC_MOUSE	Arginine--tRNA ligase, cytoplasmic OS=Mus musculus GN=Rars PE=2 SV=2	51	30	30	2.29822e+06	2.74239e+06	3.30041e+06	3.14297e+06	3.04413e+06	3.0334e+06	3.03511e+06	2.99086e+06
	Wasf1	sp|Q8R5H6|WASF1_MOUSE	Wiskott-Aldrich syndrome protein family member 1 OS=Mus musculus GN=Wasf1 PE=1 SV=2	51	20	19	1.4263e+06	1.69375e+06	1.98484e+06	2.27519e+06	1.99763e+06	1.8351e+06	1.80748e+06	1.88614e+06
	Ahi1	sp|Q8K3E5|AHI1_MOUSE	Jouberin OS=Mus musculus GN=Ahi1 PE=1 SV=2	51	24	0	402413	423220	445422	256974	399546	420939	385321	396772
	Cbr3	sp|Q8K354|CBR3_MOUSE	Carbonyl reductase [NADPH] 3 OS=Mus musculus GN=Cbr3 PE=2 SV=1	51	13	12	8.21452e+06	7.25676e+06	5.46512e+06	7.23626e+06	6.72286e+06	6.3404e+06	6.51618e+06	7.11224e+06
	Syn3	sp|Q8JZP2|SYN3_MOUSE	Synapsin-3 OS=Mus musculus GN=Syn3 PE=1 SV=2	51	24	12	4.52505e+06	5.22199e+06	5.21506e+06	5.71483e+06	6.03778e+06	6.40633e+06	6.10002e+06	5.85247e+06
	Vps53	sp|Q8CCB4|VPS53_MOUSE	Vacuolar protein sorting-associated protein 53 homolog OS=Mus musculus GN=Vps53 PE=2 SV=1	51	29	0	3.22016e+06	3.28623e+06	3.33005e+06	3.27036e+06	3.35424e+06	3.39759e+06	3.22103e+06	3.4159e+06
	Pck2	sp|Q8BH04|PCKGM_MOUSE	Phosphoenolpyruvate carboxykinase [GTP], mitochondrial OS=Mus musculus GN=Pck2 PE=1 SV=1	51	24	24	4.7727e+06	3.99296e+06	2.97068e+06	3.15199e+06	3.26741e+06	3.40103e+06	3.43721e+06	3.39979e+06
	Flnb	sp|Q80X90|FLNB_MOUSE	Filamin-B OS=Mus musculus GN=Flnb PE=1 SV=3	51	40	35	904176	961069	1.30163e+06	1.14029e+06	1.20915e+06	1.22035e+06	1.16987e+06	1.09494e+06
	Syncrip	sp|Q7TMK9|HNRPQ_MOUSE	Heterogeneous nuclear ribonucleoprotein Q OS=Mus musculus GN=Syncrip PE=1 SV=2	51	20	0	1.06277e+06	1.2467e+06	1.6792e+06	1.6242e+06	1.45807e+06	1.54698e+06	1.55855e+06	1.50419e+06
	Lppr4	sp|Q7TME0|LPPR4_MOUSE	Lipid phosphate phosphatase-related protein type 4 OS=Mus musculus GN=Lppr4 PE=2 SV=2	51	28	28	386859	329558	231858	315539	289099	279854	292529	298388
	Efr3b	sp|Q6ZQ18|EFR3B_MOUSE	Protein EFR3 homolog B OS=Mus musculus GN=Efr3b PE=2 SV=2	51	25	0	621345	650070	604840	623851	670398	643194	638812	634031
	Arhgap21	sp|Q6DFV3|RHG21_MOUSE	Rho GTPase-activating protein 21 OS=Mus musculus GN=Arhgap21 PE=1 SV=1	51	32	0	2.35101e+06	2.48854e+06	2.10841e+06	2.39589e+06	2.27675e+06	2.29789e+06	2.22159e+06	2.34594e+06
	Usp7	sp|Q6A4J8|UBP7_MOUSE	Ubiquitin carboxyl-terminal hydrolase 7 OS=Mus musculus GN=Usp7 PE=1 SV=1	51	34	0	1.54428e+06	1.69557e+06	1.93048e+06	2.16815e+06	2.10748e+06	2.27761e+06	2.12792e+06	2.15109e+06
	Cttn	sp|Q60598|SRC8_MOUSE	Src substrate cortactin OS=Mus musculus GN=Cttn PE=1 SV=2	51	26	2	2.01466e+06	2.41402e+06	3.33131e+06	3.4723e+06	3.63837e+06	3.3595e+06	3.17015e+06	2.91603e+06
	Pdp1	sp|Q3UV70|PDP1_MOUSE	[Pyruvate dehydrogenase [acetyl-transferring]]-phosphatase 1, mitochondrial OS=Mus musculus GN=Pdp1 PE=2 SV=1	51	25	0	973586	967189	914580	969696	1.0518e+06	1.00175e+06	988056	964124
	Rab3c	sp|P62823|RAB3C_MOUSE	Ras-related protein Rab-3C OS=Mus musculus GN=Rab3c PE=1 SV=1	51	14	9	2.52612e+06	3.12243e+06	4.19949e+06	3.911e+06	4.32899e+06	4.10362e+06	3.83513e+06	3.78475e+06
	Gabra1	sp|P62812|GBRA1_MOUSE	Gamma-aminobutyric acid receptor subunit alpha-1 OS=Mus musculus GN=Gabra1 PE=1 SV=1	51	19	10	1.02016e+06	1.02751e+06	1.34738e+06	1.29178e+06	1.45242e+06	1.3456e+06	1.38743e+06	1.24809e+06
	Rpl13	sp|P47963|RL13_MOUSE	60S ribosomal protein L13 OS=Mus musculus GN=Rpl13 PE=2 SV=3	51	9	9	3.01111e+06	2.8803e+06	1.9908e+06	2.0693e+06	2.09237e+06	2.07012e+06	2.05391e+06	2.05354e+06
	Ptk2	sp|P34152|FAK1_MOUSE	Focal adhesion kinase 1 OS=Mus musculus GN=Ptk2 PE=1 SV=3	51	31	0	1.99998e+06	2.12524e+06	2.03261e+06	2.43161e+06	2.35466e+06	2.3876e+06	2.26023e+06	2.30293e+06
	Rasgrf1	sp|P27671|RGRF1_MOUSE	Ras-specific guanine nucleotide-releasing factor 1 OS=Mus musculus GN=Rasgrf1 PE=1 SV=2	51	31	25	679827	751626	898306	817942	874492	836004	837534	795379
	Cat	sp|P24270|CATA_MOUSE	Catalase OS=Mus musculus GN=Cat PE=1 SV=4	51	22	12	643809	715422	643546	543864	726824	777591	742260	685109
	Prkar1b	sp|P12849|KAP1_MOUSE	cAMP-dependent protein kinase type I-beta regulatory subunit OS=Mus musculus GN=Prkar1b PE=2 SV=2	51	14	0	932667	1.01012e+06	1.08214e+06	1.12012e+06	1.15098e+06	1.11355e+06	1.06517e+06	1.00634e+06
	Src	sp|P05480|SRC_MOUSE	Neuronal proto-oncogene tyrosine-protein kinase Src OS=Mus musculus GN=Src PE=1 SV=4	51	19	1	2.55568e+06	2.5396e+06	2.30317e+06	2.75958e+06	2.54725e+06	2.86274e+06	2.71143e+06	2.81007e+06
	Plxnb2	sp|B2RXS4|PLXB2_MOUSE	Plexin-B2 OS=Mus musculus GN=Plxnb2 PE=1 SV=1	51	35	33	681211	684596	664762	699265	678241	743389	703109	696339
	NA	co|CON_Q3SX09|Con	TREMBL:Q3SX09|Contaminant Bos taurus: similar to HBG protein	51	1	0	3.75853e+06	4.1097e+06	2.85824e+06	2.91913e+06	3.28306e+06	4.48684e+06	3.4609e+06	3.57886e+06
	Pabpc6	tr|Q9D4E6|Q9D4E6_MOUSE	Protein Pabpc6 OS=Mus musculus GN=Pabpc6 PE=2 SV=1	50	12	1	1.55224e+06	1.61851e+06	2.23025e+06	1.97778e+06	2.12259e+06	1.93327e+06	1.9568e+06	1.84713e+06
	Prkca	tr|Q4VA93|Q4VA93_MOUSE	Protein kinase C OS=Mus musculus GN=Prkca PE=2 SV=1	50	25	5	1.25134e+06	1.61833e+06	2.51567e+06	2.84583e+06	2.91372e+06	2.91169e+06	2.62273e+06	2.69247e+06
	Braf	tr|F6SZ47|F6SZ47_MOUSE	Serine/threonine-protein kinase B-raf (Fragment) OS=Mus musculus GN=Braf PE=1 SV=1	50	21	2	316511	376983	468016	431359	456664	430519	440298	456447
	Mapk10	tr|E9QN59|E9QN59_MOUSE	Mitogen-activated protein kinase 10 OS=Mus musculus GN=Mapk10 PE=4 SV=1	50	20	0	337676	423292	609845	652236	636086	666222	598721	610781
	Ablim1	tr|E9Q9C7|E9Q9C7_MOUSE	Actin-binding LIM protein 1 OS=Mus musculus GN=Ablim1 PE=1 SV=1	50	30	0	1.59719e+06	1.66444e+06	1.86251e+06	2.10283e+06	2.05229e+06	1.93502e+06	1.93748e+06	1.89486e+06
	Numa1	tr|E9Q7G0|E9Q7G0_MOUSE	Protein Numa1 OS=Mus musculus GN=Numa1 PE=1 SV=1	50	35	22	643855	701229	685155	685896	687008	719137	711906	708693
	Dnajc13	tr|D4AFX7|D4AFX7_MOUSE	Protein Dnajc13 OS=Mus musculus GN=Dnajc13 PE=2 SV=1	50	39	0	1.63893e+06	1.72498e+06	1.69411e+06	1.6961e+06	1.75329e+06	1.7974e+06	1.77845e+06	1.77371e+06
	Qdpr	tr|D3Z1A1|D3Z1A1_MOUSE	Dihydropteridine reductase (Fragment) OS=Mus musculus GN=Qdpr PE=1 SV=1	50	13	1	982266	1.53171e+06	2.76773e+06	2.00152e+06	2.50047e+06	2.74263e+06	2.29106e+06	2.28988e+06
	Snta1	tr|A2AKD7|A2AKD7_MOUSE	Alpha-1-syntrophin OS=Mus musculus GN=Snta1 PE=1 SV=1	50	15	1	1.06177e+06	816231	478934	535116	612486	565010	568877	638141
	Pacsin2	sp|Q9WVE8|PACN2_MOUSE	Protein kinase C and casein kinase substrate in neurons protein 2 OS=Mus musculus GN=Pacsin2 PE=1 SV=1	50	20	17	1.11678e+06	1.26602e+06	1.58478e+06	1.51937e+06	1.66165e+06	1.633e+06	1.64184e+06	1.51137e+06
	Scamp5	sp|Q9JKD3|SCAM5_MOUSE	Secretory carrier-associated membrane protein 5 OS=Mus musculus GN=Scamp5 PE=2 SV=1	50	9	9	512786	721123	2.48369e+06	1.90974e+06	2.06366e+06	1.61652e+06	1.58518e+06	1.48526e+06
	Cul5	sp|Q9D5V5|CUL5_MOUSE	Cullin-5 OS=Mus musculus GN=Cul5 PE=1 SV=3	50	28	0	759036	912216	1.26875e+06	1.17803e+06	1.34701e+06	1.1922e+06	1.23763e+06	1.16855e+06
	Sf3b3	sp|Q921M3|SF3B3_MOUSE	Splicing factor 3B subunit 3 OS=Mus musculus GN=Sf3b3 PE=2 SV=1	50	28	3	819919	831683	747436	858855	820365	878633	863470	857103
	Cdipt	sp|Q8VDP6|CDIPT_MOUSE	CDP-diacylglycerol--inositol 3-phosphatidyltransferase OS=Mus musculus GN=Cdipt PE=1 SV=1	50	9	9	3.46798e+06	3.11363e+06	1.79549e+06	1.99274e+06	2.14829e+06	2.01394e+06	1.98664e+06	2.18298e+06
	Rnpep	sp|Q8VCT3|AMPB_MOUSE	Aminopeptidase B OS=Mus musculus GN=Rnpep PE=2 SV=2	50	26	0	1.16311e+06	1.25098e+06	1.08814e+06	1.00762e+06	1.28242e+06	1.275e+06	1.23331e+06	1.17636e+06
	Usp15	sp|Q8R5H1|UBP15_MOUSE	Ubiquitin carboxyl-terminal hydrolase 15 OS=Mus musculus GN=Usp15 PE=1 SV=1	50	34	1	1.3382e+06	1.45718e+06	1.69601e+06	1.72261e+06	1.68504e+06	1.70425e+06	1.64967e+06	1.67983e+06
	Abi1	sp|Q8CBW3|ABI1_MOUSE	Abl interactor 1 OS=Mus musculus GN=Abi1 PE=1 SV=3	50	22	0	1.53143e+06	1.72111e+06	2.20468e+06	2.39095e+06	2.17942e+06	2.1691e+06	2.01592e+06	2.09964e+06
	Nars	sp|Q8BP47|SYNC_MOUSE	Asparagine--tRNA ligase, cytoplasmic OS=Mus musculus GN=Nars PE=1 SV=2	50	20	20	1.36982e+06	1.58068e+06	2.15023e+06	1.83179e+06	1.87688e+06	1.83133e+06	1.90304e+06	1.68933e+06
	Negr1	sp|Q80Z24|NEGR1_MOUSE	Neuronal growth regulator 1 OS=Mus musculus GN=Negr1 PE=1 SV=1	50	15	0	3.00396e+06	3.18781e+06	4.46329e+06	4.38479e+06	4.4945e+06	4.36107e+06	4.15701e+06	4.19137e+06
	Ikbkap	sp|Q7TT37|ELP1_MOUSE	Elongator complex protein 1 OS=Mus musculus GN=Ikbkap PE=2 SV=2	50	23	23	418998	456754	506132	503901	535078	547854	514163	516832
	Syne1	sp|Q6ZWR6-5|SYNE1_MOUSE	Isoform 5 of Nesprin-1 OS=Mus musculus GN=Syne1	50	29	1	857168	866731	842860	908854	977779	883735	917960	887697
	Dmxl1	sp|Q6PNC0|DMXL1_MOUSE	DmX-like protein 1 OS=Mus musculus GN=Dmxl1 PE=1 SV=1	50	35	0	347737	400406	455813	466511	479309	475637	455719	464700
	Ndufa4	sp|Q62425|NDUA4_MOUSE	Cytochrome c oxidase subunit NDUFA4 OS=Mus musculus GN=Ndufa4 PE=1 SV=2	50	7	7	8.649e+06	1.28798e+07	3.14338e+07	2.86313e+07	2.66585e+07	2.94655e+07	2.71217e+07	2.30156e+07
	Hras	sp|Q61411|RASH_MOUSE	GTPase HRas OS=Mus musculus GN=Hras PE=1 SV=2	50	10	0	1.87397e+06	2.06492e+06	3.07541e+06	2.69429e+06	2.71214e+06	2.6335e+06	2.73302e+06	2.58342e+06
	Csnk2a1	sp|Q60737|CSK21_MOUSE	Casein kinase II subunit alpha OS=Mus musculus GN=Csnk2a1 PE=1 SV=2	50	18	10	1.03282e+07	1.11874e+07	1.12851e+07	1.15522e+07	1.16048e+07	1.14473e+07	1.11355e+07	1.18011e+07
	Rabl6	sp|Q5U3K5|RABL6_MOUSE	Rab-like protein 6 OS=Mus musculus GN=Rabl6 PE=1 SV=2	50	20	20	2.36961e+06	2.32615e+06	2.34676e+06	2.58445e+06	2.46625e+06	2.31632e+06	2.45916e+06	2.40797e+06
	Anxa7	sp|Q07076|ANXA7_MOUSE	Annexin A7 OS=Mus musculus GN=Anxa7 PE=2 SV=2	50	24	24	1.26237e+06	1.26321e+06	948819	1.02286e+06	1.03e+06	1.13957e+06	1.03965e+06	1.11277e+06
	G3bp2	sp|P97379|G3BP2_MOUSE	Ras GTPase-activating protein-binding protein 2 OS=Mus musculus GN=G3bp2 PE=1 SV=2	50	15	1	2.30808e+06	2.29579e+06	1.86079e+06	2.2206e+06	2.28879e+06	2.47016e+06	2.12367e+06	2.3084e+06
	Wnk1	sp|P83741-2|WNK1_MOUSE	Isoform 2 of Serine/threonine-protein kinase WNK1 OS=Mus musculus GN=Wnk1	50	30	0	397704	423870	352095	344617	386453	402778	378357	384672
	Gnb5	sp|P62881|GBB5_MOUSE	Guanine nucleotide-binding protein subunit beta-5 OS=Mus musculus GN=Gnb5 PE=1 SV=1	50	13	0	633490	719784	669038	796717	789371	830789	750444	783017
	Rac3	sp|P60764|RAC3_MOUSE	Ras-related C3 botulinum toxin substrate 3 OS=Mus musculus GN=Rac3 PE=1 SV=1	50	12	0	2.20711e+06	2.4315e+06	3.2112e+06	2.74702e+06	3.30486e+06	2.95093e+06	3.10554e+06	2.81096e+06
	Arpc4	sp|P59999|ARPC4_MOUSE	Actin-related protein 2/3 complex subunit 4 OS=Mus musculus GN=Arpc4 PE=1 SV=3	50	6	3	9.10789e+06	8.82634e+06	7.02343e+06	7.79238e+06	7.36505e+06	7.53945e+06	7.51123e+06	7.89271e+06
	Nedd4	sp|P46935|NEDD4_MOUSE	E3 ubiquitin-protein ligase NEDD4 OS=Mus musculus GN=Nedd4 PE=1 SV=3	50	26	14	2.4872e+06	2.85937e+06	2.95826e+06	2.93845e+06	2.83119e+06	3.05148e+06	2.90599e+06	2.96476e+06
	Rpl18	sp|P35980|RL18_MOUSE	60S ribosomal protein L18 OS=Mus musculus GN=Rpl18 PE=2 SV=3	50	8	0	3.49133e+06	3.13185e+06	2.18837e+06	2.64544e+06	2.45607e+06	2.41412e+06	2.49722e+06	2.50442e+06
	Ctnna1	sp|P26231|CTNA1_MOUSE	Catenin alpha-1 OS=Mus musculus GN=Ctnna1 PE=1 SV=1	50	26	17	1.53407e+06	1.63069e+06	1.72624e+06	1.89011e+06	1.84092e+06	1.97947e+06	1.84977e+06	1.76293e+06
	Cdh2	sp|P15116|CADH2_MOUSE	Cadherin-2 OS=Mus musculus GN=Cdh2 PE=1 SV=2	50	23	1	1.65849e+06	1.96823e+06	2.3541e+06	2.49762e+06	2.4547e+06	2.44361e+06	2.26786e+06	2.27061e+06
	Rpl7	sp|P14148|RL7_MOUSE	60S ribosomal protein L7 OS=Mus musculus GN=Rpl7 PE=1 SV=2	50	23	2	4.21019e+06	5.09193e+06	9.19886e+06	8.63988e+06	9.30694e+06	9.52447e+06	8.25106e+06	8.23267e+06
	Nudc	sp|O35685|NUDC_MOUSE	Nuclear migration protein nudC OS=Mus musculus GN=Nudc PE=1 SV=1	50	19	19	1.49133e+06	1.76043e+06	3.45622e+06	2.93896e+06	2.97792e+06	2.86449e+06	2.79662e+06	2.56334e+06
	Fbxl16	sp|A2RT62|FXL16_MOUSE	F-box/LRR-repeat protein 16 OS=Mus musculus GN=Fbxl16 PE=2 SV=1	50	17	17	1.78569e+06	1.68337e+06	1.01899e+06	1.27639e+06	1.24734e+06	1.1612e+06	1.15293e+06	1.42308e+06
	Eef1d	tr|Q91VK2|Q91VK2_MOUSE	Eef1d protein OS=Mus musculus GN=Eef1d PE=1 SV=1	49	18	0	1.615e+06	1.52815e+06	1.35641e+06	1.52114e+06	1.60616e+06	1.63625e+06	1.56533e+06	1.58909e+06
	Tpm1	tr|Q8BSH3|Q8BSH3_MOUSE	Tropomyosin alpha-1 chain OS=Mus musculus GN=Tpm1 PE=2 SV=1	49	15	1	2.0645e+06	2.9055e+06	2.91712e+06	3.07529e+06	2.48867e+06	2.71373e+06	2.75005e+06	2.90059e+06
	Qars	tr|Q8BML9|Q8BML9_MOUSE	Glutaminyl-tRNA synthetase OS=Mus musculus GN=Qars PE=1 SV=1	49	24	0	1.56917e+06	1.43834e+06	1.11297e+06	1.25414e+06	1.29472e+06	1.35673e+06	1.18876e+06	1.25773e+06
	Arhgef11	tr|Q68FM7|Q68FM7_MOUSE	Protein Arhgef11 OS=Mus musculus GN=Arhgef11 PE=1 SV=1	49	37	1	901892	900090	707851	752328	859445	844294	829767	850194
	Akap9	tr|E9QQ10|E9QQ10_MOUSE	A-kinase anchor protein 9 OS=Mus musculus GN=Akap9 PE=4 SV=1	49	42	3	657731	631726	653982	646285	651930	628180	657191	632571
	Utrn	tr|E9Q6R7|E9Q6R7_MOUSE	Protein Utrn OS=Mus musculus GN=Utrn PE=1 SV=1	49	36	35	398587	422654	365405	367931	374504	375307	377577	380098
	Chchd6	tr|E9Q4M4|E9Q4M4_MOUSE	MICOS complex subunit Mic25 OS=Mus musculus GN=Chchd6 PE=4 SV=1	49	16	1	359286	338802	330096	341429	364806	334017	343971	323283
	Herc1	tr|E9PZP8|E9PZP8_MOUSE	Protein Herc1 OS=Mus musculus GN=Herc1 PE=1 SV=1	49	41	36	1.0977e+06	1.07161e+06	1.03277e+06	1.11951e+06	1.09993e+06	1.13637e+06	1.084e+06	1.1099e+06
	Dip2a	tr|D3Z7D3|D3Z7D3_MOUSE	Disco-interacting protein 2 homolog A OS=Mus musculus GN=Dip2a PE=4 SV=1	49	31	0	854574	896039	830932	871288	904765	993659	881648	895467
	Pde4b	tr|B1AWC9|B1AWC9_MOUSE	Protein Pde4b OS=Mus musculus GN=Pde4b PE=1 SV=1	49	21	0	491773	490064	392349	449657	461997	474979	447517	456366
	Rbfox1	sp|Q9JJ43|RFOX1_MOUSE	RNA binding protein fox-1 homolog 1 OS=Mus musculus GN=Rbfox1 PE=1 SV=3	49	12	0	352410	284709	215961	273841	292558	291369	275420	297052
	Mapk8ip3	sp|Q9ESN9|JIP3_MOUSE	C-Jun-amino-terminal kinase-interacting protein 3 OS=Mus musculus GN=Mapk8ip3 PE=1 SV=1	49	24	0	2.18515e+06	2.26505e+06	2.08521e+06	2.21748e+06	2.20952e+06	2.3368e+06	2.20908e+06	2.29199e+06
	Cul2	sp|Q9D4H8|CUL2_MOUSE	Cullin-2 OS=Mus musculus GN=Cul2 PE=1 SV=2	49	29	4	4.5049e+06	5.53954e+06	7.18684e+06	7.36742e+06	7.18929e+06	7.532e+06	6.892e+06	6.92804e+06
	Atp5d	sp|Q9D3D9|ATPD_MOUSE	ATP synthase subunit delta, mitochondrial OS=Mus musculus GN=Atp5d PE=1 SV=1	49	3	3	3.1224e+06	2.7943e+06	2.13483e+06	2.5774e+06	2.43933e+06	2.38854e+06	2.45581e+06	2.43718e+06
	Dtna	sp|Q9D2N4-2|DTNA_MOUSE	Isoform 2 of Dystrobrevin alpha OS=Mus musculus GN=Dtna	49	23	0	1.534e+06	1.34908e+06	837618	986453	1.0717e+06	1.10733e+06	1.05621e+06	1.10584e+06
	Rps19	sp|Q9CZX8|RS19_MOUSE	40S ribosomal protein S19 OS=Mus musculus GN=Rps19 PE=1 SV=3	49	12	1	1.4184e+06	1.72498e+06	2.79176e+06	2.52915e+06	2.85048e+06	2.74769e+06	2.67688e+06	2.28694e+06
	Snx2	sp|Q9CWK8|SNX2_MOUSE	Sorting nexin-2 OS=Mus musculus GN=Snx2 PE=1 SV=2	49	19	18	1.05986e+06	1.20878e+06	1.26974e+06	1.28407e+06	1.255e+06	1.2709e+06	1.21801e+06	1.26676e+06
	Pcyox1	sp|Q9CQF9|PCYOX_MOUSE	Prenylcysteine oxidase OS=Mus musculus GN=Pcyox1 PE=1 SV=1	49	16	10	519955	471826	360630	378006	422267	437122	427702	471873
	Necab2	sp|Q91ZP9|NECA2_MOUSE	N-terminal EF-hand calcium-binding protein 2 OS=Mus musculus GN=Necab2 PE=1 SV=1	49	20	6	2.16505e+06	2.00835e+06	2.00451e+06	1.90653e+06	2.04669e+06	1.95472e+06	2.14771e+06	2.17438e+06
	Chchd6	sp|Q91VN4|MIC25_MOUSE	MICOS complex subunit Mic25 OS=Mus musculus GN=Chchd6 PE=2 SV=2	49	16	1	442942	380605	298557	310315	349983	309715	324005	305315
	Enpp6	sp|Q8BGN3|ENPP6_MOUSE	Ectonucleotide pyrophosphatase/phosphodiesterase family member 6 OS=Mus musculus GN=Enpp6 PE=2 SV=1	49	18	1	5.93545e+06	6.50083e+06	5.51907e+06	4.5224e+06	6.56883e+06	6.74231e+06	5.83248e+06	6.29314e+06
	Atg2b	sp|Q80XK6|ATG2B_MOUSE	Autophagy-related protein 2 homolog B OS=Mus musculus GN=Atg2b PE=1 SV=3	49	38	19	784962	777047	777905	762240	830903	840828	828054	809567
	Eif4g3	sp|Q80XI3-2|IF4G3_MOUSE	Isoform 2 of Eukaryotic translation initiation factor 4 gamma 3 OS=Mus musculus GN=Eif4g3	49	31	0	1.66655e+06	1.68163e+06	1.75498e+06	1.88982e+06	1.8657e+06	1.84428e+06	1.79333e+06	1.85878e+06
	Tecpr1	sp|Q80VP0|TCPR1_MOUSE	Tectonin beta-propeller repeat-containing protein 1 OS=Mus musculus GN=Tecpr1 PE=2 SV=1	49	21	3	1.8223e+06	1.55489e+06	869619	993623	1.10662e+06	1.05019e+06	1.03535e+06	1.10817e+06
	Nisch	sp|Q80TM9|NISCH_MOUSE	Nischarin OS=Mus musculus GN=Nisch PE=1 SV=2	49	27	0	1.2245e+06	1.31667e+06	1.47363e+06	1.5397e+06	1.5028e+06	1.51822e+06	1.46565e+06	1.5045e+06
	Nomo1	sp|Q6GQT9|NOMO1_MOUSE	Nodal modulator 1 OS=Mus musculus GN=Nomo1 PE=1 SV=1	49	26	26	1.08426e+06	1.15788e+06	1.23609e+06	1.32426e+06	1.39143e+06	1.41525e+06	1.33134e+06	1.33942e+06
	Sv2c	sp|Q69ZS6|SV2C_MOUSE	Synaptic vesicle glycoprotein 2C OS=Mus musculus GN=Sv2c PE=1 SV=2	49	8	0	140654	183188	358711	346045	318351	267582	269333	268606
	Rap1gap2	sp|Q5SVL6|RPGP2_MOUSE	Rap1 GTPase-activating protein 2 OS=Mus musculus GN=Rap1gap2 PE=2 SV=1	49	22	5	494886	595077	811385	825035	889486	848567	790041	750207
	Taok1	sp|Q5F2E8|TAOK1_MOUSE	Serine/threonine-protein kinase TAO1 OS=Mus musculus GN=Taok1 PE=1 SV=1	49	26	23	298156	308835	286647	319060	280556	275148	283621	291675
	Bai1	sp|Q3UHD1|BAI1_MOUSE	Brain-specific angiogenesis inhibitor 1 OS=Mus musculus GN=Bai1 PE=1 SV=1	49	21	0	449711	452276	328706	374346	375084	382074	374037	399550
	Plxnd1	sp|Q3UH93|PLXD1_MOUSE	Plexin-D1 OS=Mus musculus GN=Plxnd1 PE=1 SV=1	49	33	27	192075	194380	179172	215112	207337	196246	184939	199182
	Map4k4	sp|P97820|M4K4_MOUSE	Mitogen-activated protein kinase kinase kinase kinase 4 OS=Mus musculus GN=Map4k4 PE=1 SV=1	49	15	0	725376	704928	718819	737703	728702	737858	725220	740052
	Wnk1	sp|P83741|WNK1_MOUSE	Serine/threonine-protein kinase WNK1 OS=Mus musculus GN=Wnk1 PE=1 SV=2	49	29	0	394526	422587	352880	345035	388029	403230	379332	387004
	Strn4	sp|P58404|STRN4_MOUSE	Striatin-4 OS=Mus musculus GN=Strn4 PE=1 SV=2	49	20	0	1.01162e+06	1.0565e+06	1.04586e+06	1.25456e+06	1.14457e+06	1.13925e+06	1.12873e+06	1.15655e+06
	Aldh3a2	sp|P47740|AL3A2_MOUSE	Fatty aldehyde dehydrogenase OS=Mus musculus GN=Aldh3a2 PE=2 SV=2	49	16	0	1.49967e+06	1.7213e+06	2.60324e+06	2.23183e+06	2.35119e+06	2.42229e+06	2.24548e+06	2.27164e+06
	Adss	sp|P46664|PURA2_MOUSE	Adenylosuccinate synthetase isozyme 2 OS=Mus musculus GN=Adss PE=1 SV=2	49	19	16	6.2543e+06	6.15553e+06	5.83826e+06	5.61751e+06	6.19037e+06	6.19208e+06	6.42729e+06	6.32861e+06
	Ap1m1	sp|P35585|AP1M1_MOUSE	AP-1 complex subunit mu-1 OS=Mus musculus GN=Ap1m1 PE=1 SV=3	49	20	10	4.07822e+06	4.37382e+06	4.59294e+06	4.53028e+06	5.11913e+06	5.03238e+06	4.70354e+06	4.79589e+06
	Adssl1	sp|P28650|PURA1_MOUSE	Adenylosuccinate synthetase isozyme 1 OS=Mus musculus GN=Adssl1 PE=1 SV=2	49	22	1	2.57014e+06	2.55865e+06	2.6764e+06	2.01704e+06	2.65938e+06	2.66215e+06	2.58783e+06	2.52402e+06
	Braf	sp|P28028|BRAF_MOUSE	Serine/threonine-protein kinase B-raf OS=Mus musculus GN=Braf PE=1 SV=3	49	20	2	352116	407518	524654	477348	500169	477058	481292	495239
	Olfm1	sp|O88998|NOE1_MOUSE	Noelin OS=Mus musculus GN=Olfm1 PE=1 SV=1	49	15	0	2.47492e+06	2.52758e+06	2.96996e+06	3.3708e+06	3.53524e+06	3.03879e+06	2.98338e+06	2.85616e+06
	Mpp3	sp|O88910|MPP3_MOUSE	MAGUK p55 subfamily member 3 OS=Mus musculus GN=Mpp3 PE=1 SV=2	49	27	0	474098	509729	643681	775245	686409	688127	641300	719059
	Ktn1	tr|F8VQC7|F8VQC7_MOUSE	Kinectin OS=Mus musculus GN=Ktn1 PE=4 SV=1	48	32	0	1.44298e+06	1.82012e+06	2.97369e+06	2.72397e+06	2.58685e+06	2.60605e+06	2.48155e+06	2.39936e+06
	Trf	tr|F7BAE9|F7BAE9_MOUSE	Serotransferrin (Fragment) OS=Mus musculus GN=Trf PE=4 SV=1	48	15	0	1.44829e+06	1.63307e+06	1.80796e+06	1.70279e+06	1.72191e+06	1.92253e+06	1.75077e+06	1.74018e+06
	Camsap3	tr|E9Q5B0|E9Q5B0_MOUSE	Calmodulin-regulated spectrin-associated protein 3 OS=Mus musculus GN=Camsap3 PE=2 SV=1	48	27	1	290549	278699	234236	267829	262649	275210	256806	263506
	Atpif1	tr|E9PV44|E9PV44_MOUSE	ATPase inhibitor, mitochondrial OS=Mus musculus GN=Atpif1 PE=1 SV=1	48	10	2	5.56938e+06	6.02917e+06	8.28743e+06	9.00593e+06	8.81715e+06	8.90623e+06	9.00889e+06	8.46715e+06
	Ppfia1	tr|B2RXQ2|B2RXQ2_MOUSE	Ppfia1 protein OS=Mus musculus GN=Ppfia1 PE=1 SV=1	48	18	0	668490	703021	667514	731396	716764	723214	715869	760428
	Psmd12	tr|B1AT36|B1AT36_MOUSE	26S proteasome non-ATPase regulatory subunit 12 OS=Mus musculus GN=Psmd12 PE=4 SV=1	48	24	1	2.32994e+06	2.5927e+06	3.465e+06	3.14674e+06	3.65524e+06	3.65577e+06	3.50301e+06	3.1865e+06
	Adam22	sp|Q9R1V6|ADA22_MOUSE	Disintegrin and metalloproteinase domain-containing protein 22 OS=Mus musculus GN=Adam22 PE=1 SV=2	48	25	0	3.76757e+06	3.92441e+06	4.17425e+06	3.90271e+06	4.1801e+06	3.93901e+06	4.08678e+06	3.84283e+06
	Copg1	sp|Q9QZE5|COPG1_MOUSE	Coatomer subunit gamma-1 OS=Mus musculus GN=Copg1 PE=2 SV=1	48	25	20	909469	846870	569218	632747	652960	715054	703430	747924
	Vps29	sp|Q9QZ88-2|VPS29_MOUSE	Isoform 2 of Vacuolar protein sorting-associated protein 29 OS=Mus musculus GN=Vps29	48	10	0	671756	754110	898996	987646	917295	901232	882589	935446
	Vps29	sp|Q9QZ88|VPS29_MOUSE	Vacuolar protein sorting-associated protein 29 OS=Mus musculus GN=Vps29 PE=1 SV=1	48	11	0	674665	759141	902335	977594	911211	895678	888986	932466
	Tomm40	sp|Q9QYA2|TOM40_MOUSE	Mitochondrial import receptor subunit TOM40 homolog OS=Mus musculus GN=Tomm40 PE=1 SV=3	48	11	8	1.12532e+06	1.11237e+06	962334	847835	878362	826014	902617	931299
	Arhgef7	sp|Q9ES28-5|ARHG7_MOUSE	Isoform E of Rho guanine nucleotide exchange factor 7 OS=Mus musculus GN=Arhgef7	48	28	1	2.37881e+06	2.68937e+06	3.28195e+06	3.55201e+06	3.14279e+06	3.38603e+06	3.29938e+06	3.44357e+06
	Psmd12	sp|Q9D8W5|PSD12_MOUSE	26S proteasome non-ATPase regulatory subunit 12 OS=Mus musculus GN=Psmd12 PE=1 SV=4	48	24	0	2.25732e+06	2.58345e+06	3.52428e+06	3.20119e+06	3.63076e+06	3.69665e+06	3.51413e+06	3.23959e+06
	Ndufb7	sp|Q9CR61|NDUB7_MOUSE	NADH dehydrogenase [ubiquinone] 1 beta subcomplex subunit 7 OS=Mus musculus GN=Ndufb7 PE=1 SV=3	48	10	10	1.14841e+06	1.21765e+06	1.72549e+06	1.31975e+06	1.49448e+06	1.45699e+06	1.51896e+06	1.40306e+06
	Ndufs5	sp|Q99LY9|NDUS5_MOUSE	NADH dehydrogenase [ubiquinone] iron-sulfur protein 5 OS=Mus musculus GN=Ndufs5 PE=1 SV=3	48	8	2	2.9618e+06	3.39193e+06	5.09307e+06	4.24784e+06	4.71736e+06	4.44568e+06	4.17578e+06	3.90419e+06
	Ptbp2	sp|Q91Z31|PTBP2_MOUSE	Polypyrimidine tract-binding protein 2 OS=Mus musculus GN=Ptbp2 PE=1 SV=2	48	16	0	698432	818823	1.48337e+06	1.249e+06	1.37196e+06	1.22412e+06	1.27029e+06	1.09335e+06
	Osbpl1a	sp|Q91XL9|OSBL1_MOUSE	Oxysterol-binding protein-related protein 1 OS=Mus musculus GN=Osbpl1a PE=1 SV=2	48	18	0	4.30792e+06	4.35125e+06	3.86209e+06	4.22425e+06	4.02991e+06	3.84326e+06	4.10704e+06	4.04935e+06
	Pex5l	sp|Q8C437|PEX5R_MOUSE	PEX5-related protein OS=Mus musculus GN=Pex5l PE=1 SV=2	48	21	0	3.6892e+06	3.73889e+06	3.07237e+06	3.17221e+06	3.18509e+06	3.39898e+06	3.19864e+06	3.28064e+06
	Camsap2	sp|Q8C1B1|CAMP2_MOUSE	Calmodulin-regulated spectrin-associated protein 2 OS=Mus musculus GN=Camsap2 PE=1 SV=3	48	30	0	874874	945825	1.01752e+06	1.11314e+06	1.15063e+06	1.13971e+06	1.12637e+06	1.11137e+06
	Rimbp2	sp|Q80U40|RIMB2_MOUSE	RIMS-binding protein 2 OS=Mus musculus GN=Rimbp2 PE=1 SV=3	48	26	0	1.61795e+06	1.43175e+06	1.13386e+06	1.51966e+06	1.31652e+06	1.42991e+06	1.34008e+06	1.37302e+06
	Cacna2d2	sp|Q6PHS9-2|CA2D2_MOUSE	Isoform 2 of Voltage-dependent calcium channel subunit alpha-2/delta-2 OS=Mus musculus GN=Cacna2d2	48	26	0	1.91176e+06	2.0792e+06	2.3276e+06	1.5348e+06	2.01843e+06	2.05391e+06	1.98192e+06	2.03996e+06
	Dync1li2	sp|Q6PDL0|DC1L2_MOUSE	Cytoplasmic dynein 1 light intermediate chain 2 OS=Mus musculus GN=Dync1li2 PE=1 SV=2	48	18	17	649791	694816	922945	865591	795544	849674	877414	817540
	Prex1	sp|Q69ZK0|PREX1_MOUSE	Phosphatidylinositol 3,4,5-trisphosphate-dependent Rac exchanger 1 protein OS=Mus musculus GN=Prex1 PE=1 SV=2	48	34	5	1.66535e+06	1.74081e+06	1.76007e+06	1.81659e+06	1.83414e+06	1.73311e+06	1.87034e+06	1.77103e+06
	Atp2a3	sp|Q64518|AT2A3_MOUSE	Sarcoplasmic/endoplasmic reticulum calcium ATPase 3 OS=Mus musculus GN=Atp2a3 PE=2 SV=3	48	13	0	1.33128e+06	1.3559e+06	1.42316e+06	1.5282e+06	1.43345e+06	1.46079e+06	1.44716e+06	1.56302e+06
	Pde1a	sp|Q61481|PDE1A_MOUSE	Calcium/calmodulin-dependent 3',5'-cyclic nucleotide phosphodiesterase 1A OS=Mus musculus GN=Pde1a PE=2 SV=2	48	20	0	3.88054e+06	3.90778e+06	4.2744e+06	4.80922e+06	4.56951e+06	4.08656e+06	4.29393e+06	4.2699e+06
	Cul4a	sp|Q3TCH7|CUL4A_MOUSE	Cullin-4A OS=Mus musculus GN=Cul4a PE=1 SV=1	48	32	13	846963	902745	934084	946208	950597	983794	954043	919524
	Rasgrf2	sp|P70392|RGRF2_MOUSE	Ras-specific guanine nucleotide-releasing factor 2 OS=Mus musculus GN=Rasgrf2 PE=1 SV=2	48	34	4	1.64857e+06	1.78172e+06	1.67586e+06	1.77242e+06	1.73397e+06	1.9115e+06	1.80501e+06	1.8949e+06
	Eef1d	sp|P57776|EF1D_MOUSE	Elongation factor 1-delta OS=Mus musculus GN=Eef1d PE=1 SV=3	48	18	0	1.68895e+06	1.55732e+06	1.33886e+06	1.47662e+06	1.58031e+06	1.57072e+06	1.54285e+06	1.58133e+06
	Cox7a2	sp|P48771|CX7A2_MOUSE	Cytochrome c oxidase subunit 7A2, mitochondrial OS=Mus musculus GN=Cox7a2 PE=1 SV=2	48	4	4	1.96311e+06	2.67604e+06	4.72772e+06	4.16173e+06	4.37619e+06	3.97255e+06	4.15562e+06	3.86878e+06
	Capza2	sp|P47754|CAZA2_MOUSE	F-actin-capping protein subunit alpha-2 OS=Mus musculus GN=Capza2 PE=1 SV=3	48	9	1	4.96481e+06	5.48917e+06	7.42698e+06	7.36982e+06	7.4626e+06	7.25105e+06	6.88341e+06	6.92635e+06
	Cfl2	sp|P45591|COF2_MOUSE	Cofilin-2 OS=Mus musculus GN=Cfl2 PE=1 SV=1	48	9	6	2.93158e+06	4.03019e+06	7.37262e+06	7.00237e+06	7.31634e+06	8.29575e+06	7.06525e+06	6.56561e+06
	Eftud2	sp|O08810|U5S1_MOUSE	116 kDa U5 small nuclear ribonucleoprotein component OS=Mus musculus GN=Eftud2 PE=2 SV=1	48	22	0	2.74713e+06	2.81683e+06	2.85492e+06	3.02973e+06	3.01887e+06	3.05306e+06	3.0813e+06	2.83594e+06
	Anks1b	tr|S4R2Q2|S4R2Q2_MOUSE	Ankyrin repeat and sterile alpha motif domain-containing protein 1B OS=Mus musculus GN=Anks1b PE=1 SV=1	47	18	0	7.1265e+06	7.32628e+06	7.67979e+06	9.43383e+06	8.88519e+06	8.42238e+06	8.17883e+06	8.56796e+06
	Anks1b	tr|S4R2I2|S4R2I2_MOUSE	Ankyrin repeat and sterile alpha motif domain-containing protein 1B OS=Mus musculus GN=Anks1b PE=1 SV=1	47	18	0	7.14539e+06	7.30365e+06	7.67263e+06	9.47373e+06	8.88664e+06	8.41157e+06	8.20696e+06	8.57653e+06
	Arhgef12	tr|F8VQN6|F8VQN6_MOUSE	Rho guanine nucleotide exchange factor 12 OS=Mus musculus GN=Arhgef12 PE=1 SV=1	47	33	1	344863	330119	284270	301621	330590	304433	319393	308567
	Ide	tr|F6RPJ9|F6RPJ9_MOUSE	Insulin-degrading enzyme (Fragment) OS=Mus musculus GN=Ide PE=1 SV=1	47	27	1	982579	1.19659e+06	724821	741719	786219	794149	756912	1.03397e+06
	Lrba	tr|E9Q3Y4|E9Q3Y4_MOUSE	Lipopolysaccharide-responsive and beige-like anchor protein OS=Mus musculus GN=Lrba PE=1 SV=1	47	29	4	1.34549e+06	1.28089e+06	1.12385e+06	1.18414e+06	1.23091e+06	1.2663e+06	1.30795e+06	1.27694e+06
	Sorbs1	tr|E9PYX6|E9PYX6_MOUSE	Sorbin and SH3 domain-containing protein 1 OS=Mus musculus GN=Sorbs1 PE=1 SV=1	47	27	0	2.30334e+06	2.34989e+06	2.78843e+06	2.89995e+06	2.75836e+06	2.68329e+06	2.62544e+06	2.64875e+06
	Sgsm1	tr|B2RQR5|B2RQR5_MOUSE	Small G protein signaling modulator 1 OS=Mus musculus GN=Sgsm1 PE=2 SV=1	47	22	0	878213	776430	535752	555708	607940	588772	576675	614270
	Map7d1	tr|A8Y5P4|A8Y5P4_MOUSE	MAP7 domain-containing protein 1 OS=Mus musculus GN=Map7d1 PE=1 SV=1	47	23	0	1.09781e+06	1.07394e+06	907247	1.04999e+06	1.11884e+06	1.18269e+06	1.14684e+06	1.12144e+06
	Ndufs1	tr|A0A087WSU3|A0A087WSU3_MOUSE	NADH-ubiquinone oxidoreductase 75 kDa subunit, mitochondrial (Fragment) OS=Mus musculus GN=Ndufs1 PE=1 SV=1	47	6	2	807554	785332	498731	483187	522293	438825	428864	493264
	Mecp2	sp|Q9Z2D6|MECP2_MOUSE	Methyl-CpG-binding protein 2 OS=Mus musculus GN=Mecp2 PE=1 SV=1	47	20	0	325713	424468	760247	640680	669111	638263	638014	554337
	Twf2	sp|Q9Z0P5|TWF2_MOUSE	Twinfilin-2 OS=Mus musculus GN=Twf2 PE=1 SV=1	47	16	0	2.14059e+06	1.95419e+06	1.19715e+06	1.5076e+06	1.64079e+06	1.69851e+06	1.60079e+06	1.64724e+06
	Coro1b	sp|Q9WUM3|COR1B_MOUSE	Coronin-1B OS=Mus musculus GN=Coro1b PE=1 SV=1	47	21	16	1.59956e+06	1.75763e+06	1.80956e+06	1.90895e+06	2.1215e+06	2.1771e+06	2.00691e+06	1.96527e+06
	Tenm2	sp|Q9WTS5|TEN2_MOUSE	Teneurin-2 OS=Mus musculus GN=Tenm2 PE=2 SV=1	47	34	31	489317	506574	479758	567688	511641	527131	509239	511289
	Alg2	sp|Q9DBE8|ALG2_MOUSE	Alpha-1,3/1,6-mannosyltransferase ALG2 OS=Mus musculus GN=Alg2 PE=2 SV=2	47	22	12	4.97219e+06	4.63873e+06	2.89814e+06	3.1176e+06	3.26033e+06	3.55401e+06	3.29123e+06	3.55833e+06
	Clvs1	sp|Q9D4C9|CLVS1_MOUSE	Clavesin-1 OS=Mus musculus GN=Clvs1 PE=2 SV=1	47	18	1	574404	588282	625290	632867	647243	649930	638425	617928
	Dtna	sp|Q9D2N4|DTNA_MOUSE	Dystrobrevin alpha OS=Mus musculus GN=Dtna PE=1 SV=2	47	21	0	1.53558e+06	1.34456e+06	843317	991247	1.06465e+06	1.09866e+06	1.04904e+06	1.1192e+06
	Ndufc2	sp|Q9CQ54|NDUC2_MOUSE	NADH dehydrogenase [ubiquinone] 1 subunit C2 OS=Mus musculus GN=Ndufc2 PE=1 SV=1	47	8	8	870946	935449	1.19047e+06	1.18949e+06	1.20385e+06	1.15376e+06	1.10151e+06	1.06757e+06
	Nampt	sp|Q99KQ4|NAMPT_MOUSE	Nicotinamide phosphoribosyltransferase OS=Mus musculus GN=Nampt PE=1 SV=1	47	19	19	539936	619324	757405	720419	724610	752147	730529	745862
	Wdr13	sp|Q91V09|WDR13_MOUSE	WD repeat-containing protein 13 OS=Mus musculus GN=Wdr13 PE=1 SV=1	47	22	0	1.22341e+06	1.04822e+06	591718	798687	796528	816513	828666	856428
	Prpsap2	sp|Q8R574|KPRB_MOUSE	Phosphoribosyl pyrophosphate synthase-associated protein 2 OS=Mus musculus GN=Prpsap2 PE=1 SV=1	47	20	18	3.18489e+06	3.38233e+06	3.31973e+06	3.22782e+06	3.46036e+06	3.48994e+06	3.47856e+06	3.54984e+06
	Vps52	sp|Q8C754|VPS52_MOUSE	Vacuolar protein sorting-associated protein 52 homolog OS=Mus musculus GN=Vps52 PE=2 SV=1	47	24	7	1.46642e+06	1.18421e+06	920813	982755	969329	1.00478e+06	1.0561e+06	1.04239e+06
	Ankfy1	sp|Q810B6|ANFY1_MOUSE	Rabankyrin-5 OS=Mus musculus GN=Ankfy1 PE=2 SV=2	47	26	13	1.05476e+06	1.11629e+06	1.12215e+06	1.09722e+06	1.11833e+06	1.10751e+06	1.09549e+06	1.12103e+06
	Camsap3	sp|Q80VC9|CAMP3_MOUSE	Calmodulin-regulated spectrin-associated protein 3 OS=Mus musculus GN=Camsap3 PE=1 SV=1	47	26	0	290549	278699	234236	267829	262649	275210	256806	263506
	Cyld	sp|Q80TQ2|CYLD_MOUSE	Ubiquitin carboxyl-terminal hydrolase CYLD OS=Mus musculus GN=Cyld PE=1 SV=2	47	23	0	432645	422556	455724	481859	465609	404881	437003	480448
	Gabbr2	sp|Q80T41|GABR2_MOUSE	Gamma-aminobutyric acid type B receptor subunit 2 OS=Mus musculus GN=Gabbr2 PE=1 SV=2	47	24	24	1.18131e+06	1.31131e+06	1.39329e+06	1.63151e+06	1.60659e+06	1.59591e+06	1.52552e+06	1.59389e+06
	Akap9	sp|Q70FJ1|AKAP9_MOUSE	A-kinase anchor protein 9 OS=Mus musculus GN=Akap9 PE=2 SV=2	47	40	0	655630	626039	656923	650335	648392	627672	658054	630111
	Cacna2d2	sp|Q6PHS9|CA2D2_MOUSE	Voltage-dependent calcium channel subunit alpha-2/delta-2 OS=Mus musculus GN=Cacna2d2 PE=1 SV=1	47	25	0	1.89469e+06	2.07758e+06	2.33078e+06	1.53197e+06	2.02791e+06	2.06848e+06	1.98792e+06	2.03593e+06
	Snta1	sp|Q61234|SNTA1_MOUSE	Alpha-1-syntrophin OS=Mus musculus GN=Snta1 PE=1 SV=1	47	14	0	1.00271e+06	760768	444625	490172	567661	509167	515946	585740
	Mapre1	sp|Q61166|MARE1_MOUSE	Microtubule-associated protein RP/EB family member 1 OS=Mus musculus GN=Mapre1 PE=1 SV=3	47	14	11	915572	1.13778e+06	1.99647e+06	1.74709e+06	1.94657e+06	1.81607e+06	1.86806e+06	1.58822e+06
	Ccdc88a	sp|Q5SNZ0|GRDN_MOUSE	Girdin OS=Mus musculus GN=Ccdc88a PE=1 SV=2	47	35	0	107671	112987	126938	134279	130399	134266	132764	125348
	Stxbp5l	sp|Q5DQR4|STB5L_MOUSE	Syntaxin-binding protein 5-like OS=Mus musculus GN=Stxbp5l PE=2 SV=1	47	24	0	1.48266e+06	1.52129e+06	1.46997e+06	1.58513e+06	1.54519e+06	1.62519e+06	1.48801e+06	1.55062e+06
	Snx27	sp|Q3UHD6|SNX27_MOUSE	Sorting nexin-27 OS=Mus musculus GN=Snx27 PE=1 SV=2	47	20	2	3.03472e+06	3.32514e+06	3.61458e+06	3.56667e+06	3.63703e+06	3.58944e+06	3.66031e+06	3.57443e+06
	Rhog	sp|P84096|RHOG_MOUSE	Rho-related GTP-binding protein RhoG OS=Mus musculus GN=Rhog PE=2 SV=1	47	10	9	821467	897378	758858	664665	791882	814138	847184	848333
	Erp29	sp|P57759|ERP29_MOUSE	Endoplasmic reticulum resident protein 29 OS=Mus musculus GN=Erp29 PE=1 SV=2	47	12	11	9.43134e+06	8.48959e+06	9.99166e+06	7.95363e+06	9.17313e+06	8.0612e+06	9.39733e+06	8.16346e+06
	Rangap1	sp|P46061|RAGP1_MOUSE	Ran GTPase-activating protein 1 OS=Mus musculus GN=Rangap1 PE=1 SV=2	47	20	20	1.22793e+06	1.24504e+06	1.47213e+06	1.31289e+06	1.41165e+06	1.33201e+06	1.33013e+06	1.30295e+06
	Gnl1	sp|P36916|GNL1_MOUSE	Guanine nucleotide-binding protein-like 1 OS=Mus musculus GN=Gnl1 PE=2 SV=4	47	21	12	1.69498e+06	1.67735e+06	1.42433e+06	1.54433e+06	1.5538e+06	1.72505e+06	1.64964e+06	1.73649e+06
	Gsta4	sp|P24472|GSTA4_MOUSE	Glutathione S-transferase A4 OS=Mus musculus GN=Gsta4 PE=1 SV=3	47	14	13	5.04735e+06	5.03835e+06	8.50271e+06	6.68068e+06	8.06639e+06	7.75105e+06	7.85851e+06	6.94164e+06
	Map7d1	sp|A2AJI0|MA7D1_MOUSE	MAP7 domain-containing protein 1 OS=Mus musculus GN=Map7d1 PE=1 SV=1	47	23	0	1.09428e+06	1.07341e+06	904878	1.05389e+06	1.11875e+06	1.18046e+06	1.14981e+06	1.12121e+06
	Trappc10	tr|F8VQF9|F8VQF9_MOUSE	Trafficking protein particle complex subunit 10 OS=Mus musculus GN=Trappc10 PE=1 SV=1	46	28	2	334876	340915	367970	348172	367293	384184	354499	387244
	Golga3	tr|E9QP99|E9QP99_MOUSE	Golgin subfamily A member 3 OS=Mus musculus GN=Golga3 PE=1 SV=1	46	31	0	897848	885297	936618	927920	921274	936296	897086	929785
	Kidins220	tr|E9Q9B7|E9Q9B7_MOUSE	Protein Kidins220 OS=Mus musculus GN=Kidins220 PE=1 SV=1	46	31	31	686418	656807	527390	504517	537910	562414	567323	585933
	D630045J12Rik	tr|D3YTS3|D3YTS3_MOUSE	Protein D630045J12Rik OS=Mus musculus GN=D630045J12Rik PE=1 SV=1	46	28	0	2.47069e+06	2.24054e+06	2.10689e+06	2.62753e+06	2.47825e+06	2.32395e+06	2.30922e+06	2.33927e+06
	Rbmx	sp|Q9WV02|RBMX_MOUSE	RNA-binding motif protein, X chromosome OS=Mus musculus GN=Rbmx PE=1 SV=1	46	17	0	5.25534e+06	6.26753e+06	5.43984e+06	6.98837e+06	6.83387e+06	7.72775e+06	6.70156e+06	6.55711e+06
	Cul1	sp|Q9WTX6|CUL1_MOUSE	Cullin-1 OS=Mus musculus GN=Cul1 PE=1 SV=1	46	20	2	1.54327e+06	1.63621e+06	1.70518e+06	1.71728e+06	1.79704e+06	1.91188e+06	1.81259e+06	1.82359e+06
	Rbfox1	sp|Q9JJ43-5|RFOX1_MOUSE	Isoform 5 of RNA binding protein fox-1 homolog 1 OS=Mus musculus GN=Rbfox1	46	12	0	346734	284826	218641	276656	292840	293973	274776	300384
	Nudt3	sp|Q9JI46|NUDT3_MOUSE	Diphosphoinositol polyphosphate phosphohydrolase 1 OS=Mus musculus GN=Nudt3 PE=1 SV=1	46	9	0	3.53518e+06	3.17821e+06	1.87567e+06	2.08851e+06	2.17149e+06	2.10985e+06	2.21214e+06	2.30332e+06
	Erp44	sp|Q9D1Q6|ERP44_MOUSE	Endoplasmic reticulum resident protein 44 OS=Mus musculus GN=Erp44 PE=1 SV=1	46	15	15	1.02529e+06	1.05419e+06	1.18739e+06	1.20041e+06	1.20436e+06	1.26412e+06	1.19289e+06	1.19502e+06
	Tars	sp|Q9D0R2|SYTC_MOUSE	Threonine--tRNA ligase, cytoplasmic OS=Mus musculus GN=Tars PE=1 SV=2	46	21	20	1.6669e+06	1.74616e+06	1.5923e+06	1.75797e+06	1.73547e+06	1.69907e+06	1.7423e+06	1.70401e+06
	Vps16	sp|Q920Q4|VPS16_MOUSE	Vacuolar protein sorting-associated protein 16 homolog OS=Mus musculus GN=Vps16 PE=1 SV=3	46	19	0	740579	674874	696507	651048	603852	656168	634490	657165
	Arhgef12	sp|Q8R4H2|ARHGC_MOUSE	Rho guanine nucleotide exchange factor 12 OS=Mus musculus GN=Arhgef12 PE=1 SV=2	46	32	0	344082	331037	285010	301100	331185	304296	319977	310060
	Shisa7	sp|Q8C3Q5|SHSA7_MOUSE	Protein shisa-7 OS=Mus musculus GN=Shisa7 PE=1 SV=3	46	15	0	1.57284e+06	1.32649e+06	871873	1.17819e+06	1.16797e+06	1.13183e+06	1.10518e+06	1.17112e+06
	Rbm14	sp|Q8C2Q3|RBM14_MOUSE	RNA-binding protein 14 OS=Mus musculus GN=Rbm14 PE=1 SV=1	46	23	6	297763	272672	215168	260266	254189	260436	258695	274103
	Dip2a	sp|Q8BWT5|DIP2A_MOUSE	Disco-interacting protein 2 homolog A OS=Mus musculus GN=Dip2a PE=2 SV=3	46	29	0	940401	925580	808464	823472	857005	959278	866139	865895
	Camk1d	sp|Q8BW96-2|KCC1D_MOUSE	Isoform 2 of Calcium/calmodulin-dependent protein kinase type 1D OS=Mus musculus GN=Camk1d	46	10	1	886301	988075	1.27511e+06	1.31806e+06	1.26059e+06	1.18476e+06	1.1498e+06	1.19599e+06
	Wdr48	sp|Q8BH57|WDR48_MOUSE	WD repeat-containing protein 48 OS=Mus musculus GN=Wdr48 PE=1 SV=1	46	20	0	254092	232412	170580	189298	205272	186579	183977	194234
	Gstm7	sp|Q80W21|GSTM7_MOUSE	Glutathione S-transferase Mu 7 OS=Mus musculus GN=Gstm7 PE=1 SV=1	46	11	0	1.17366e+07	1.29901e+07	1.86917e+07	1.59315e+07	1.86031e+07	2.0992e+07	1.95302e+07	1.86493e+07
	Prrt3	sp|Q6PE13|PRRT3_MOUSE	Proline-rich transmembrane protein 3 OS=Mus musculus GN=Prrt3 PE=1 SV=1	46	23	23	1.0358e+06	851114	403898	492589	559451	665167	565361	564513
	Ktn1	sp|Q61595-11|KTN1_MOUSE	Isoform 11 of Kinectin OS=Mus musculus GN=Ktn1	46	30	0	1.44415e+06	1.83105e+06	2.96533e+06	2.70797e+06	2.57544e+06	2.6056e+06	2.47915e+06	2.39966e+06
	Cct6b	sp|Q61390|TCPW_MOUSE	T-complex protein 1 subunit zeta-2 OS=Mus musculus GN=Cct6b PE=2 SV=4	46	7	0	927952	1.13036e+06	1.52744e+06	1.3749e+06	1.53419e+06	1.42417e+06	1.32822e+06	1.34723e+06
	Ppp2r5c	sp|Q60996-2|2A5G_MOUSE	Isoform 1 of Serine/threonine-protein phosphatase 2A 56 kDa regulatory subunit gamma isoform OS=Mus musculus GN=Ppp2r5c	46	18	1	744723	841236	878299	943958	947596	1.04268e+06	922583	1.00583e+06
	Specc1	sp|Q5SXY1|CYTSB_MOUSE	Cytospin-B OS=Mus musculus GN=Specc1 PE=1 SV=2	46	26	0	909034	887313	740201	836607	857426	892128	823368	816647
	Plxna3	sp|P70208|PLXA3_MOUSE	Plexin-A3 OS=Mus musculus GN=Plxna3 PE=1 SV=2	46	21	2	1.00301e+06	901451	620260	687297	683852	737799	717591	738258
	Kcna2	sp|P63141|KCNA2_MOUSE	Potassium voltage-gated channel subfamily A member 2 OS=Mus musculus GN=Kcna2 PE=1 SV=1	46	11	5	942300	940315	807790	797696	839865	835035	856726	837019
	Golga3	sp|P55937|GOGA3_MOUSE	Golgin subfamily A member 3 OS=Mus musculus GN=Golga3 PE=1 SV=3	46	31	0	897848	885297	936618	927920	921274	936296	897086	929785
	Akr1b1	sp|P45376|ALDR_MOUSE	Aldose reductase OS=Mus musculus GN=Akr1b1 PE=1 SV=3	46	15	8	2.87539e+06	3.27389e+06	4.88095e+06	4.37999e+06	4.99527e+06	4.82323e+06	4.52429e+06	4.42787e+06
	Vps26a	sp|P40336|VP26A_MOUSE	Vacuolar protein sorting-associated protein 26A OS=Mus musculus GN=Vps26a PE=1 SV=1	46	15	0	550321	603905	691124	733247	702016	665035	652390	696520
	Wars	sp|P32921|SYWC_MOUSE	Tryptophan--tRNA ligase, cytoplasmic OS=Mus musculus GN=Wars PE=1 SV=2	46	24	0	1.88787e+06	2.28812e+06	3.81495e+06	3.24034e+06	3.62684e+06	3.50779e+06	3.19894e+06	3.02992e+06
	Kras	sp|P32883-2|RASK_MOUSE	Isoform 2B of GTPase KRas OS=Mus musculus GN=Kras	46	11	2	1.16958e+06	1.38267e+06	2.58353e+06	2.15076e+06	2.13556e+06	1.97062e+06	2.106e+06	1.91088e+06
	Lancl1	sp|O89112|LANC1_MOUSE	LanC-like protein 1 OS=Mus musculus GN=Lancl1 PE=1 SV=1	46	14	4	2.19338e+06	1.78816e+06	1.53057e+06	1.78706e+06	1.70782e+06	1.78366e+06	1.7663e+06	1.88158e+06
	Actn3	sp|O88990|ACTN3_MOUSE	Alpha-actinin-3 OS=Mus musculus GN=Actn3 PE=2 SV=1	46	15	2	3.89812e+06	3.91667e+06	4.63993e+06	5.27737e+06	4.75242e+06	4.47726e+06	4.80346e+06	4.96777e+06
	Gbas	sp|O55126|NIPS2_MOUSE	Protein NipSnap homolog 2 OS=Mus musculus GN=Gbas PE=2 SV=1	46	14	0	886003	1.04306e+06	1.63863e+06	1.37703e+06	1.41164e+06	1.4763e+06	1.4007e+06	1.30387e+06
	Nipsnap1	sp|O55125|NIPS1_MOUSE	Protein NipSnap homolog 1 OS=Mus musculus GN=Nipsnap1 PE=1 SV=1	46	16	5	759029	888711	1.27925e+06	1.21506e+06	1.21884e+06	1.26102e+06	1.15038e+06	1.19534e+06
	Copb2	sp|O55029|COPB2_MOUSE	Coatomer subunit beta' OS=Mus musculus GN=Copb2 PE=2 SV=2	46	26	26	617982	694671	666237	720257	751046	791633	745609	786889
	Timm44	sp|O35857|TIM44_MOUSE	Mitochondrial import inner membrane translocase subunit TIM44 OS=Mus musculus GN=Timm44 PE=1 SV=2	46	21	16	3.56408e+06	3.78305e+06	5.63505e+06	5.39523e+06	4.72054e+06	4.53238e+06	4.62373e+06	4.53638e+06
	Sec22b	sp|O08547|SC22B_MOUSE	Vesicle-trafficking protein SEC22b OS=Mus musculus GN=Sec22b PE=1 SV=3	46	11	2	3.73216e+06	3.82363e+06	2.89684e+06	3.39247e+06	3.06575e+06	3.04025e+06	3.15344e+06	3.06025e+06
	Capn2	sp|O08529|CAN2_MOUSE	Calpain-2 catalytic subunit OS=Mus musculus GN=Capn2 PE=2 SV=4	46	21	21	591959	587823	391178	398385	437212	473660	475350	487282
	Slc25a25	sp|A2ASZ8-4|SCMC2_MOUSE	Isoform 4 of Calcium-binding mitochondrial carrier protein SCaMC-2 OS=Mus musculus GN=Slc25a25	46	22	0	763065	875122	1.05099e+06	863852	1.02408e+06	1.07847e+06	1.01047e+06	923192
	Slc25a25	sp|A2ASZ8-3|SCMC2_MOUSE	Isoform 3 of Calcium-binding mitochondrial carrier protein SCaMC-2 OS=Mus musculus GN=Slc25a25	46	23	0	767256	883269	1.04102e+06	863951	1.02641e+06	1.07277e+06	1.00903e+06	924267
	Celf2	tr|V9GX43|V9GX43_MOUSE	CUGBP Elav-like family member 2 (Fragment) OS=Mus musculus GN=Celf2 PE=4 SV=1	45	16	2	4.99894e+06	4.46653e+06	3.30611e+06	3.83557e+06	3.92634e+06	4.08272e+06	4.03189e+06	4.17939e+06
	Xpnpep1	tr|Q3UE92|Q3UE92_MOUSE	X-prolyl aminopeptidase (Aminopeptidase P) 1, soluble, isoform CRA_b OS=Mus musculus GN=Xpnpep1 PE=2 SV=1	45	27	0	3.8816e+06	4.50867e+06	6.56473e+06	6.62646e+06	6.68963e+06	6.59119e+06	6.0072e+06	6.24577e+06
	Lmo7	tr|E9PYF4|E9PYF4_MOUSE	Protein Lmo7 OS=Mus musculus GN=Lmo7 PE=1 SV=1	45	33	0	371193	315042	212514	316058	279097	273951	270038	309542
	Kcnq2	tr|B7ZBV9|B7ZBV9_MOUSE	Potassium voltage-gated channel subfamily KQT member 2 OS=Mus musculus GN=Kcnq2 PE=1 SV=1	45	23	0	1.14827e+06	1.06023e+06	699827	828515	811178	823089	829706	818142
	Gpc1	sp|Q9QZF2|GPC1_MOUSE	Glypican-1 OS=Mus musculus GN=Gpc1 PE=1 SV=1	45	16	16	754065	652531	422056	512364	512200	525450	527930	528970
	Tollip	sp|Q9QZ06|TOLIP_MOUSE	Toll-interacting protein OS=Mus musculus GN=Tollip PE=1 SV=1	45	17	0	6.57053e+06	6.13095e+06	5.1507e+06	5.53346e+06	5.32216e+06	5.66176e+06	5.6036e+06	5.99614e+06
	Nif3l1	sp|Q9EQ80|GTPC1_MOUSE	Putative GTP cyclohydrolase 1 type 2 Nif3l1 OS=Mus musculus GN=Nif3l1 PE=1 SV=4	45	11	4	1.6889e+06	1.58078e+06	1.17745e+06	1.21409e+06	1.21231e+06	1.20579e+06	1.24921e+06	1.26451e+06
	Serpinb1a	sp|Q9D154|ILEUA_MOUSE	Leukocyte elastase inhibitor A OS=Mus musculus GN=Serpinb1a PE=1 SV=1	45	20	3	1.92207e+06	1.87288e+06	1.19166e+06	1.02159e+06	1.35119e+06	1.38293e+06	1.41402e+06	1.30995e+06
	Hspa12b	sp|Q9CZJ2|HS12B_MOUSE	Heat shock 70 kDa protein 12B OS=Mus musculus GN=Hspa12b PE=1 SV=1	45	18	14	7.08361e+06	7.04459e+06	5.57037e+06	5.74742e+06	6.28292e+06	6.00504e+06	6.12184e+06	6.20027e+06
	Ilf2	sp|Q9CXY6|ILF2_MOUSE	Interleukin enhancer-binding factor 2 OS=Mus musculus GN=Ilf2 PE=1 SV=1	45	11	11	1.18799e+06	1.2226e+06	1.20207e+06	1.23778e+06	1.15016e+06	1.21969e+06	1.22093e+06	1.22462e+06
	Micu3	sp|Q9CTY5|MICU3_MOUSE	Calcium uptake protein 3, mitochondrial OS=Mus musculus GN=Micu3 PE=2 SV=2	45	21	9	527628	559307	730065	698051	650793	633669	640152	657431
	Cmas	sp|Q99KK2|NEUA_MOUSE	N-acylneuraminate cytidylyltransferase OS=Mus musculus GN=Cmas PE=1 SV=2	45	19	8	393674	517126	855126	735768	706653	749483	729202	681642
	Grhpr	sp|Q91Z53|GRHPR_MOUSE	Glyoxylate reductase/hydroxypyruvate reductase OS=Mus musculus GN=Grhpr PE=1 SV=1	45	16	7	7.49603e+06	8.25091e+06	8.04006e+06	7.38292e+06	7.65423e+06	7.77162e+06	7.75955e+06	7.56155e+06
	Rbmxl1	sp|Q91VM5|RMXL1_MOUSE	RNA binding motif protein, X-linked-like-1 OS=Mus musculus GN=Rbmxl1 PE=1 SV=1	45	17	2	4.22884e+06	4.99846e+06	4.52867e+06	5.68985e+06	5.63312e+06	6.26092e+06	5.47202e+06	5.28545e+06
	Rnh1	sp|Q91VI7|RINI_MOUSE	Ribonuclease inhibitor OS=Mus musculus GN=Rnh1 PE=1 SV=1	45	19	19	746838	766064	838723	704508	786854	768517	793860	747795
	Actr1b	sp|Q8R5C5|ACTY_MOUSE	Beta-centractin OS=Mus musculus GN=Actr1b PE=1 SV=1	45	18	3	3.2022e+06	3.57272e+06	4.88286e+06	4.76269e+06	4.91132e+06	5.24876e+06	4.9603e+06	4.60355e+06
	Plcl2	sp|Q8K394|PLCL2_MOUSE	Inactive phospholipase C-like protein 2 OS=Mus musculus GN=Plcl2 PE=1 SV=2	45	28	27	1.36865e+06	1.49112e+06	1.86965e+06	2.04569e+06	2.0161e+06	1.9559e+06	1.8936e+06	1.88016e+06
	Aldh1l2	sp|Q8K009|AL1L2_MOUSE	Mitochondrial 10-formyltetrahydrofolate dehydrogenase OS=Mus musculus GN=Aldh1l2 PE=1 SV=2	45	9	0	988216	796945	359488	439387	527270	528414	473849	523922
	Akr7a2	sp|Q8CG76|ARK72_MOUSE	Aflatoxin B1 aldehyde reductase member 2 OS=Mus musculus GN=Akr7a2 PE=1 SV=3	45	19	19	794937	771413	642242	740067	767663	828804	780663	808417
	Sgsm1	sp|Q8BPQ7|SGSM1_MOUSE	Small G protein signaling modulator 1 OS=Mus musculus GN=Sgsm1 PE=1 SV=2	45	21	0	878036	778279	536016	551453	601184	592652	575653	612466
	Rbfox3	sp|Q8BIF2-2|RFOX3_MOUSE	Isoform 2 of RNA binding protein fox-1 homolog 3 OS=Mus musculus GN=Rbfox3	45	11	0	248259	227797	160821	218387	216706	225889	216443	226793
	Rnf214	sp|Q8BFU3|RN214_MOUSE	RING finger protein 214 OS=Mus musculus GN=Rnf214 PE=2 SV=1	45	24	0	351766	374497	469160	429444	432548	422871	410942	420257
	Arhgap26	sp|Q6ZQ82|RHG26_MOUSE	Rho GTPase-activating protein 26 OS=Mus musculus GN=Arhgap26 PE=1 SV=3	45	19	0	562859	567751	606293	606089	573528	557211	561743	554435
	Ralgapa1	sp|Q6GYP7|RGPA1_MOUSE	Ral GTPase-activating protein subunit alpha-1 OS=Mus musculus GN=Ralgapa1 PE=1 SV=1	45	26	0	1.54069e+06	1.54026e+06	1.60865e+06	1.74301e+06	1.65971e+06	1.68046e+06	1.58072e+06	1.63613e+06
	Nptx1	sp|Q62443|NPTX1_MOUSE	Neuronal pentraxin-1 OS=Mus musculus GN=Nptx1 PE=2 SV=1	45	16	16	1.62495e+06	1.74524e+06	2.04093e+06	2.67085e+06	2.43704e+06	2.50754e+06	2.27438e+06	2.2538e+06
	Plcg1	sp|Q62077|PLCG1_MOUSE	1-phosphatidylinositol 4,5-bisphosphate phosphodiesterase gamma-1 OS=Mus musculus GN=Plcg1 PE=1 SV=2	45	32	0	535974	439928	268280	314201	355116	322930	343062	344334
	Ppp2r5c	sp|Q60996|2A5G_MOUSE	Serine/threonine-protein phosphatase 2A 56 kDa regulatory subunit gamma isoform OS=Mus musculus GN=Ppp2r5c PE=1 SV=2	45	18	0	768015	852012	859727	928260	925379	1.00937e+06	917300	998777
	Rasa3	sp|Q60790|RASA3_MOUSE	Ras GTPase-activating protein 3 OS=Mus musculus GN=Rasa3 PE=1 SV=2	45	23	21	1.03537e+06	938095	659121	709088	720601	707765	793867	706786
	Tmem65	sp|Q4VAE3|TMM65_MOUSE	Transmembrane protein 65 OS=Mus musculus GN=Tmem65 PE=2 SV=1	45	9	9	602966	708353	1.00639e+06	1.00278e+06	964703	905746	900639	843148
	Trappc9	sp|Q3U0M1|TPPC9_MOUSE	Trafficking protein particle complex subunit 9 OS=Mus musculus GN=Trappc9 PE=1 SV=2	45	24	0	271690	315279	302907	338465	340806	375261	331674	345434
	Exoc5	sp|Q3TPX4|EXOC5_MOUSE	Exocyst complex component 5 OS=Mus musculus GN=Exoc5 PE=1 SV=2	45	28	2	321236	372081	494140	511831	507185	520163	456637	465575
	Mark3	sp|Q03141|MARK3_MOUSE	MAP/microtubule affinity-regulating kinase 3 OS=Mus musculus GN=Mark3 PE=1 SV=2	45	22	0	689859	828993	1.07331e+06	1.14645e+06	1.11869e+06	1.1814e+06	1.09715e+06	1.06438e+06
	Rps11	sp|P62281|RS11_MOUSE	40S ribosomal protein S11 OS=Mus musculus GN=Rps11 PE=1 SV=3	45	11	11	698438	1.07346e+06	2.22116e+06	2.25534e+06	1.87586e+06	2.10797e+06	1.88453e+06	1.88264e+06
	Gabrb1	sp|P50571|GBRB1_MOUSE	Gamma-aminobutyric acid receptor subunit beta-1 OS=Mus musculus GN=Gabrb1 PE=1 SV=1	45	16	6	1.3058e+06	1.22665e+06	1.05349e+06	1.12486e+06	1.18276e+06	1.21941e+06	1.10848e+06	1.19798e+06
	Psma2	sp|P49722|PSA2_MOUSE	Proteasome subunit alpha type-2 OS=Mus musculus GN=Psma2 PE=1 SV=3	45	10	10	1.8948e+06	1.76852e+06	1.8098e+06	1.77824e+06	1.89523e+06	1.78114e+06	1.82113e+06	1.80706e+06
	Crkl	sp|P47941|CRKL_MOUSE	Crk-like protein OS=Mus musculus GN=Crkl PE=1 SV=2	45	15	15	1.98045e+06	1.77665e+06	1.40834e+06	1.36671e+06	1.50356e+06	1.44912e+06	1.48584e+06	1.46542e+06
	Cryab	sp|P23927|CRYAB_MOUSE	Alpha-crystallin B chain OS=Mus musculus GN=Cryab PE=1 SV=2	45	8	8	1.92308e+06	1.71015e+06	1.86706e+06	1.80067e+06	1.83395e+06	2.05684e+06	1.79821e+06	1.71217e+06
	Hexb	sp|P20060|HEXB_MOUSE	Beta-hexosaminidase subunit beta OS=Mus musculus GN=Hexb PE=2 SV=2	45	18	18	1.60687e+06	1.80739e+06	1.70184e+06	2.18442e+06	2.00051e+06	2.26711e+06	1.93698e+06	2.10905e+06
	Slc25a25	sp|A2ASZ8-2|SCMC2_MOUSE	Isoform 2 of Calcium-binding mitochondrial carrier protein SCaMC-2 OS=Mus musculus GN=Slc25a25	45	22	0	768724	886132	1.02879e+06	859410	1.02136e+06	1.07085e+06	1.0106e+06	930042
	Sorbs1	tr|E9Q6A3|E9Q6A3_MOUSE	Sorbin and SH3 domain-containing protein 1 OS=Mus musculus GN=Sorbs1 PE=1 SV=1	44	25	0	2.39218e+06	2.38467e+06	2.6555e+06	2.84382e+06	2.70861e+06	2.65985e+06	2.62912e+06	2.68962e+06
	Alcam	tr|E9Q3Q6|E9Q3Q6_MOUSE	CD166 antigen OS=Mus musculus GN=Alcam PE=4 SV=1	44	21	1	1.40936e+06	1.88897e+06	3.53476e+06	3.18574e+06	3.20185e+06	2.96773e+06	2.79328e+06	2.70124e+06
	Map7	tr|D3YWN7|D3YWN7_MOUSE	Ensconsin OS=Mus musculus GN=Map7 PE=4 SV=2	44	18	0	312038	349644	300847	352678	345950	356791	348027	354161
	Cacna2d3	sp|Q9Z1L5|CA2D3_MOUSE	Voltage-dependent calcium channel subunit alpha-2/delta-3 OS=Mus musculus GN=Cacna2d3 PE=1 SV=1	44	21	21	1.99642e+06	2.2546e+06	2.74844e+06	2.97681e+06	2.78106e+06	2.68467e+06	2.52664e+06	2.81898e+06
	Vapb	sp|Q9QY76|VAPB_MOUSE	Vesicle-associated membrane protein-associated protein B OS=Mus musculus GN=Vapb PE=2 SV=3	44	10	0	351588	490695	1.06444e+06	847942	939342	904330	862674	783778
	Ccdc22	sp|Q9JIG7|CCD22_MOUSE	Coiled-coil domain-containing protein 22 OS=Mus musculus GN=Ccdc22 PE=1 SV=1	44	24	24	245020	235899	199751	227430	217260	227196	219014	213744
	Ide	sp|Q9JHR7|IDE_MOUSE	Insulin-degrading enzyme OS=Mus musculus GN=Ide PE=1 SV=1	44	26	0	1.0233e+06	1.22037e+06	696143	722262	773656	783972	745705	1.02376e+06
	Arpc5	sp|Q9CPW4|ARPC5_MOUSE	Actin-related protein 2/3 complex subunit 5 OS=Mus musculus GN=Arpc5 PE=2 SV=3	44	12	3	695181	805335	1.26472e+06	1.28224e+06	1.30129e+06	1.2531e+06	1.16922e+06	1.17815e+06
	Srgap2	sp|Q91Z67|SRGP2_MOUSE	SLIT-ROBO Rho GTPase-activating protein 2 OS=Mus musculus GN=Srgap2 PE=1 SV=2	44	31	4	785579	813396	814424	924918	899774	877762	842508	867289
	Asl	sp|Q91YI0|ARLY_MOUSE	Argininosuccinate lyase OS=Mus musculus GN=Asl PE=1 SV=1	44	26	0	565454	610173	723819	666798	633626	664014	636286	657510
	Erlin2	sp|Q8BFZ9|ERLN2_MOUSE	Erlin-2 OS=Mus musculus GN=Erlin2 PE=1 SV=1	44	20	17	379200	475038	806179	676756	706644	744004	674643	667678
	Taok2	sp|Q6ZQ29-2|TAOK2_MOUSE	Isoform 2 of Serine/threonine-protein kinase TAO2 OS=Mus musculus GN=Taok2	44	26	7	361247	355094	257458	302619	283179	296587	283120	289416
	Xpnpep1	sp|Q6P1B1|XPP1_MOUSE	Xaa-Pro aminopeptidase 1 OS=Mus musculus GN=Xpnpep1 PE=2 SV=1	44	26	0	3.87667e+06	4.54124e+06	6.51648e+06	6.63789e+06	6.63947e+06	6.59304e+06	5.98685e+06	6.25377e+06
	Hist2h2ab	sp|Q64522|H2A2B_MOUSE	Histone H2A type 2-B OS=Mus musculus GN=Hist2h2ab PE=1 SV=3	44	6	1	5.4935e+07	5.67078e+07	4.17256e+07	5.12517e+07	4.28569e+07	6.34874e+07	5.3052e+07	5.6119e+07
	Npm1	sp|Q61937|NPM_MOUSE	Nucleophosmin OS=Mus musculus GN=Npm1 PE=1 SV=1	44	19	0	5.615e+06	6.91647e+06	1.16576e+07	1.1086e+07	1.02852e+07	1.14903e+07	1.03522e+07	9.87777e+06
	Spag9	sp|Q58A65|JIP4_MOUSE	C-Jun-amino-terminal kinase-interacting protein 4 OS=Mus musculus GN=Spag9 PE=1 SV=2	44	24	0	1.36904e+06	1.56507e+06	1.70681e+06	1.96372e+06	1.82136e+06	2.04416e+06	1.87452e+06	1.85287e+06
	Ddx46	sp|Q569Z5|DDX46_MOUSE	Probable ATP-dependent RNA helicase DDX46 OS=Mus musculus GN=Ddx46 PE=1 SV=2	44	23	4	704761	732793	697279	737213	690132	706368	691210	677182
	Acsf3	sp|Q3URE1|ACSF3_MOUSE	Acyl-CoA synthetase family member 3, mitochondrial OS=Mus musculus GN=Acsf3 PE=2 SV=2	44	26	17	882757	856630	733618	756587	805148	842876	799382	804221
	Clu	sp|Q06890|CLUS_MOUSE	Clusterin OS=Mus musculus GN=Clu PE=1 SV=1	44	14	7	4.99705e+06	5.49182e+06	7.73211e+06	7.71059e+06	7.28174e+06	6.79527e+06	6.67786e+06	6.80206e+06
	Nucb1	sp|Q02819|NUCB1_MOUSE	Nucleobindin-1 OS=Mus musculus GN=Nucb1 PE=1 SV=2	44	24	2	1.6004e+06	1.71023e+06	1.83337e+06	1.73041e+06	1.51814e+06	1.5798e+06	1.59064e+06	1.6593e+06
	Cacna1a	sp|P97445|CAC1A_MOUSE	Voltage-dependent P/Q-type calcium channel subunit alpha-1A OS=Mus musculus GN=Cacna1a PE=1 SV=2	44	32	1	692905	702793	713092	856915	777402	756380	749701	735263
	Vps45	sp|P97390|VPS45_MOUSE	Vacuolar protein sorting-associated protein 45 OS=Mus musculus GN=Vps45 PE=1 SV=1	44	21	21	683132	734262	1.09976e+06	987460	960504	912519	939996	887320
	Mpp1	sp|P70290|EM55_MOUSE	55 kDa erythrocyte membrane protein OS=Mus musculus GN=Mpp1 PE=1 SV=1	44	16	0	1.5082e+06	1.48894e+06	1.55347e+06	1.4697e+06	1.65501e+06	1.56367e+06	1.45886e+06	1.49e+06
	Rap1a	sp|P62835|RAP1A_MOUSE	Ras-related protein Rap-1A OS=Mus musculus GN=Rap1a PE=2 SV=1	44	9	5	8.42157e+06	1.13148e+07	2.65273e+07	1.9491e+07	2.19772e+07	2.06403e+07	1.94898e+07	1.82206e+07
	Adcy9	sp|P51830|ADCY9_MOUSE	Adenylate cyclase type 9 OS=Mus musculus GN=Adcy9 PE=1 SV=1	44	27	2	644053	687620	811772	879767	936966	928632	873044	895213
	Gna12	sp|P27600|GNA12_MOUSE	Guanine nucleotide-binding protein subunit alpha-12 OS=Mus musculus GN=Gna12 PE=1 SV=3	44	8	5	1.79475e+06	2.68924e+06	6.89695e+06	5.5453e+06	5.83787e+06	5.63521e+06	5.14549e+06	4.84314e+06
	Pld3	sp|O35405|PLD3_MOUSE	Phospholipase D3 OS=Mus musculus GN=Pld3 PE=2 SV=1	44	11	11	1.15773e+06	1.02274e+06	687847	866174	803485	810258	797952	886501
	Cul4b	sp|A2A432|CUL4B_MOUSE	Cullin-4B OS=Mus musculus GN=Cul4b PE=1 SV=1	44	25	0	659557	784325	1.06293e+06	1.00991e+06	1.03044e+06	997969	945520	904062
	Psd3	tr|Q8C0E9|Q8C0E9_MOUSE	PH and SEC7 domain-containing protein 3 OS=Mus musculus GN=Psd3 PE=2 SV=1	43	14	0	762371	965621	1.69131e+06	1.97125e+06	1.88729e+06	1.70274e+06	1.65817e+06	1.5323e+06
	Sec24b	tr|Q80ZX0|Q80ZX0_MOUSE	Protein Sec24b OS=Mus musculus GN=Sec24b PE=1 SV=1	43	24	12	2.76566e+06	2.67983e+06	2.40828e+06	2.65909e+06	2.65103e+06	2.81624e+06	2.59404e+06	2.68902e+06
	Gm10260	tr|F6YVP7|F6YVP7_MOUSE	Uncharacterized protein OS=Mus musculus GN=Gm10260 PE=3 SV=2	43	13	1	3.3224e+06	2.78057e+06	1.94998e+06	2.31898e+06	2.25563e+06	2.36741e+06	2.39849e+06	2.393e+06
	Eml2	tr|E9QK48|E9QK48_MOUSE	Echinoderm microtubule-associated protein-like 2 OS=Mus musculus GN=Eml2 PE=4 SV=1	43	20	6	357390	371685	333888	288593	380549	486443	433075	379578
	Dlgap1	tr|D3Z508|D3Z508_MOUSE	Disks large-associated protein 1 OS=Mus musculus GN=Dlgap1 PE=1 SV=1	43	14	0	254319	300935	437084	523818	495040	464954	461495	427603
	Vps13d	tr|B1ART2|B1ART2_MOUSE	Protein Vps13d OS=Mus musculus GN=Vps13d PE=1 SV=2	43	38	0	1.02266e+06	943924	598717	682056	714930	765332	753382	787036
	Lcmt1	tr|A2RTH5|A2RTH5_MOUSE	Leucine carboxyl methyltransferase 1 OS=Mus musculus GN=Lcmt1 PE=2 SV=1	43	14	14	2.21943e+06	2.32211e+06	1.90396e+06	1.96548e+06	1.93043e+06	1.92154e+06	1.99964e+06	2.10628e+06
	Nfs1	sp|Q9Z1J3|NFS1_MOUSE	Cysteine desulfurase, mitochondrial OS=Mus musculus GN=Nfs1 PE=2 SV=3	43	22	0	430657	439178	478918	476215	512394	545428	484358	482170
	Celf2	sp|Q9Z0H4-11|CELF2_MOUSE	Isoform 11 of CUGBP Elav-like family member 2 OS=Mus musculus GN=Celf2	43	14	0	3.8243e+06	3.4023e+06	2.45638e+06	2.86532e+06	2.97341e+06	3.09647e+06	3.04459e+06	3.1485e+06
	Eif4h	sp|Q9WUK2|IF4H_MOUSE	Eukaryotic translation initiation factor 4H OS=Mus musculus GN=Eif4h PE=1 SV=3	43	16	2	1.33256e+06	1.20579e+06	714038	868780	862225	900213	864800	886927
	Prodh	sp|Q9WU79|PROD_MOUSE	Proline dehydrogenase 1, mitochondrial OS=Mus musculus GN=Prodh PE=1 SV=2	43	23	7	994972	935684	737158	776045	886205	848567	822828	824952
	Mast1	sp|Q9R1L5|MAST1_MOUSE	Microtubule-associated serine/threonine-protein kinase 1 OS=Mus musculus GN=Mast1 PE=1 SV=3	43	28	14	426912	374478	230674	259374	290593	284184	296587	291574
	Lrba	sp|Q9ESE1|LRBA_MOUSE	Lipopolysaccharide-responsive and beige-like anchor protein OS=Mus musculus GN=Lrba PE=1 SV=1	43	25	0	1.31357e+06	1.27653e+06	1.13584e+06	1.19911e+06	1.22526e+06	1.29169e+06	1.30635e+06	1.27265e+06
	Ndel1	sp|Q9ERR1|NDEL1_MOUSE	Nuclear distribution protein nudE-like 1 OS=Mus musculus GN=Ndel1 PE=1 SV=2	43	18	0	2.70644e+06	2.4608e+06	1.88913e+06	2.09893e+06	1.90455e+06	1.98318e+06	2.04877e+06	2.05276e+06
	Nebl	sp|Q9DC07|LNEBL_MOUSE	LIM zinc-binding domain-containing Nebulette OS=Mus musculus GN=Nebl PE=2 SV=1	43	15	6	688857	524152	222346	330573	341951	350862	314102	346215
	Blvra	sp|Q9CY64|BIEA_MOUSE	Biliverdin reductase A OS=Mus musculus GN=Blvra PE=2 SV=1	43	15	9	609335	645823	639626	614206	641643	651717	636848	638773
	Agap3	sp|Q8VHH5|AGAP3_MOUSE	Arf-GAP with GTPase, ANK repeat and PH domain-containing protein 3 OS=Mus musculus GN=Agap3 PE=1 SV=1	43	16	0	3.5602e+06	3.14956e+06	1.90251e+06	2.44385e+06	2.24926e+06	2.23779e+06	2.25439e+06	2.35907e+06
	Hip1	sp|Q8VD75|HIP1_MOUSE	Huntingtin-interacting protein 1 OS=Mus musculus GN=Hip1 PE=1 SV=2	43	28	27	668535	669624	786100	759159	789796	730973	764942	726561
	Ppp6r2	sp|Q8R3Q2|PP6R2_MOUSE	Serine/threonine-protein phosphatase 6 regulatory subunit 2 OS=Mus musculus GN=Ppp6r2 PE=1 SV=1	43	26	1	1.8127e+06	1.84297e+06	1.54549e+06	1.72338e+06	1.68805e+06	1.70506e+06	1.64706e+06	1.75593e+06
	Txnl1	sp|Q8CDN6|TXNL1_MOUSE	Thioredoxin-like protein 1 OS=Mus musculus GN=Txnl1 PE=2 SV=3	43	18	18	1.21172e+06	1.30939e+06	1.95756e+06	1.67901e+06	1.92316e+06	2.01657e+06	1.8312e+06	1.78044e+06
	Ccdc93	sp|Q7TQK5|CCD93_MOUSE	Coiled-coil domain-containing protein 93 OS=Mus musculus GN=Ccdc93 PE=2 SV=1	43	26	1	324744	340720	429649	411574	425108	411093	410511	389108
	Atxn2l	sp|Q7TQH0-2|ATX2L_MOUSE	Isoform 2 of Ataxin-2-like protein OS=Mus musculus GN=Atxn2l	43	22	0	1.28902e+06	1.27764e+06	992272	1.16407e+06	1.12405e+06	1.19926e+06	1.19868e+06	1.2364e+06
	Rpl10	sp|Q6ZWV3|RL10_MOUSE	60S ribosomal protein L10 OS=Mus musculus GN=Rpl10 PE=1 SV=3	43	14	1	1.54537e+06	1.52962e+06	1.52362e+06	1.79068e+06	1.69477e+06	1.81138e+06	1.6531e+06	1.7007e+06
	Sri	sp|Q6P069|SORCN_MOUSE	Sorcin OS=Mus musculus GN=Sri PE=1 SV=1	43	17	0	2.19214e+06	2.2213e+06	1.5569e+06	1.6565e+06	1.91279e+06	2.288e+06	1.95863e+06	2.17538e+06
	Hepacam	sp|Q640R3|HECAM_MOUSE	Hepatocyte cell adhesion molecule OS=Mus musculus GN=Hepacam PE=1 SV=2	43	13	13	1.27021e+06	1.3487e+06	1.73432e+06	1.48768e+06	1.59543e+06	1.60409e+06	1.6311e+06	1.51424e+06
	Cd47	sp|Q61735|CD47_MOUSE	Leukocyte surface antigen CD47 OS=Mus musculus GN=Cd47 PE=1 SV=2	43	4	0	1.90058e+06	2.56082e+06	6.75353e+06	5.59288e+06	4.71308e+06	4.41934e+06	4.58922e+06	4.47786e+06
	Elavl4	sp|Q61701|ELAV4_MOUSE	ELAV-like protein 4 OS=Mus musculus GN=Elavl4 PE=1 SV=1	43	19	0	1.0294e+06	1.21097e+06	1.74132e+06	1.55197e+06	1.61165e+06	1.61509e+06	1.51932e+06	1.48207e+06
	Hars	sp|Q61035|SYHC_MOUSE	Histidine--tRNA ligase, cytoplasmic OS=Mus musculus GN=Hars PE=2 SV=2	43	20	17	1.86176e+06	2.04369e+06	2.7011e+06	2.36114e+06	2.62718e+06	2.55256e+06	2.56095e+06	2.38958e+06
	Iqsec3	sp|Q3TES0|IQEC3_MOUSE	IQ motif and SEC7 domain-containing protein 3 OS=Mus musculus GN=Iqsec3 PE=2 SV=1	43	25	20	4.15613e+06	4.01029e+06	3.01274e+06	2.95575e+06	3.32607e+06	3.28829e+06	3.43659e+06	3.45306e+06
	Jup	sp|Q02257|PLAK_MOUSE	Junction plakoglobin OS=Mus musculus GN=Jup PE=1 SV=3	43	26	20	4.2121e+06	4.72169e+06	5.31947e+06	5.10732e+06	5.34627e+06	5.70263e+06	5.55872e+06	5.47618e+06
	Pam	sp|P97467|AMD_MOUSE	Peptidyl-glycine alpha-amidating monooxygenase OS=Mus musculus GN=Pam PE=1 SV=2	43	18	0	983731	897297	630361	429264	611008	612311	600859	666101
	Adcy5	sp|P84309|ADCY5_MOUSE	Adenylate cyclase type 5 OS=Mus musculus GN=Adcy5 PE=1 SV=2	43	23	0	1.47129e+06	1.45797e+06	1.40736e+06	1.49136e+06	1.57264e+06	1.4145e+06	1.47008e+06	1.63042e+06
	Rpl8	sp|P62918|RL8_MOUSE	60S ribosomal protein L8 OS=Mus musculus GN=Rpl8 PE=2 SV=2	43	12	12	1.60092e+07	1.54755e+07	9.93302e+06	1.22334e+07	1.2365e+07	1.34353e+07	1.26637e+07	1.27998e+07
	Ppp2r4	sp|P58389|PTPA_MOUSE	Serine/threonine-protein phosphatase 2A activator OS=Mus musculus GN=Ppp2r4 PE=1 SV=1	43	15	5	7.8812e+06	9.57949e+06	1.55055e+07	1.33087e+07	1.44399e+07	1.41757e+07	1.38616e+07	1.26084e+07
	Cdk5	sp|P49615|CDK5_MOUSE	Cyclin-dependent-like kinase 5 OS=Mus musculus GN=Cdk5 PE=1 SV=1	43	14	14	1.70345e+06	2.21541e+06	4.39072e+06	4.11322e+06	3.91065e+06	3.70231e+06	3.56231e+06	3.45935e+06
	Grin2a	sp|P35436|NMDE1_MOUSE	Glutamate receptor ionotropic, NMDA 2A OS=Mus musculus GN=Grin2a PE=1 SV=2	43	21	21	487809	438565	426679	534175	501169	467174	461515	473467
	Rab18	sp|P35293|RAB18_MOUSE	Ras-related protein Rab-18 OS=Mus musculus GN=Rab18 PE=2 SV=2	43	11	11	1.29423e+06	1.67717e+06	2.46391e+06	2.37075e+06	2.22347e+06	2.38611e+06	2.19043e+06	2.19826e+06
	Pvalb	sp|P32848|PRVA_MOUSE	Parvalbumin alpha OS=Mus musculus GN=Pvalb PE=1 SV=3	43	11	11	4.08094e+06	6.44503e+06	1.31841e+07	8.73306e+06	1.16253e+07	1.05846e+07	9.95183e+06	9.84834e+06
	Birc6	sp|O88738|BIRC6_MOUSE	Baculoviral IAP repeat-containing protein 6 OS=Mus musculus GN=Birc6 PE=1 SV=2	43	38	0	814492	910713	874753	937040	957632	1.00474e+06	946048	958369
	Psmb5	sp|O55234|PSB5_MOUSE	Proteasome subunit beta type-5 OS=Mus musculus GN=Psmb5 PE=1 SV=3	43	12	12	893445	900309	838388	918838	973609	1.06873e+06	1.00282e+06	972439
	Slc25a25	sp|A2ASZ8|SCMC2_MOUSE	Calcium-binding mitochondrial carrier protein SCaMC-2 OS=Mus musculus GN=Slc25a25 PE=2 SV=1	43	20	0	781608	888883	1.02173e+06	847575	1.0112e+06	1.06015e+06	1.00948e+06	919067
	NA	co|CON_ENSBTAP00000001528|Con	Bos taurus: similar to intersectin long isoform 4	43	20	0	903677	1.01905e+06	1.44079e+06	1.35468e+06	1.39739e+06	1.38375e+06	1.29778e+06	1.26939e+06
	Prps1l3	tr|G3UXL2|G3UXL2_MOUSE	Protein Prps1l3 OS=Mus musculus GN=Prps1l3 PE=3 SV=1	42	15	0	691745	787007	1.05832e+06	1.04454e+06	1.04752e+06	1.18011e+06	1.09804e+06	1.18162e+06
	Enah	tr|E9QKR1|E9QKR1_MOUSE	Protein enabled homolog OS=Mus musculus GN=Enah PE=1 SV=1	42	19	0	990151	909552	633739	662850	748893	760386	728244	732440
	Dstn	sp|Q9R0P5|DEST_MOUSE	Destrin OS=Mus musculus GN=Dstn PE=1 SV=3	42	10	8	4.64589e+06	6.38423e+06	1.15673e+07	1.04544e+07	1.14536e+07	1.19329e+07	9.90898e+06	9.71314e+06
	Cacng3	sp|Q9JJV5|CCG3_MOUSE	Voltage-dependent calcium channel gamma-3 subunit OS=Mus musculus GN=Cacng3 PE=2 SV=2	42	13	9	266984	276228	244448	297406	269181	243460	264847	265168
	Acin1	sp|Q9JIX8|ACINU_MOUSE	Apoptotic chromatin condensation inducer in the nucleus OS=Mus musculus GN=Acin1 PE=1 SV=3	42	18	0	1.00943e+06	1.18943e+06	1.51555e+06	1.60227e+06	1.52296e+06	1.49574e+06	1.47813e+06	1.436e+06
	Strn3	sp|Q9ERG2|STRN3_MOUSE	Striatin-3 OS=Mus musculus GN=Strn3 PE=1 SV=1	42	18	1	347363	381572	440425	425867	427554	433172	450627	421135
	Dusp3	sp|Q9D7X3|DUS3_MOUSE	Dual specificity protein phosphatase 3 OS=Mus musculus GN=Dusp3 PE=1 SV=1	42	6	0	1.62604e+06	1.46889e+06	1.25202e+06	1.39901e+06	1.28888e+06	1.34687e+06	1.39024e+06	1.4471e+06
	Lman1	sp|Q9D0F3|LMAN1_MOUSE	Protein ERGIC-53 OS=Mus musculus GN=Lman1 PE=2 SV=1	42	14	13	332592	281170	169019	216348	224003	204664	225698	223161
	Lrrc40	sp|Q9CRC8|LRC40_MOUSE	Leucine-rich repeat-containing protein 40 OS=Mus musculus GN=Lrrc40 PE=2 SV=2	42	24	18	1.773e+06	1.63208e+06	1.29271e+06	1.27054e+06	1.31132e+06	1.35148e+06	1.3552e+06	1.36596e+06
	Pcyt2	sp|Q922E4|PCY2_MOUSE	Ethanolamine-phosphate cytidylyltransferase OS=Mus musculus GN=Pcyt2 PE=1 SV=1	42	17	0	1.26704e+06	1.1295e+06	595393	712637	863420	851966	824798	877919
	Mapk8	sp|Q91Y86|MK08_MOUSE	Mitogen-activated protein kinase 8 OS=Mus musculus GN=Mapk8 PE=1 SV=1	42	21	0	416607	493185	653030	688625	710110	728205	662031	661008
	Pik3r4	sp|Q8VD65|PI3R4_MOUSE	Phosphoinositide 3-kinase regulatory subunit 4 OS=Mus musculus GN=Pik3r4 PE=1 SV=3	42	26	20	1.60884e+06	1.67435e+06	1.64239e+06	1.71903e+06	1.65527e+06	1.67432e+06	1.66103e+06	1.6782e+06
	Pspc1	sp|Q8R326|PSPC1_MOUSE	Paraspeckle component 1 OS=Mus musculus GN=Pspc1 PE=1 SV=1	42	17	0	624097	726910	785524	891305	787469	843933	793513	774430
	Gnal	sp|Q8CGK7|GNAL_MOUSE	Guanine nucleotide-binding protein G(olf) subunit alpha OS=Mus musculus GN=Gnal PE=1 SV=1	42	13	0	1.73242e+06	1.68331e+06	1.47948e+06	1.48761e+06	1.73909e+06	1.76016e+06	1.72089e+06	1.72001e+06
	Farsa	sp|Q8C0C7|SYFA_MOUSE	Phenylalanine--tRNA ligase alpha subunit OS=Mus musculus GN=Farsa PE=2 SV=1	42	20	1	2.87933e+06	3.07925e+06	3.85665e+06	3.94457e+06	4.31545e+06	4.13725e+06	4.02248e+06	3.86007e+06
	Kctd12	sp|Q6WVG3|KCD12_MOUSE	BTB/POZ domain-containing protein KCTD12 OS=Mus musculus GN=Kctd12 PE=1 SV=1	42	14	12	8.46144e+06	7.70026e+06	5.11934e+06	5.93493e+06	6.61257e+06	7.00732e+06	6.75465e+06	7.04533e+06
	Bcr	sp|Q6PAJ1|BCR_MOUSE	Breakpoint cluster region protein OS=Mus musculus GN=Bcr PE=1 SV=3	42	27	24	1.12981e+06	1.25058e+06	1.28606e+06	1.39125e+06	1.37399e+06	1.40198e+06	1.32964e+06	1.44348e+06
	Mapk10	sp|Q61831|MK10_MOUSE	Mitogen-activated protein kinase 10 OS=Mus musculus GN=Mapk10 PE=1 SV=2	42	16	0	305037	380694	507664	557044	541384	577648	507992	524228
	Alcam	sp|Q61490|CD166_MOUSE	CD166 antigen OS=Mus musculus GN=Alcam PE=1 SV=3	42	20	0	1.35915e+06	1.83519e+06	3.64285e+06	3.27792e+06	3.28492e+06	3.02608e+06	2.83572e+06	2.73308e+06
	Sdr39u1	sp|Q5M8N4|D39U1_MOUSE	Epimerase family protein SDR39U1 OS=Mus musculus GN=Sdr39u1 PE=2 SV=1	42	10	0	646281	653591	555693	519325	518260	572278	586397	516114
	Slc25a51	sp|Q5HZI9|S2551_MOUSE	Solute carrier family 25 member 51 OS=Mus musculus GN=Slc25a51 PE=2 SV=1	42	14	0	1.02713e+06	1.10881e+06	1.06238e+06	1.0878e+06	1.08781e+06	1.10551e+06	1.08426e+06	1.08803e+06
	Aplp1	sp|Q03157|APLP1_MOUSE	Amyloid-like protein 1 OS=Mus musculus GN=Aplp1 PE=1 SV=1	42	20	20	1.25694e+06	1.22972e+06	864400	1.06883e+06	1.02655e+06	986920	1.01059e+06	1.10567e+06
	Cplx1	sp|P63040|CPLX1_MOUSE	Complexin-1 OS=Mus musculus GN=Cplx1 PE=1 SV=1	42	13	2	6.60709e+06	9.91268e+06	2.11984e+07	2.03821e+07	1.93232e+07	1.9541e+07	1.72816e+07	1.5742e+07
	Cyth2	sp|P63034|CYH2_MOUSE	Cytohesin-2 OS=Mus musculus GN=Cyth2 PE=1 SV=2	42	19	0	2.15289e+06	1.88617e+06	1.18141e+06	1.49961e+06	1.38426e+06	1.15231e+06	1.31236e+06	1.36906e+06
	Mtpn	sp|P62774|MTPN_MOUSE	Myotrophin OS=Mus musculus GN=Mtpn PE=1 SV=2	42	6	6	1.06911e+06	1.33828e+06	2.87734e+06	2.49483e+06	2.5813e+06	2.26256e+06	2.30676e+06	2.09449e+06
	Rps18	sp|P62270|RS18_MOUSE	40S ribosomal protein S18 OS=Mus musculus GN=Rps18 PE=1 SV=3	42	12	0	3.29273e+06	2.7573e+06	1.96466e+06	2.32593e+06	2.25514e+06	2.4022e+06	2.41104e+06	2.40667e+06
	Rab10	sp|P61027|RAB10_MOUSE	Ras-related protein Rab-10 OS=Mus musculus GN=Rab10 PE=1 SV=1	42	12	11	6.44017e+06	7.61565e+06	1.10266e+07	9.72119e+06	1.10208e+07	1.11815e+07	1.07592e+07	1.0007e+07
	Eif5	sp|P59325|IF5_MOUSE	Eukaryotic translation initiation factor 5 OS=Mus musculus GN=Eif5 PE=1 SV=1	42	14	14	2.66466e+06	2.84993e+06	3.90303e+06	3.49883e+06	3.59294e+06	3.47466e+06	3.48589e+06	3.42769e+06
	Kcna1	sp|P16388|KCNA1_MOUSE	Potassium voltage-gated channel subfamily A member 1 OS=Mus musculus GN=Kcna1 PE=1 SV=1	42	13	6	768548	817266	776611	774985	769247	766847	792555	760921
	Gh1	sp|P06880|SOMA_MOUSE	Somatotropin OS=Mus musculus GN=Gh1 PE=2 SV=1	42	10	10	183264	258263	26004.8	35433.8	36400.7	35364.5	32262.5	34129.5
	Gap43	sp|P06837|NEUM_MOUSE	Neuromodulin OS=Mus musculus GN=Gap43 PE=1 SV=1	42	13	13	237196	390726	992504	842160	1.05664e+06	1.16099e+06	775024	747458
	Map7	sp|O88735-2|MAP7_MOUSE	Isoform 2 of Ensconsin OS=Mus musculus GN=Map7	42	17	0	309648	349798	302264	355737	345622	357615	344642	352523
	Clpp	sp|O88696|CLPP_MOUSE	ATP-dependent Clp protease proteolytic subunit, mitochondrial OS=Mus musculus GN=Clpp PE=1 SV=1	42	11	11	654218	758631	658378	768517	737927	890639	762335	820654
	Asna1	sp|O54984|ASNA_MOUSE	ATPase Asna1 OS=Mus musculus GN=Asna1 PE=1 SV=2	42	13	13	2.81355e+06	2.6103e+06	3.24524e+06	2.93926e+06	3.29526e+06	3.11157e+06	3.41425e+06	2.86569e+06
	Api5	sp|O35841|API5_MOUSE	Apoptosis inhibitor 5 OS=Mus musculus GN=Api5 PE=1 SV=2	42	18	18	1.37751e+06	1.59356e+06	2.57956e+06	2.29872e+06	2.42726e+06	2.17956e+06	2.33578e+06	2.16252e+06
	Kiaa1109	sp|A2AAE1|K1109_MOUSE	Uncharacterized protein KIAA1109 OS=Mus musculus GN=Kiaa1109 PE=1 SV=4	42	34	0	988862	947858	718316	826946	868558	823867	800497	820026
	Rab1	tr|Q5SW88|Q5SW88_MOUSE	Ras-related protein Rab-1A OS=Mus musculus GN=Rab1 PE=3 SV=1	41	18	0	6.12343e+06	8.17118e+06	9.9638e+06	1.05645e+07	1.07768e+07	1.1516e+07	1.00963e+07	1.00713e+07
	Snx12	tr|Q3V2H3|Q3V2H3_MOUSE	Sorting nexin-12 OS=Mus musculus GN=Snx12 PE=1 SV=1	41	12	0	913906	1.16329e+06	2.02263e+06	1.80043e+06	1.74943e+06	1.74793e+06	1.68034e+06	1.5652e+06
	Edc4	tr|G5E896|G5E896_MOUSE	Enhancer of mRNA decapping 4, isoform CRA_b OS=Mus musculus GN=Edc4 PE=1 SV=1	41	34	0	1.15166e+06	1.12009e+06	973497	1.04948e+06	994580	1.00032e+06	1.01281e+06	984432
	Mapk8	tr|G3X8U9|G3X8U9_MOUSE	Mitogen activated protein kinase 8, isoform CRA_b OS=Mus musculus GN=Mapk8 PE=4 SV=1	41	19	0	391386	466926	586804	622649	644344	661959	600724	595409
	Tpd52	tr|F8WHQ1|F8WHQ1_MOUSE	Tumor protein D52 OS=Mus musculus GN=Tpd52 PE=4 SV=1	41	12	1	502178	556606	632855	651802	649779	680982	621046	584399
	Itsn2	tr|E9QNG1|E9QNG1_MOUSE	Intersectin-2 OS=Mus musculus GN=Itsn2 PE=1 SV=1	41	31	1	927445	943355	1.15126e+06	1.17231e+06	1.22245e+06	1.07254e+06	1.10596e+06	1.0835e+06
	Gsk3b	tr|E9QAQ5|E9QAQ5_MOUSE	Glycogen synthase kinase-3 beta OS=Mus musculus GN=Gsk3b PE=1 SV=1	41	19	1	601273	717262	848984	957910	870650	926741	837422	872052
	Rptor	tr|A2ACM0|A2ACM0_MOUSE	Regulatory-associated protein of mTOR OS=Mus musculus GN=Rptor PE=1 SV=1	41	22	1	1.40401e+06	1.36894e+06	900256	957209	1.03148e+06	1.06114e+06	1.02402e+06	1.03873e+06
	Hapln1	sp|Q9QUP5|HPLN1_MOUSE	Hyaluronan and proteoglycan link protein 1 OS=Mus musculus GN=Hapln1 PE=2 SV=1	41	18	18	840640	1.06095e+06	1.25797e+06	1.41312e+06	1.31799e+06	1.50798e+06	1.24049e+06	1.28292e+06
	Sorcs2	sp|Q9EPR5|SORC2_MOUSE	VPS10 domain-containing receptor SorCS2 OS=Mus musculus GN=Sorcs2 PE=1 SV=2	41	26	21	1.3283e+06	1.34489e+06	991904	1.078e+06	1.13563e+06	1.13968e+06	1.20701e+06	1.2469e+06
	Btbd17	sp|Q9DB72|BTBDH_MOUSE	BTB/POZ domain-containing protein 17 OS=Mus musculus GN=Btbd17 PE=2 SV=1	41	20	20	1.62839e+06	1.43157e+06	874323	1.03831e+06	1.15863e+06	1.08013e+06	1.15475e+06	1.23483e+06
	Exoc2	sp|Q9D4H1|EXOC2_MOUSE	Exocyst complex component 2 OS=Mus musculus GN=Exoc2 PE=1 SV=1	41	24	24	2.80667e+06	3.1248e+06	4.30738e+06	4.22628e+06	4.45023e+06	4.26568e+06	4.07196e+06	3.95485e+06
	Rps21	sp|Q9CQR2|RS21_MOUSE	40S ribosomal protein S21 OS=Mus musculus GN=Rps21 PE=2 SV=1	41	8	8	908851	751958	616839	699425	637407	692435	681916	676101
	Hagh	sp|Q99KB8|GLO2_MOUSE	Hydroxyacylglutathione hydrolase, mitochondrial OS=Mus musculus GN=Hagh PE=1 SV=2	41	13	0	865826	932133	1.22286e+06	1.15649e+06	1.24251e+06	1.18165e+06	1.16914e+06	1.12382e+06
	Mpst	sp|Q99J99|THTM_MOUSE	3-mercaptopyruvate sulfurtransferase OS=Mus musculus GN=Mpst PE=1 SV=3	41	11	0	1.3645e+06	1.55132e+06	2.53808e+06	3.13019e+06	2.12063e+06	2.28782e+06	2.10254e+06	2.17432e+06
	Twf1	sp|Q91YR1|TWF1_MOUSE	Twinfilin-1 OS=Mus musculus GN=Twf1 PE=1 SV=2	41	16	7	917919	1.0055e+06	945242	1.01097e+06	1.16389e+06	1.11808e+06	1.06391e+06	1.03108e+06
	Ipo9	sp|Q91YE6|IPO9_MOUSE	Importin-9 OS=Mus musculus GN=Ipo9 PE=1 SV=3	41	22	0	1.46311e+06	1.64424e+06	1.76643e+06	1.88595e+06	1.92461e+06	1.9415e+06	1.87613e+06	1.98536e+06
	Pnpt1	sp|Q8K1R3|PNPT1_MOUSE	Polyribonucleotide nucleotidyltransferase 1, mitochondrial OS=Mus musculus GN=Pnpt1 PE=1 SV=1	41	25	8	285134	301901	380168	382488	386563	394792	367963	376605
	Bcas3	sp|Q8CCN5|BCAS3_MOUSE	Breast carcinoma-amplified sequence 3 homolog OS=Mus musculus GN=Bcas3 PE=1 SV=2	41	27	0	629225	738311	856662	846796	836862	864288	813389	851209
	Lnpep	sp|Q8C129|LCAP_MOUSE	Leucyl-cystinyl aminopeptidase OS=Mus musculus GN=Lnpep PE=1 SV=1	41	23	23	283590	312200	311813	306128	334736	351943	335882	321380
	Nlgn3	sp|Q8BYM5|NLGN3_MOUSE	Neuroligin-3 OS=Mus musculus GN=Nlgn3 PE=1 SV=2	41	15	0	5.65267e+06	4.88144e+06	3.36723e+06	3.89563e+06	3.86976e+06	3.7583e+06	3.79973e+06	4.13791e+06
	Nceh1	sp|Q8BLF1|NCEH1_MOUSE	Neutral cholesterol ester hydrolase 1 OS=Mus musculus GN=Nceh1 PE=1 SV=1	41	15	11	1.79107e+06	2.35662e+06	2.73182e+06	3.1216e+06	2.62628e+06	3.0484e+06	2.67632e+06	2.95069e+06
	Atxn2l	sp|Q7TQH0|ATX2L_MOUSE	Ataxin-2-like protein OS=Mus musculus GN=Atxn2l PE=1 SV=1	41	21	0	1.24776e+06	1.22825e+06	1.03517e+06	1.17929e+06	1.11091e+06	1.21059e+06	1.20496e+06	1.23836e+06
	Robo2	sp|Q7TPD3|ROBO2_MOUSE	Roundabout homolog 2 OS=Mus musculus GN=Robo2 PE=2 SV=2	41	28	0	1.14411e+06	1.0912e+06	916370	1.07644e+06	1.08115e+06	1.08191e+06	1.0516e+06	1.06802e+06
	Trim46	sp|Q7TNM2|TRI46_MOUSE	Tripartite motif-containing protein 46 OS=Mus musculus GN=Trim46 PE=2 SV=1	41	21	0	4.57936e+06	4.01338e+06	3.20692e+06	3.95538e+06	3.52382e+06	3.53873e+06	3.62366e+06	3.94058e+06
	Wdr44	sp|Q6NVE8|WDR44_MOUSE	WD repeat-containing protein 44 OS=Mus musculus GN=Wdr44 PE=1 SV=1	41	29	11	274535	313149	441518	442064	447269	458372	430554	434809
	Nlgn2	sp|Q69ZK9|NLGN2_MOUSE	Neuroligin-2 OS=Mus musculus GN=Nlgn2 PE=1 SV=2	41	19	13	4.67793e+06	4.2142e+06	2.81666e+06	3.49707e+06	3.30176e+06	3.17219e+06	3.1965e+06	3.39986e+06
	Speg	sp|Q62407|SPEG_MOUSE	Striated muscle-specific serine/threonine-protein kinase OS=Mus musculus GN=Speg PE=1 SV=2	41	31	0	445594	411769	286042	404679	382542	412860	357814	410001
	Tpd52	sp|Q62393-3|TPD52_MOUSE	Isoform 3 of Tumor protein D52 OS=Mus musculus GN=Tpd52	41	13	1	614943	690210	800493	808448	817012	857496	787298	731864
	Shc3	sp|Q61120|SHC3_MOUSE	SHC-transforming protein 3 OS=Mus musculus GN=Shc3 PE=1 SV=2	41	18	17	317322	286955	222021	240575	229857	236551	241340	256725
	Elavl3	sp|Q60900|ELAV3_MOUSE	ELAV-like protein 3 OS=Mus musculus GN=Elavl3 PE=1 SV=1	41	18	1	698527	820339	1.23028e+06	1.09149e+06	1.18193e+06	1.13782e+06	1.08112e+06	1.06087e+06
	Grb2	sp|Q60631|GRB2_MOUSE	Growth factor receptor-bound protein 2 OS=Mus musculus GN=Grb2 PE=1 SV=1	41	18	0	676535	719468	933626	979273	1.01621e+06	1.00095e+06	991026	962353
	Cluh	sp|Q5SW19|CLU_MOUSE	Clustered mitochondria protein homolog OS=Mus musculus GN=Cluh PE=2 SV=2	41	27	1	572524	539278	368647	383335	401527	436484	411962	424066
	Stxbp5l	sp|Q5DQR4-3|STB5L_MOUSE	Isoform 3 of Syntaxin-binding protein 5-like OS=Mus musculus GN=Stxbp5l	41	21	0	1.99525e+06	2.04784e+06	1.9117e+06	2.09886e+06	2.06249e+06	2.13768e+06	1.96134e+06	2.06718e+06
	Plcl1	sp|Q3USB7|PLCL1_MOUSE	Inactive phospholipase C-like protein 1 OS=Mus musculus GN=Plcl1 PE=1 SV=3	41	29	28	2.44614e+06	2.6653e+06	2.83962e+06	2.45836e+06	3.10926e+06	2.97295e+06	2.9308e+06	2.82966e+06
	Limch1	sp|Q3UH68|LIMC1_MOUSE	LIM and calponin homology domains-containing protein 1 OS=Mus musculus GN=Limch1 PE=1 SV=2	41	28	0	512535	505717	453841	431929	444770	452819	471389	472508
	Gsk3a	sp|Q2NL51|GSK3A_MOUSE	Glycogen synthase kinase-3 alpha OS=Mus musculus GN=Gsk3a PE=1 SV=2	41	15	0	573632	680409	862271	1.00322e+06	828956	931506	805404	871097
	Sparcl1	sp|P70663|SPRL1_MOUSE	SPARC-like protein 1 OS=Mus musculus GN=Sparcl1 PE=2 SV=3	41	15	15	2.07832e+06	2.03355e+06	1.679e+06	1.75919e+06	1.89121e+06	2.03531e+06	1.90951e+06	1.88411e+06
	Dynll1	sp|P63168|DYL1_MOUSE	Dynein light chain 1, cytoplasmic OS=Mus musculus GN=Dynll1 PE=1 SV=1	41	8	3	389241	462388	632682	577547	623299	606803	560172	552647
	Rpl18a	sp|P62717|RL18A_MOUSE	60S ribosomal protein L18a OS=Mus musculus GN=Rpl18a PE=1 SV=1	41	10	3	379381	432746	504805	553307	584290	637643	557537	540618
	Mp68	sp|P56379|68MP_MOUSE	6.8 kDa mitochondrial proteolipid OS=Mus musculus GN=Mp68 PE=2 SV=1	41	3	3	684885	995403	2.08363e+06	1.67102e+06	1.88608e+06	1.75628e+06	1.72484e+06	1.61175e+06
	Ephb2	sp|P54763|EPHB2_MOUSE	Ephrin type-B receptor 2 OS=Mus musculus GN=Ephb2 PE=1 SV=2	41	25	0	768911	808456	824060	919119	841055	893988	822069	834116
	Map2k4	sp|P47809|MP2K4_MOUSE	Dual specificity mitogen-activated protein kinase kinase 4 OS=Mus musculus GN=Map2k4 PE=1 SV=2	41	15	7	2.837e+06	3.39255e+06	4.08494e+06	3.88043e+06	4.11104e+06	4.31889e+06	3.94121e+06	4.07343e+06
	Myo1b	sp|P46735|MYO1B_MOUSE	Unconventional myosin-Ib OS=Mus musculus GN=Myo1b PE=2 SV=3	41	25	0	1.01366e+06	1.18136e+06	1.38511e+06	1.58191e+06	1.44646e+06	1.50905e+06	1.37749e+06	1.55553e+06
	Nras	sp|P08556|RASN_MOUSE	GTPase NRas OS=Mus musculus GN=Nras PE=2 SV=1	41	10	0	1.78686e+06	1.94388e+06	3.2928e+06	2.7253e+06	2.81297e+06	2.72562e+06	2.84634e+06	2.6191e+06
	Spta1	sp|P08032|SPTA1_MOUSE	Spectrin alpha chain, erythrocytic 1 OS=Mus musculus GN=Spta1 PE=2 SV=3	41	28	27	971948	967017	920110	827069	803334	907125	848674	823802
	Lin7c	sp|O88952|LIN7C_MOUSE	Protein lin-7 homolog C OS=Mus musculus GN=Lin7c PE=1 SV=2	41	9	6	1.41279e+06	1.33358e+06	809890	1.02531e+06	1.02954e+06	1.13242e+06	1.0395e+06	1.13598e+06
	Atpif1	sp|O35143|ATIF1_MOUSE	ATPase inhibitor, mitochondrial OS=Mus musculus GN=Atpif1 PE=1 SV=2	41	8	0	4.60495e+06	5.3585e+06	1.03056e+07	1.02596e+07	9.94465e+06	9.54193e+06	1.00721e+07	9.15261e+06
	NA	co|CON_P15636|Con	SWISS-PROT:P15636 Protease I precursor Lysyl endopeptidase Achromobacter lyticus.	41	13	13	645676	650084	429370	487807	648765	588014	556053	616220
	Cluh	tr|Z4YLI8|Z4YLI8_MOUSE	Clustered mitochondria protein homolog OS=Mus musculus GN=Cluh PE=3 SV=1	40	27	1	577876	540056	360760	387473	404254	434926	415702	424426
	Ptpra	tr|Q91V35|Q91V35_MOUSE	Receptor-type tyrosine-protein phosphatase OS=Mus musculus GN=Ptpra PE=1 SV=1	40	18	1	2.73883e+06	2.73205e+06	2.43591e+06	2.51111e+06	2.57604e+06	2.5766e+06	2.57322e+06	2.56797e+06
	Rpl36	tr|Q6ZWZ4|Q6ZWZ4_MOUSE	60S ribosomal protein L36 OS=Mus musculus GN=Rpl36 PE=2 SV=1	40	10	6	392772	457714	531668	471320	488611	428844	471902	427971
	Sf3b2	tr|Q3UJB0|Q3UJB0_MOUSE	Protein Sf3b2 OS=Mus musculus GN=Sf3b2 PE=1 SV=1	40	22	22	650211	705321	887419	914026	916379	930990	881805	827019
	Epn2	tr|J3QNT7|J3QNT7_MOUSE	Epsin-2 OS=Mus musculus GN=Epn2 PE=1 SV=1	40	19	0	446589	429466	399269	404691	433680	423317	427738	422120
	A830010M20Rik	tr|G3X9V7|G3X9V7_MOUSE	MCG19133, isoform CRA_b OS=Mus musculus GN=A830010M20Rik PE=4 SV=1	40	25	0	316524	328505	296930	390112	337977	343729	336755	336737
	Dock9	tr|E9QMR2|E9QMR2_MOUSE	Dedicator of cytokinesis protein 9 OS=Mus musculus GN=Dock9 PE=4 SV=1	40	32	1	390953	417636	393550	405009	400062	417580	416114	428811
	Pcdh10	tr|E9PXQ7|E9PXQ7_MOUSE	Protein Pcdh10 OS=Mus musculus GN=Pcdh10 PE=4 SV=1	40	19	0	442580	377848	261771	287441	282753	293943	287975	288089
	Pde4d	tr|E9PVU7|E9PVU7_MOUSE	cAMP-specific 3',5'-cyclic phosphodiesterase 4D OS=Mus musculus GN=Pde4d PE=1 SV=1	40	19	1	485165	461331	370488	444463	403272	395883	421549	432528
	Ylpm1	tr|D3YWX2|D3YWX2_MOUSE	YLP motif-containing protein 1 OS=Mus musculus GN=Ylpm1 PE=4 SV=2	40	24	0	393160	436024	404129	487570	524337	544599	485710	496619
	Prickle2	tr|A7YQ68|A7YQ68_MOUSE	Prickle-like 2 (Drosophila) OS=Mus musculus GN=Prickle2 PE=1 SV=1	40	26	1	580003	555858	428247	563647	508496	515021	518425	539455
	Scn3a	tr|A2ASI5|A2ASI5_MOUSE	Sodium channel protein OS=Mus musculus GN=Scn3a PE=3 SV=1	40	21	2	2.68677e+06	2.65941e+06	2.8647e+06	3.04957e+06	3.12887e+06	3.15476e+06	2.81435e+06	2.94083e+06
	Itsn2	sp|Q9Z0R6|ITSN2_MOUSE	Intersectin-2 OS=Mus musculus GN=Itsn2 PE=1 SV=2	40	30	0	927445	943355	1.15126e+06	1.17231e+06	1.22245e+06	1.07254e+06	1.10596e+06	1.0835e+06
	Tsnax	sp|Q9QZE7|TSNAX_MOUSE	Translin-associated protein X OS=Mus musculus GN=Tsnax PE=1 SV=1	40	13	13	110850	106205	100998	97610.5	103270	104342	103318	95220.7
	Actr10	sp|Q9QZB7|ARP10_MOUSE	Actin-related protein 10 OS=Mus musculus GN=Actr10 PE=1 SV=2	40	17	17	2.24685e+06	2.34591e+06	2.36638e+06	2.41228e+06	2.70833e+06	2.59499e+06	2.52964e+06	2.58903e+06
	Pycrl	sp|Q9DCC4|P5CR3_MOUSE	Pyrroline-5-carboxylate reductase 3 OS=Mus musculus GN=Pycrl PE=2 SV=2	40	15	15	959295	920516	648888	696502	747918	827017	740633	789683
	Glrx3	sp|Q9CQM9|GLRX3_MOUSE	Glutaredoxin-3 OS=Mus musculus GN=Glrx3 PE=1 SV=1	40	13	13	1.02415e+06	1.22681e+06	2.71444e+06	2.01889e+06	2.18083e+06	1.97852e+06	1.97988e+06	1.83589e+06
	NA	sp|Q9CQE8|CN166_MOUSE	UPF0568 protein C14orf166 homolog OS=Mus musculus PE=2 SV=1	40	17	9	1.96864e+06	2.06625e+06	2.4672e+06	2.37384e+06	2.35587e+06	2.39895e+06	2.35444e+06	2.3898e+06
	Hpx	sp|Q91X72|HEMO_MOUSE	Hemopexin OS=Mus musculus GN=Hpx PE=1 SV=2	40	16	16	678855	662168	404315	391676	375797	520370	416958	417422
	Sh3bgrl3	sp|Q91VW3|SH3L3_MOUSE	SH3 domain-binding glutamic acid-rich-like protein 3 OS=Mus musculus GN=Sh3bgrl3 PE=1 SV=1	40	8	7	2.09339e+06	1.87798e+06	1.56927e+06	1.89028e+06	1.6365e+06	1.54003e+06	1.64072e+06	1.72693e+06
	Apeh	sp|Q8R146|APEH_MOUSE	Acylamino-acid-releasing enzyme OS=Mus musculus GN=Apeh PE=2 SV=3	40	18	0	679954	759603	1.11066e+06	810477	962678	930584	883717	880362
	Rptor	sp|Q8K4Q0|RPTOR_MOUSE	Regulatory-associated protein of mTOR OS=Mus musculus GN=Rptor PE=1 SV=1	40	21	0	1.40401e+06	1.36894e+06	900256	957209	1.03148e+06	1.06114e+06	1.02402e+06	1.03873e+06
	Ago2	sp|Q8CJG0|AGO2_MOUSE	Protein argonaute-2 OS=Mus musculus GN=Ago2 PE=1 SV=3	40	22	16	1.05786e+06	1.00265e+06	789552	801618	864956	808845	868046	836992
	Dctn4	sp|Q8CBY8|DCTN4_MOUSE	Dynactin subunit 4 OS=Mus musculus GN=Dctn4 PE=1 SV=1	40	15	1	1.43527e+06	1.30378e+06	1.03551e+06	1.12357e+06	1.16264e+06	1.18939e+06	1.17373e+06	1.22041e+06
	Fam126b	sp|Q8C729-2|F126B_MOUSE	Isoform 2 of Protein FAM126B OS=Mus musculus GN=Fam126b	40	17	3	1.62024e+06	1.58195e+06	1.57383e+06	1.68062e+06	1.64386e+06	1.6635e+06	1.63438e+06	1.61417e+06
	Rbfox3	sp|Q8BIF2|RFOX3_MOUSE	RNA binding protein fox-1 homolog 3 OS=Mus musculus GN=Rbfox3 PE=1 SV=2	40	9	0	245549	223300	161278	222418	221194	224925	215741	229378
	Thnsl1	sp|Q8BH55|THNS1_MOUSE	Threonine synthase-like 1 OS=Mus musculus GN=Thnsl1 PE=2 SV=1	40	25	16	1.59757e+06	1.82101e+06	1.93565e+06	1.89803e+06	2.06496e+06	2.21553e+06	2.09707e+06	1.95215e+06
	Supv3l1	sp|Q80YD1|SUV3_MOUSE	ATP-dependent RNA helicase SUPV3L1, mitochondrial OS=Mus musculus GN=Supv3l1 PE=2 SV=1	40	18	15	1.43217e+06	1.33097e+06	1.45257e+06	1.38115e+06	1.39952e+06	1.30019e+06	1.36069e+06	1.38301e+06
	Mtdh	sp|Q80WJ7|LYRIC_MOUSE	Protein LYRIC OS=Mus musculus GN=Mtdh PE=1 SV=1	40	19	1	1.1066e+06	1.27673e+06	2.02222e+06	2.00459e+06	1.90291e+06	1.7752e+06	1.78488e+06	1.6221e+06
	Magi1	sp|Q6RHR9|MAGI1_MOUSE	Membrane-associated guanylate kinase, WW and PDZ domain-containing protein 1 OS=Mus musculus GN=Magi1 PE=1 SV=1	40	25	0	611146	610405	562315	597857	617818	653345	639989	623286
	Ppp2r5a	sp|Q6PD03|2A5A_MOUSE	Serine/threonine-protein phosphatase 2A 56 kDa regulatory subunit alpha isoform OS=Mus musculus GN=Ppp2r5a PE=2 SV=1	40	17	15	936402	1.07137e+06	1.38399e+06	1.3825e+06	1.48305e+06	1.48006e+06	1.39557e+06	1.39125e+06
	Dbnl	sp|Q62418|DBNL_MOUSE	Drebrin-like protein OS=Mus musculus GN=Dbnl PE=1 SV=2	40	22	0	2.46211e+06	2.61694e+06	2.57575e+06	2.89229e+06	2.83969e+06	2.97202e+06	2.73827e+06	2.75401e+06
	Hcfc1	sp|Q61191|HCFC1_MOUSE	Host cell factor 1 OS=Mus musculus GN=Hcfc1 PE=1 SV=2	40	25	0	493115	496278	501563	539169	570626	561097	534065	542302
	Tsc2	sp|Q61037-6|TSC2_MOUSE	Isoform E of Tuberin OS=Mus musculus GN=Tsc2	40	28	0	274567	281518	230433	229423	239038	251045	242924	260168
	Lama5	sp|Q61001|LAMA5_MOUSE	Laminin subunit alpha-5 OS=Mus musculus GN=Lama5 PE=1 SV=4	40	31	31	537142	562903	312254	285841	370084	384836	385655	413277
	Arhgap44	sp|Q5SSM3|RHG44_MOUSE	Rho GTPase-activating protein 44 OS=Mus musculus GN=Arhgap44 PE=1 SV=1	40	21	1	466873	542378	677883	708954	674139	701591	660713	675519
	Sez6l2	sp|Q4V9Z5-2|SE6L2_MOUSE	Isoform 2 of Seizure 6-like protein 2 OS=Mus musculus GN=Sez6l2	40	17	0	800820	751534	527774	612176	624076	607087	618456	631306
	Vps51	sp|Q3UVL4|VPS51_MOUSE	Vacuolar protein sorting-associated protein 51 homolog OS=Mus musculus GN=Vps51 PE=2 SV=2	40	21	5	1.29183e+06	1.17651e+06	898450	901177	896772	953453	967714	983247
	Edc4	sp|Q3UJB9|EDC4_MOUSE	Enhancer of mRNA-decapping protein 4 OS=Mus musculus GN=Edc4 PE=1 SV=2	40	33	0	1.12596e+06	1.11141e+06	990994	1.05676e+06	1.00177e+06	1.01031e+06	1.02211e+06	978729
	Mprip	sp|P97434-2|MPRIP_MOUSE	Isoform 2 of Myosin phosphatase Rho-interacting protein OS=Mus musculus GN=Mprip	40	28	0	543481	558620	562834	565899	603497	561800	566058	566224
	Cdc42	sp|P60766-1|CDC42_MOUSE	Isoform 1 of Cell division control protein 42 homolog OS=Mus musculus GN=Cdc42	40	8	2	3.74996e+06	5.10116e+06	5.93394e+06	5.95171e+06	5.91266e+06	6.15233e+06	5.97503e+06	6.37104e+06
	Cdc42	sp|P60766|CDC42_MOUSE	Cell division control protein 42 homolog OS=Mus musculus GN=Cdc42 PE=1 SV=2	40	8	2	3.12582e+06	4.49995e+06	6.9825e+06	6.41884e+06	6.99066e+06	6.91958e+06	6.53287e+06	6.69448e+06
	Dbt	sp|P53395|ODB2_MOUSE	Lipoamide acyltransferase component of branched-chain alpha-keto acid dehydrogenase complex, mitochondrial OS=Mus musculus GN=Dbt PE=1 SV=2	40	21	21	1.02578e+06	1.20958e+06	1.61963e+06	1.70315e+06	1.79078e+06	1.85513e+06	1.6523e+06	1.62473e+06
	Eci1	sp|P42125|ECI1_MOUSE	Enoyl-CoA delta isomerase 1, mitochondrial OS=Mus musculus GN=Eci1 PE=1 SV=2	40	12	12	2.58289e+06	2.94204e+06	3.27618e+06	2.85468e+06	3.4391e+06	3.06273e+06	3.24859e+06	3.06258e+06
	Cops5	sp|O35864|CSN5_MOUSE	COP9 signalosome complex subunit 5 OS=Mus musculus GN=Cops5 PE=1 SV=3	40	11	6	1.74513e+06	1.45587e+06	935909	1.06957e+06	1.24367e+06	1.27958e+06	1.19329e+06	1.23968e+06
	Rabgap1	sp|A2AWA9|RBGP1_MOUSE	Rab GTPase-activating protein 1 OS=Mus musculus GN=Rabgap1 PE=1 SV=1	40	25	5	1.3383e+06	1.56367e+06	1.95914e+06	2.02467e+06	2.02471e+06	1.96152e+06	1.87995e+06	1.83654e+06
	Fmnl2	sp|A2APV2-3|FMNL2_MOUSE	Isoform 3 of Formin-like protein 2 OS=Mus musculus GN=Fmnl2	40	29	0	3.21148e+06	3.24523e+06	2.93636e+06	3.00296e+06	3.25216e+06	3.25068e+06	3.16318e+06	3.09502e+06
	Map7d2	sp|A2AG50|MA7D2_MOUSE	MAP7 domain-containing protein 2 OS=Mus musculus GN=Map7d2 PE=1 SV=1	40	22	4	922921	1.03476e+06	1.23999e+06	1.07151e+06	1.27444e+06	1.24596e+06	1.18954e+06	1.11842e+06
	Ank3	tr|S4R208|S4R208_MOUSE	Ankyrin-3 (Fragment) OS=Mus musculus GN=Ank3 PE=4 SV=1	39	18	0	640001	648046	731667	746301	744422	739309	727930	680511
	Slc25a27	tr|Q9D6D0|Q9D6D0_MOUSE	Protein Slc25a27 OS=Mus musculus GN=Slc25a27 PE=2 SV=1	39	14	14	1.21315e+06	1.22481e+06	982735	1.14035e+06	1.20604e+06	1.33948e+06	1.14919e+06	1.22214e+06
	Plcb4	tr|Q91UZ1|Q91UZ1_MOUSE	Phosphoinositide phospholipase C OS=Mus musculus GN=Plcb4 PE=1 SV=1	39	29	0	2.58362e+06	3.1546e+06	4.01976e+06	2.43556e+06	3.62284e+06	3.49284e+06	3.26564e+06	3.37293e+06
	Dlgap1	tr|Q3UVU8|Q3UVU8_MOUSE	Disks large-associated protein 1 OS=Mus musculus GN=Dlgap1 PE=1 SV=1	39	12	1	257600	300647	430408	519756	496378	459815	464286	431519
	Smarcc2	tr|Q3UID0|Q3UID0_MOUSE	SWI/SNF complex subunit SMARCC2 OS=Mus musculus GN=Smarcc2 PE=1 SV=1	39	26	1	687269	701900	597351	711545	663831	673134	678591	646482
	Gtf2i	tr|Q3UHU8|Q3UHU8_MOUSE	General transcription factor II-I OS=Mus musculus GN=Gtf2i PE=1 SV=1	39	27	1	329608	341653	406602	389260	402525	391926	420894	405314
	Kcnma1	tr|J3QMT8|J3QMT8_MOUSE	Calcium-activated potassium channel subunit alpha-1 OS=Mus musculus GN=Kcnma1 PE=4 SV=1	39	20	0	1.16186e+06	1.26254e+06	1.27011e+06	1.42989e+06	1.48202e+06	1.39738e+06	1.3757e+06	1.38253e+06
	Gps1	tr|G3UXW9|G3UXW9_MOUSE	COP9 signalosome complex subunit 1 OS=Mus musculus GN=Gps1 PE=1 SV=1	39	19	1	2.39811e+06	2.57963e+06	2.33764e+06	2.3716e+06	2.57449e+06	3.03232e+06	2.64698e+06	2.74343e+06
	Gls	tr|F6U529|F6U529_MOUSE	Glutaminase kidney isoform, mitochondrial (Fragment) OS=Mus musculus GN=Gls PE=4 SV=1	39	9	1	3.64769e+06	4.03795e+06	5.95111e+06	5.82521e+06	5.06191e+06	4.7053e+06	5.3612e+06	4.87667e+06
	Ntm	tr|F6RQ26|F6RQ26_MOUSE	Neurotrimin (Fragment) OS=Mus musculus GN=Ntm PE=4 SV=1	39	6	0	2.57072e+06	3.85074e+06	9.64389e+06	1.05102e+07	1.02979e+07	9.92899e+06	8.7342e+06	8.1124e+06
	Col6a3	tr|E9PWQ3|E9PWQ3_MOUSE	Protein Col6a3 OS=Mus musculus GN=Col6a3 PE=1 SV=2	39	32	0	722319	935823	691884	562363	729454	719602	715286	799626
	Trappc8	tr|E9PWG2|E9PWG2_MOUSE	Protein Trappc8 OS=Mus musculus GN=Trappc8 PE=1 SV=1	39	25	8	1.46374e+06	1.61355e+06	1.6522e+06	1.76818e+06	1.76186e+06	1.84483e+06	1.71848e+06	1.79601e+06
	Rims2	tr|D9HP81|D9HP81_MOUSE	Regulating synaptic membrane exocytosis 2 OS=Mus musculus GN=Rims2 PE=1 SV=1	39	23	2	701985	736699	639490	742780	698522	796415	697182	769813
	Ap3b1	sp|Q9Z1T1|AP3B1_MOUSE	AP-3 complex subunit beta-1 OS=Mus musculus GN=Ap3b1 PE=1 SV=2	39	26	18	780352	855769	909723	906814	955481	966744	937872	952421
	Gsk3b	sp|Q9WV60|GSK3B_MOUSE	Glycogen synthase kinase-3 beta OS=Mus musculus GN=Gsk3b PE=1 SV=2	39	18	0	561290	701561	880588	996998	906076	959875	857056	874086
	Stub1	sp|Q9WUD1|CHIP_MOUSE	STIP1 homology and U box-containing protein 1 OS=Mus musculus GN=Stub1 PE=1 SV=1	39	17	17	395175	397159	294672	336427	335115	385768	342302	365395
	Ube4b	sp|Q9ES00|UBE4B_MOUSE	Ubiquitin conjugation factor E4 B OS=Mus musculus GN=Ube4b PE=1 SV=3	39	25	0	288696	254120	178329	217046	202705	189572	200309	205579
	Eif4a3	sp|Q91VC3|IF4A3_MOUSE	Eukaryotic initiation factor 4A-III OS=Mus musculus GN=Eif4a3 PE=2 SV=3	39	19	0	727091	790584	857835	911825	892955	920799	906937	901924
	Cacng8	sp|Q8VHW2|CCG8_MOUSE	Voltage-dependent calcium channel gamma-8 subunit OS=Mus musculus GN=Cacng8 PE=1 SV=1	39	11	0	208318	220403	185961	265866	230342	225068	211971	213389
	Ncln	sp|Q8VCM8|NCLN_MOUSE	Nicalin OS=Mus musculus GN=Ncln PE=2 SV=2	39	18	0	664205	571232	487173	503398	520224	520540	537166	538800
	Cops8	sp|Q8VBV7|CSN8_MOUSE	COP9 signalosome complex subunit 8 OS=Mus musculus GN=Cops8 PE=1 SV=1	39	7	5	2.85262e+06	2.65534e+06	2.1032e+06	2.03996e+06	2.25779e+06	2.2684e+06	2.22659e+06	2.28612e+06
	Sh3kbp1	sp|Q8R550|SH3K1_MOUSE	SH3 domain-containing kinase-binding protein 1 OS=Mus musculus GN=Sh3kbp1 PE=1 SV=1	39	23	2	661748	752837	1.60342e+06	1.37463e+06	1.43289e+06	1.27007e+06	1.2986e+06	1.23092e+06
	Exoc1	sp|Q8R3S6|EXOC1_MOUSE	Exocyst complex component 1 OS=Mus musculus GN=Exoc1 PE=1 SV=4	39	25	0	421341	443583	564493	616418	578032	590813	564262	593553
	Bphl	sp|Q8R164|BPHL_MOUSE	Valacyclovir hydrolase OS=Mus musculus GN=Bphl PE=1 SV=1	39	15	15	356864	423913	731444	646311	690100	674525	623200	606827
	Atat1	sp|Q8K341|ATAT_MOUSE	Alpha-tubulin N-acetyltransferase 1 OS=Mus musculus GN=Atat1 PE=1 SV=1	39	12	0	311223	296894	223005	248601	263385	274499	258826	259724
	Scyl2	sp|Q8CFE4|SCYL2_MOUSE	SCY1-like protein 2 OS=Mus musculus GN=Scyl2 PE=1 SV=1	39	19	0	923523	903722	922631	980625	990957	955537	948014	936743
	Camk1d	sp|Q8BW96|KCC1D_MOUSE	Calcium/calmodulin-dependent protein kinase type 1D OS=Mus musculus GN=Camk1d PE=1 SV=2	39	9	0	816414	925779	1.35764e+06	1.33952e+06	1.31332e+06	1.2186e+06	1.1814e+06	1.24653e+06
	Nup93	sp|Q8BJ71|NUP93_MOUSE	Nuclear pore complex protein Nup93 OS=Mus musculus GN=Nup93 PE=2 SV=1	39	26	5	348663	351303	331387	374349	353671	368843	353910	367770
	Dock9	sp|Q8BIK4|DOCK9_MOUSE	Dedicator of cytokinesis protein 9 OS=Mus musculus GN=Dock9 PE=2 SV=2	39	31	0	389066	416957	398521	406638	402067	416150	417370	427157
	Elmo2	sp|Q8BHL5|ELMO2_MOUSE	Engulfment and cell motility protein 2 OS=Mus musculus GN=Elmo2 PE=1 SV=1	39	20	0	1.51929e+06	1.4019e+06	1.00452e+06	1.2576e+06	1.18409e+06	1.1462e+06	1.17101e+06	1.22059e+06
	Nrd1	sp|Q8BHG1|NRDC_MOUSE	Nardilysin OS=Mus musculus GN=Nrd1 PE=1 SV=1	39	20	0	452550	472669	584307	541888	582438	590069	563826	540644
	Rap2a	sp|Q80ZJ1|RAP2A_MOUSE	Ras-related protein Rap-2a OS=Mus musculus GN=Rap2a PE=1 SV=2	39	13	0	1.12505e+06	1.42556e+06	2.46381e+06	2.20678e+06	2.03681e+06	1.9481e+06	1.98402e+06	1.97295e+06
	Prickle2	sp|Q80Y24|PRIC2_MOUSE	Prickle-like protein 2 OS=Mus musculus GN=Prickle2 PE=1 SV=3	39	25	0	571935	551378	435262	565824	511373	514827	519452	542323
	Exoc8	sp|Q6PGF7|EXOC8_MOUSE	Exocyst complex component 8 OS=Mus musculus GN=Exoc8 PE=1 SV=1	39	25	25	1.13916e+06	1.28887e+06	1.69781e+06	1.67603e+06	1.77408e+06	1.67025e+06	1.59786e+06	1.62568e+06
	Tsc2	sp|Q61037|TSC2_MOUSE	Tuberin OS=Mus musculus GN=Tsc2 PE=1 SV=1	39	27	0	298071	289468	221045	221088	232671	247346	241781	252533
	Elavl2	sp|Q60899|ELAV2_MOUSE	ELAV-like protein 2 OS=Mus musculus GN=Elavl2 PE=2 SV=1	39	17	0	823127	1.01169e+06	1.69716e+06	1.40339e+06	1.53546e+06	1.46428e+06	1.35227e+06	1.37947e+06
	Gspt2	sp|Q149F3|ERF3B_MOUSE	Eukaryotic peptide chain release factor GTP-binding subunit ERF3B OS=Mus musculus GN=Gspt2 PE=1 SV=1	39	17	4	188503	226789	382293	346159	374533	365298	321759	327827
	Cab39	sp|Q06138|CAB39_MOUSE	Calcium-binding protein 39 OS=Mus musculus GN=Cab39 PE=1 SV=2	39	16	8	7.09406e+06	9.46258e+06	1.96582e+07	1.715e+07	1.68866e+07	1.67923e+07	1.67235e+07	1.5153e+07
	Pde4d	sp|Q01063|PDE4D_MOUSE	cAMP-specific 3',5'-cyclic phosphodiesterase 4D OS=Mus musculus GN=Pde4d PE=1 SV=2	39	18	0	478637	452474	375745	450576	408146	397205	423817	432930
	Mprip	sp|P97434|MPRIP_MOUSE	Myosin phosphatase Rho-interacting protein OS=Mus musculus GN=Mprip PE=1 SV=2	39	27	0	503513	519721	555668	531135	572586	524816	540192	522902
	Rps14	sp|P62264|RS14_MOUSE	40S ribosomal protein S14 OS=Mus musculus GN=Rps14 PE=2 SV=3	39	9	3	744335	814445	979615	1.01495e+06	1.03086e+06	954048	943088	911752
	Ddx6	sp|P54823|DDX6_MOUSE	Probable ATP-dependent RNA helicase DDX6 OS=Mus musculus GN=Ddx6 PE=1 SV=1	39	17	17	2.47313e+06	2.46539e+06	1.80502e+06	2.08346e+06	2.0058e+06	1.90467e+06	1.9691e+06	1.82265e+06
	Cacnb3	sp|P54285|CACB3_MOUSE	Voltage-dependent L-type calcium channel subunit beta-3 OS=Mus musculus GN=Cacnb3 PE=2 SV=2	39	21	0	3.44003e+06	3.61033e+06	4.14191e+06	4.59396e+06	4.21386e+06	4.04115e+06	4.18015e+06	4.17881e+06
	Hist1h1a	sp|P43275|H11_MOUSE	Histone H1.1 OS=Mus musculus GN=Hist1h1a PE=1 SV=2	39	8	4	2.69551e+06	4.82008e+06	1.1805e+07	8.32875e+06	1.1625e+07	1.09903e+07	9.74879e+06	8.38957e+06
	Alad	sp|P10518|HEM2_MOUSE	Delta-aminolevulinic acid dehydratase OS=Mus musculus GN=Alad PE=1 SV=1	39	18	18	773893	861126	1.58499e+06	1.57659e+06	1.11711e+06	1.20696e+06	1.16505e+06	1.2113e+06
	Rbm3	sp|O89086|RBM3_MOUSE	Putative RNA-binding protein 3 OS=Mus musculus GN=Rbm3 PE=2 SV=1	39	6	0	946791	823237	481333	613678	602962	640977	587115	612349
	Snx12	sp|O70493|SNX12_MOUSE	Sorting nexin-12 OS=Mus musculus GN=Snx12 PE=1 SV=1	39	10	0	730444	1.03149e+06	2.46122e+06	2.01914e+06	1.94896e+06	1.87647e+06	1.78886e+06	1.63182e+06
	Nmt1	sp|O70310|NMT1_MOUSE	Glycylpeptide N-tetradecanoyltransferase 1 OS=Mus musculus GN=Nmt1 PE=1 SV=1	39	15	12	1.01607e+06	1.07278e+06	1.49645e+06	1.50548e+06	1.50277e+06	1.33618e+06	1.41543e+06	1.35005e+06
	Eef1b	sp|O70251|EF1B_MOUSE	Elongation factor 1-beta OS=Mus musculus GN=Eef1b PE=1 SV=5	39	11	2	757247	1.00643e+06	2.65418e+06	1.94906e+06	2.31949e+06	2.05984e+06	2.04954e+06	1.76421e+06
	Csnk2a2	sp|O54833|CSK22_MOUSE	Casein kinase II subunit alpha' OS=Mus musculus GN=Csnk2a2 PE=2 SV=1	39	16	16	1.68581e+06	1.66484e+06	1.78312e+06	1.90279e+06	1.81379e+06	1.73451e+06	1.8514e+06	1.82304e+06
	Prdx4	sp|O08807|PRDX4_MOUSE	Peroxiredoxin-4 OS=Mus musculus GN=Prdx4 PE=1 SV=1	39	7	1	5.45107e+06	5.26294e+06	5.85943e+06	5.25884e+06	6.19059e+06	6.01338e+06	5.60201e+06	5.95159e+06
	Prkcsh	sp|O08795|GLU2B_MOUSE	Glucosidase 2 subunit beta OS=Mus musculus GN=Prkcsh PE=1 SV=1	39	14	0	1.14822e+06	1.14457e+06	957947	1.06769e+06	988598	1.05256e+06	1.0261e+06	1.15399e+06
	Fam171a2	sp|A2A699|F1712_MOUSE	Protein FAM171A2 OS=Mus musculus GN=Fam171a2 PE=1 SV=1	39	14	3	384881	354677	246970	326512	286731	312673	290658	335567
	A830010M20Rik	tr|E9QLA8|E9QLA8_MOUSE	Protein A830010M20Rik OS=Mus musculus GN=A830010M20Rik PE=4 SV=1	38	24	0	323915	330993	292917	385984	333811	341956	331702	337738
	Pcdh1	tr|E0CXD4|E0CXD4_MOUSE	Protein Pcdh1 OS=Mus musculus GN=Pcdh1 PE=4 SV=1	38	16	2	600076	561658	400108	500605	448137	469518	468686	531686
[truncated: 7,982 more rows]

## Sheet: Table S2
	Table S2. Differentially expressed (DE) proteins in whole brain between B6 and D2 strains
	Differential expression analysis was conducted using LIMMA R package (version 3.42.2). The Benjamini-Hochberg (BH) method was used for controlling the False Discovery Rate (FDR) in multiple testing correction. A threshold of Log2(FC) > 1.5 and FDR < 0.05 was used as a cutoff for differential expression protein analysis. Highlighted proteins in yellow display single parent expression (SPE).
				Log2(Intensity)				z-score transformed Log2(Intensity)
	Gene name	Protein accession	Protein description	B6_1	B6_2	D2_1	D2_2	B6_1	B6_2	D2_1	D2_2	Log2(FC)	p value	FDR	Average expression
	Gbx1	sp|P82976|GBX1_MOUSE	Homeobox protein GBX-1 OS=Mus musculus GN=Gbx1 PE=2 SV=2	12.502	13.7734	17.9974	18.5799	-1.06043	-0.640562	0.754326	0.946662	5.15092	2.35e-05	0.00576	15.7132
	Fbxl7	sp|Q5BJ29|FBXL7_MOUSE	F-box/LRR-repeat protein 7 OS=Mus musculus GN=Fbxl7 PE=1 SV=1	13.1437	12.994	17.3238	17.6411	-0.835319	-0.894001	0.802485	0.926835	4.41359	2.04e-07	0.00137	15.2757
	Gm17190	tr|V9GX38|V9GX38_MOUSE	Uncharacterized protein OS=Mus musculus GN=Gm17190 PE=4 SV=1	15.3896	16.4436	19.7812	19.3933	-1.08949	-0.603396	0.935895	0.756988	3.67065	5.22e-05	0.00786	17.7519
	Smdt1	sp|Q9DB10|EMRE_MOUSE	Essential MCU regulator, mitochondrial OS=Mus musculus GN=Smdt1 PE=2 SV=1	13.6679	14.1336	17.1821	17.1749	-0.984107	-0.739268	0.863589	0.859786	3.27772	2.51e-06	0.00209	15.5396
	Hddc3	sp|Q9D114|MESH1_MOUSE	Guanosine-3',5'-bis(diphosphate) 3'-pyrophosphohydrolase MESH1 OS=Mus musculus GN=Hddc3 PE=2 SV=1	13.5653	13.5724	16.7696	16.6552	-0.86769	-0.863785	0.897256	0.834219	3.14359	3.92e-07	0.00137	15.1406
	Nnt	sp|Q61941|NNTM_MOUSE	NAD(P) transhydrogenase, mitochondrial OS=Mus musculus GN=Nnt PE=1 SV=2	17.6672	17.6031	20.8823	20.6307	-0.846764	-0.8823	0.934206	0.794857	3.1213	8.43e-07	0.00137	19.1958
	Eny2	sp|Q9JIX0|ENY2_MOUSE	Transcription and mRNA export factor ENY2 OS=Mus musculus GN=Eny2 PE=2 SV=1	13.3016	14.1535	16.9492	16.6144	-1.08353	-0.610889	0.940077	0.754342	3.05426	5.51e-05	0.00786	15.2547
	NA	tr|D3Z175|D3Z175_MOUSE	MCG142459 OS=Mus musculus GN=Gm5519 PE=3 SV=1	16.461	16.2763	19.506	19.114	-0.807268	-0.91546	0.976154	0.746575	2.94139	3.75e-06	0.00268	17.8393
	Mcoln3	sp|Q8R4F0|MCLN3_MOUSE	Mucolipin-3 OS=Mus musculus GN=Mcoln3 PE=1 SV=1	10.8975	11.0105	13.9022	13.8453	-0.899114	-0.832125	0.882462	0.848777	2.91974	6.28e-07	0.00137	12.4139
	Slc15a2	sp|Q9ES07|S15A2_MOUSE	Solute carrier family 15 member 2 OS=Mus musculus GN=Slc15a2 PE=2 SV=1	15.3121	15.4834	18.1569	18.3449	-0.916189	-0.812431	0.80735	0.92127	2.85318	1.37e-06	0.00137	16.8243
	Hmgn5	sp|Q9JL35|HMGN5_MOUSE	High mobility group nucleosome-binding domain-containing protein 5 OS=Mus musculus GN=Hmgn5 PE=1 SV=2	16.4789	17.2542	20.0933	19.2657	-1.06241	-0.603282	1.07787	0.587817	2.81295	0.00024	0.00952	18.273
	Marcksl1	sp|P28667|MRP_MOUSE	MARCKS-related protein OS=Mus musculus GN=Marcksl1 PE=1 SV=2	14.9346	16.0721	18.1389	18.4279	-1.16938	-0.490296	0.74357	0.916109	2.78003	0.0003	0.00985	16.8933
	Dhtkd1	sp|A2ATU0|DHTK1_MOUSE	Probable 2-oxoglutarate dehydrogenase E1 component DHKTD1, mitochondrial OS=Mus musculus GN=Dhtkd1 PE=1 SV=1	14.2096	15.0286	17.35	17.2823	-1.10367	-0.589527	0.86783	0.82537	2.69703	6.78e-05	0.00805	15.9676
	Cox7a2l	sp|Q61387|COX7R_MOUSE	Cytochrome c oxidase subunit 7A-related protein, mitochondrial OS=Mus musculus GN=Cox7a2l PE=2 SV=1	18.0797	18.165	20.7917	20.8201	-0.893285	-0.83828	0.856641	0.874924	2.68355	9.08e-07	0.00137	19.4641
	Hebp1	sp|Q9R257|HEBP1_MOUSE	Heme-binding protein 1 OS=Mus musculus GN=Hebp1 PE=1 SV=2	17.4738	17.8468	20.4014	20.1537	-0.982286	-0.737229	0.941127	0.778388	2.61725	8.09e-06	0.00442	18.9689
	Hbb-b2	sp|P02089|HBB2_MOUSE	Hemoglobin subunit beta-2 OS=Mus musculus GN=Hbb-b2 PE=1 SV=2	24.27	24.3461	27.1604	26.6458	-0.882587	-0.832324	1.02748	0.687429	2.59211	1.36e-05	0.00488	25.6041
	Nod2	sp|Q8K3Z0|NOD2_MOUSE	Nucleotide-binding oligomerization domain-containing protein 2 OS=Mus musculus GN=Nod2 PE=1 SV=1	17.5468	19.6371	21.7524	20.5714	-1.31033	-0.134866	1.05467	0.39053	2.56999	0.01176	0.03357	19.8769
	Sdc3	sp|Q64519|SDC3_MOUSE	Syndecan-3 OS=Mus musculus GN=Sdc3 PE=2 SV=2	13.8654	14.7856	17.3406	16.4451	-1.10913	-0.523813	1.10125	0.531689	2.56734	0.0007	0.01069	15.6092
	D2hgdh	sp|Q8CIM3|D2HDH_MOUSE	D-2-hydroxyglutarate dehydrogenase, mitochondrial OS=Mus musculus GN=D2hgdh PE=1 SV=3	16.574	16.7006	19.2054	19.1842	-0.908341	-0.822619	0.872662	0.858298	2.55749	1.36e-06	0.00137	17.916
	Ndrg1	tr|E9PZC7|E9PZC7_MOUSE	Protein NDRG1 OS=Mus musculus GN=Ndrg1 PE=4 SV=1	13.8502	14.6541	17.1782	16.3823	-1.08826	-0.563089	1.08562	0.565732	2.52808	0.00042	0.01018	15.5162
	Mypn	sp|Q5DTJ9|MYPN_MOUSE	Myopalladin OS=Mus musculus GN=Mypn PE=2 SV=2	14.0123	14.5648	16.9775	16.6393	-1.03887	-0.66526	0.966417	0.737712	2.51985	3.66e-05	0.00713	15.5485
	Ctsf	sp|Q9R013|CATF_MOUSE	Cathepsin F OS=Mus musculus GN=Ctsf PE=2 SV=1	11.8896	13.6654	15.4675	15.0985	-1.31727	-0.224551	0.884434	0.657386	2.50554	0.00392	0.01853	14.0303
	Rev1	sp|Q920Q2|REV1_MOUSE	DNA repair protein REV1 OS=Mus musculus GN=Rev1 PE=1 SV=1	13.4843	14.215	16.1665	16.4027	-1.09891	-0.591621	0.763294	0.927235	2.43499	8.93e-05	0.00814	15.0671
	Ddx41	sp|Q91VN6|DDX41_MOUSE	Probable ATP-dependent RNA helicase DDX41 OS=Mus musculus GN=Ddx41 PE=1 SV=2	16.8093	17.4663	19.9681	19.0163	-1.04637	-0.589791	1.14879	0.487374	2.35443	0.00067	0.01058	18.315
	Fam181b	sp|Q80VF6|F181B_MOUSE	Protein FAM181B OS=Mus musculus GN=Fam181b PE=2 SV=1	16.7129	17.7052	19.5609	19.5633	-1.17989	-0.479932	0.829069	0.830758	2.353	0.00033	0.0099	18.3856
	NA	sp|Q64314-2|CD34_MOUSE	Isoform Short of Hematopoietic progenitor cell antigen CD34 OS=Mus musculus GN=Cd34	16.4924	16.8449	19.0628	18.9767	-0.989984	-0.731845	0.89244	0.829389	2.35108	8.41e-06	0.00442	17.8442
	Stxbp2	sp|Q64324|STXB2_MOUSE	Syntaxin-binding protein 2 OS=Mus musculus GN=Stxbp2 PE=2 SV=1	16.0959	17.681	19.0622	19.4137	-1.30304	-0.25316	0.661671	0.89453	2.34951	0.00323	0.01705	18.0632
	Casp8ap2	sp|Q9WUF3|C8AP2_MOUSE	CASP8-associated protein 2 OS=Mus musculus GN=Casp8ap2 PE=1 SV=2	12.8878	12.7055	15.585	14.6895	-0.769792	-0.89981	1.15416	0.515446	2.34061	0.00024	0.00952	13.9669
	Hic2	sp|Q9JLZ6|HIC2_MOUSE	Hypermethylated in cancer 2 protein OS=Mus musculus GN=Hic2 PE=2 SV=4	17.464	17.3333	19.5874	19.8792	-0.813716	-0.910268	0.754241	0.969742	2.33466	6.59e-06	0.00411	18.566
	Enthd1	tr|E9Q1Z2|E9Q1Z2_MOUSE	Protein Enthd1 OS=Mus musculus GN=Enthd1 PE=4 SV=1	14.8217	15.9406	17.8348	17.5523	-1.21182	-0.421523	0.91643	0.716914	2.31239	0.00073	0.01082	16.5373
	Wee2	sp|Q66JT0|WEE2_MOUSE	Wee1-like protein kinase 2 OS=Mus musculus GN=Wee2 PE=1 SV=2	17.2819	17.4588	20.3574	18.9781	-0.857462	-0.734861	1.27417	0.318149	2.29734	0.00178	0.01378	18.519
	Glrx	sp|Q9QUH0|GLRX1_MOUSE	Glutaredoxin-1 OS=Mus musculus GN=Glrx PE=1 SV=3	19.0305	19.7838	21.9326	21.4546	-1.1099	-0.559759	1.00934	0.660315	2.28647	0.00024	0.00952	20.5504
	Adam9	sp|Q61072|ADAM9_MOUSE	Disintegrin and metalloproteinase domain-containing protein 9 OS=Mus musculus GN=Adam9 PE=1 SV=2	12.7047	12.7313	15.2106	14.7811	-0.86839	-0.848408	1.02027	0.696532	2.27788	1.59e-05	0.00511	13.8569
	Wdfy1	tr|E9Q4P1|E9Q4P1_MOUSE	Protein Wdfy1 OS=Mus musculus GN=Wdfy1 PE=1 SV=1	15.4987	15.4883	17.8194	17.7145	-0.861592	-0.869527	0.905514	0.825606	2.27344	2.48e-06	0.00209	16.6302
	NA	co|CON_P67983|Con	SWISS-PROT:P67983|Contaminant Bos taurus: Metallothionein-1A	12.755	12.8384	15.2316	14.8798	-0.892285	-0.828779	0.994548	0.726516	2.25898	1.05e-05	0.00469	13.9262
	Ogfod1	sp|Q3U0K8|OGFD1_MOUSE	Prolyl 3-hydroxylase OGFOD1 OS=Mus musculus GN=Ogfod1 PE=2 SV=1	15.1679	15.6808	17.8459	17.4389	-1.0438	-0.651707	1.00329	0.692213	2.21808	7.8e-05	0.00805	16.5334
	Mt3	sp|P28184|MT3_MOUSE	Metallothionein-3 OS=Mus musculus GN=Mt3 PE=1 SV=1	13.7404	15.223	16.7131	16.6099	-1.31068	-0.249531	0.81704	0.74317	2.17975	0.00312	0.01686	15.5716
	Hs3st3b1	sp|Q9QZS6|HS3SB_MOUSE	Heparan sulfate glucosamine 3-O-sulfotransferase 3B1 OS=Mus musculus GN=Hs3st3b1 PE=2 SV=2	15.6505	16.4803	18.503	17.9741	-1.13973	-0.509824	1.02552	0.624025	2.17312	0.00049	0.0102	17.152
	Arl6	sp|O88848|ARL6_MOUSE	ADP-ribosylation factor-like protein 6 OS=Mus musculus GN=Arl6 PE=2 SV=1	16.9648	17.3666	19.6434	19.0251	-0.998052	-0.686001	1.08211	0.601944	2.16849	0.00014	0.00921	18.25
	Susd5	tr|G3UW60|G3UW60_MOUSE	MCG14773 OS=Mus musculus GN=Susd5 PE=4 SV=1	14.3257	14.6503	16.4799	16.8198	-0.984499	-0.727438	0.72137	0.990567	2.16182	2.78e-05	0.00646	15.5689
	NA	tr|F6QL70|F6QL70_MOUSE	Protein Gm17669 OS=Mus musculus GN=Gm17669 PE=4 SV=1	15.9655	17.0033	18.6351	18.6286	-1.21555	-0.423432	0.821957	0.817025	2.14742	0.00067	0.01058	17.5581
	Micos13	sp|Q8R404|QIL1_MOUSE	Protein QIL1 OS=Mus musculus GN=Qil1 PE=2 SV=1	17.6682	18.2207	20.2753	19.9007	-1.06375	-0.627772	0.993585	0.69794	2.14352	0.0001	0.00849	19.0162
	Cbx3	sp|P23198|CBX3_MOUSE	Chromobox protein homolog 3 OS=Mus musculus GN=Cbx3 PE=1 SV=2	17.1059	17.6034	19.7741	19.1743	-1.03489	-0.641434	1.07537	0.600947	2.11958	0.0002	0.00952	18.4144
[truncated: 286 more rows]

## Sheet: Table S3
	Table S3. Significantly enriched Gene Ontology (GO) terms of DE proteins between C57BL/6J and DBA/2J
[truncated: 13 more rows]

## Sheet: Table S4
	Table S4. Genetic variance and heritability estimates for all 9,979 proteins identified
[truncated: 9,981 more rows]

[truncated: 2 more sheets: Table S5, Table S6]
